# Supplementary material for: Population Diversification in a Yeast Metabolic Program Promotes Anticipation of Environmental Shifts
Source: PLoS Biol. 2015 Jan 27;13(1):e1002042. doi: 10.1371/journal.pbio.1002042 (PMC4307983; doi:10.1371/journal.pbio.1002042)
Supplement: S1 Data — (XLSX) [file pbio.1002042.s001.xlsx]

## Sheet: Fig. 1C
% glucose	0	0.002	0.0039	0.0078	0.0156	0.0312	0.0625	0.125	0.25	0.5	1	2
	1.4343	1.5131	1.6546	1.5828	1.7941	1.9776							0.063
	1.286	1.3888	1.4372	1.5752	1.5353	1.7857	2.3997	3.2339					0.13
	1.2122	1.2859	1.3087	1.4082	1.444	1.6551	1.9258	2.4754	3.1293				0.25
	1.1914	1.2148	1.2698	1.3204	1.5743	1.5871	1.8288	1.9956	2.293	3.0843			0.5
	1.1491	1.207	1.231	1.3062	1.4766	1.512	1.7621	1.8558	2.1661	2.5459	3.1		1
	1.1382	1.218	1.2223	1.2521	1.398	1.6774	1.6649	1.792	1.8352	2.0501	1.9988	2.5705	2
													% galactose

## Sheet: Fig. 1D
	0.063	0.13	0.25	0.5	1	2	% galactose
0.0156	2.7243	3.4827	3.5113	2.8468	2.937	1.882
0.0312	3.9429	4.5415	4.6549	4.5193	4.4369	4.6849
0.0625	6.7635	7.3759	6.2501	6.7418	6.8942	7.1558
0.125			8.1707	7.9033	8.6138	9.1317
0.25				9.6337	10.0755	10.8
% glucose

## Sheet: Figure 1E
% galactose	0.0625	0.125	0.25	0.5	1	2
	0.1227	0.3863	0.5864	0.7136	0.807	0.839
		0.2012	0.421	0.6121	0.6762	0.7784
			0.2274	0.4222	0.5116	0.7347
				0.2173	0.4208	0.6123
					0.2229	0.4757
						0.3923

## Sheet: Figure 2A
Galactose	0.0741	0.0708	0.0777	0.0735	0.0756	0.077	0.0766	0.0722	0.0569	0.0318	0.0093	0.0039	0.003	0.0032	0.0031	0.0033	0.0034
Glucose	0.0769	0.0759	0.0753	0.0738	0.0738	0.0424	0.0094	0.0016	0.0013	0.0013	0.0011	0.001	0.001	0.001	0.001	0.001	0.0012
Fraction of ON cells (pGAL10-Venus)	0.012	0.0074	0.1044	0.5719	0.7133	0.7354	0.7806	0.8391	0.9315	0.9778	0.9903	0.9898	0.9914	0.991	0.9942	0.9923	0.994

## Sheet: Figure 2B
pGAL1-Venus	0.0033	0	0.0361	0.409	0.7031	0.7544	0.767	0.8299	0.9072	0.9806	0.9918	0.9909	0.9911	0.9909	0.9913	0.9923	0.9909
pGAL2-Venus	0.0051	0.0046	0.0386	0.3897	0.5902	0.6242	0.6677	0.7221	0.8654	0.9684	0.9905	0.9936	0.9941	0.9932	0.995	0.9949	0.9957
pGAL7-Venus	0.0027	0.0018	0.0102	0.1175	0.1175	0.5406	0.6261	0.6835	0.7733	0.9137	0.9816	0.9937	0.9938	0.9934	0.9935	0.9934	0.993
pGAL10-Venus	0.012	0.0074	0.1044	0.5719	0.7133	0.7354	0.7806	0.8391	0.9315	0.9778	0.9903	0.9898	0.9914	0.991	0.9942	0.9923	0.994

## Sheet: Figure 2C
pGAL1-Venus	0.0748	0.0842	0.0978	0.0929	0.053	0.0128	0.0001	0	0	0	0	0	0	0	0	0	0
pGAL2-Venus	0.1275	0.1173	0.0744	0.0766	0.0514	0.0185	0.0004	0	0	0	0	0	0	0	0	0	0
pGAL7-Venus	0.0777	0.0691	0.0661	0.0758	0.0792	0.0443	0.0063	0.0001	0	0	0	0	0	0	0	0	0
pGAL10-Venus	0.0769	0.0759	0.0753	0.0738	0.0738	0.0424	0.0094	0.0016	0.0013	0.0013	0.0011	0.001	0.001	0.001	0.001	0.001	0.0012

## Sheet: Figure 2D
pGAL1-Venus	0.0789	0.0811	0.0838	0.0803	0.0734	0.067	0.0656	0.0431	0.0413	0.0187	0.0038	0.0018	0.0016	0.0017	0.0018	0.0017	0.0018
pGAL2-Venus	0.08	0.0812	0.0818	0.0842	0.0867	0.0867	0.0873	0.0749	0.0622	0.0387	0.0104	0.0023	0.002	0.0019	0.0017	0.0018	0.0018
pGAL7-Venus	0.0889	0.0888	0.0873	0.0893	0.0915	0.0905	0.0889	0.0814	0.0716	0.0499	0.0219	0.0036	0.0021	0.0021	0.002	0.002	0.0021
pGAL10-Venus	0.0741	0.0708	0.0777	0.0735	0.0756	0.077	0.0766	0.0722	0.0569	0.0318	0.0093	0.0039	0.003	0.0032	0.0031	0.0033	0.0034

## Sheet: Figure 3D
	0	1.4167	2.0833	3.1167	4.1667	4.7333	5.3	6.2833	6.7833	7.3	7.8	8.25	8.85	9.7	10.8	11.7	12.9	24.45
A	-1.1652	-0.94313	-0.69495	-0.11746	0.18841	0.38817	0.55692	0.74996	0.80058	0.82706	0.84333	0.85469	0.84335	0.72574	0.62498	0.69363	0.76612	0.71879
B	-1.1639	-1.1859	-1.2534	-1.2891	-1.0688	-0.096058	0.1261	0.49443	0.56193	0.6268	0.62418	0.60754	0.64642	0.63959	0.55021	0.62519	0.75163	0.72248
C	-1.1867	-1.1917	-1.2513	-1.3158	-1.401	-1.2833	-0.93116	0.13863	0.3147	0.43431	0.52997	0.55458	0.60398	0.6062	0.5292	0.60343	0.74887	0.72772
D	-1.1511	-1.1925	-1.2474	-1.3146	-1.4034	-1.4698	-1.4739	-0.69682	-0.05667	0.23027	0.32606	0.44028	0.57246	0.5852	0.48019	0.60761	0.77211	0.76184
E	-1.1704	-1.1925	-1.2682	-1.308	-1.3979	-1.4493	-1.4511	-1.4549	-1.0297	-0.32115	0.031484	0.23794	0.38696	0.4764	0.43693	0.5873	0.78932	0.80435
Delta_g
	3.4104	1.8794	1.1124	0.7818	0

## Sheet: Figure 3B
2.7719	2.8333	2.9186	3.047	3.2246	3.3449	3.4001	3.4285	3.4449	3.455	3.4616	3.466	3.4689	3.4708	3.4721	3.4728	3.4732	3.4733	3.4731	3.4728	3.4724	3.4719	3.4712	3.4706	3.4698	3.469	3.4682	3.4674	3.4665	3.4656	3.4647	3.4638	3.4629	3.462	3.4611	3.4602	3.4592	3.4583	3.4574	3.4565	3.4555	3.4546	3.4537	3.4528	3.4519	3.451	3.4501	3.4492	3.4484	3.4475
2.7605	2.8188	2.8992	3.0195	3.1958	3.3301	3.3919	3.4232	3.4411	3.4521	3.4592	3.464	3.4672	3.4694	3.4708	3.4717	3.4721	3.4723	3.4722	3.472	3.4716	3.4711	3.4706	3.4699	3.4692	3.4684	3.4677	3.4668	3.466	3.4651	3.4642	3.4634	3.4625	3.4615	3.4606	3.4597	3.4588	3.4579	3.457	3.4561	3.4552	3.4542	3.4533	3.4524	3.4515	3.4506	3.4498	3.4489	3.448	3.4471
2.7495	2.8049	2.8807	2.9932	3.1651	3.3137	3.3831	3.4176	3.4371	3.449	3.4568	3.462	3.4655	3.4679	3.4695	3.4705	3.4711	3.4713	3.4713	3.4712	3.4708	3.4704	3.4698	3.4692	3.4686	3.4678	3.4671	3.4663	3.4654	3.4646	3.4637	3.4629	3.462	3.4611	3.4602	3.4593	3.4584	3.4575	3.4565	3.4556	3.4547	3.4538	3.4529	3.452	3.4512	3.4503	3.4494	3.4485	3.4476	3.4468
2.7388	2.7916	2.8631	2.9681	3.1329	3.2954	3.3736	3.4116	3.4329	3.4459	3.4543	3.4599	3.4637	3.4663	3.4681	3.4692	3.4699	3.4703	3.4704	3.4703	3.47	3.4696	3.4691	3.4685	3.4679	3.4672	3.4664	3.4657	3.4649	3.464	3.4632	3.4623	3.4615	3.4606	3.4597	3.4588	3.4579	3.457	3.4561	3.4552	3.4543	3.4534	3.4525	3.4516	3.4508	3.4499	3.449	3.4481	3.4473	3.4464
2.7285	2.7787	2.8463	2.9444	3.1003	3.2748	3.3632	3.4053	3.4284	3.4425	3.4516	3.4577	3.4619	3.4647	3.4667	3.468	3.4688	3.4692	3.4694	3.4694	3.4692	3.4688	3.4684	3.4678	3.4672	3.4665	3.4658	3.4651	3.4643	3.4635	3.4626	3.4618	3.4609	3.4601	3.4592	3.4583	3.4574	3.4565	3.4557	3.4548	3.4539	3.453	3.4521	3.4512	3.4503	3.4495	3.4486	3.4477	3.4469	3.446
2.7186	2.7664	2.8303	2.9219	3.0678	3.2517	3.3518	3.3985	3.4238	3.4391	3.4489	3.4555	3.46	3.4631	3.4652	3.4667	3.4676	3.4682	3.4684	3.4684	3.4683	3.468	3.4676	3.4671	3.4665	3.4659	3.4652	3.4644	3.4637	3.4629	3.4621	3.4612	3.4604	3.4595	3.4587	3.4578	3.4569	3.4561	3.4552	3.4543	3.4534	3.4525	3.4517	3.4508	3.4499	3.449	3.4482	3.4473	3.4465	3.4456
2.709	2.7545	2.8149	2.9007	3.0363	3.2257	3.3393	3.3912	3.4189	3.4354	3.446	3.4531	3.458	3.4614	3.4637	3.4653	3.4664	3.467	3.4674	3.4675	3.4674	3.4671	3.4668	3.4663	3.4658	3.4652	3.4645	3.4638	3.4631	3.4623	3.4615	3.4607	3.4599	3.459	3.4582	3.4573	3.4564	3.4556	3.4547	3.4538	3.453	3.4521	3.4512	3.4503	3.4495	3.4486	3.4478	3.4469	3.446	3.4452
2.6997	2.743	2.8003	2.8806	3.0062	3.1966	3.3255	3.3834	3.4136	3.4316	3.443	3.4507	3.4559	3.4596	3.4622	3.4639	3.4651	3.4659	3.4663	3.4665	3.4665	3.4663	3.466	3.4655	3.465	3.4644	3.4638	3.4631	3.4624	3.4617	3.4609	3.4601	3.4593	3.4585	3.4576	3.4568	3.4559	3.4551	3.4542	3.4533	3.4525	3.4516	3.4507	3.4499	3.449	3.4482	3.4473	3.4465	3.4456	3.4448
2.6907	2.732	2.7862	2.8615	2.9776	3.1644	3.3102	3.3749	3.4081	3.4276	3.4399	3.4481	3.4538	3.4578	3.4606	3.4625	3.4638	3.4647	3.4652	3.4655	3.4655	3.4654	3.4651	3.4647	3.4643	3.4637	3.4631	3.4625	3.4618	3.461	3.4603	3.4595	3.4587	3.4579	3.4571	3.4562	3.4554	3.4545	3.4537	3.4528	3.452	3.4511	3.4503	3.4494	3.4486	3.4477	3.4469	3.446	3.4452	3.4443
2.682	2.7213	2.7728	2.8435	2.9508	3.1298	3.2929	3.3659	3.4023	3.4234	3.4367	3.4455	3.4516	3.4559	3.4589	3.461	3.4625	3.4635	3.4641	3.4644	3.4645	3.4645	3.4642	3.4639	3.4635	3.463	3.4624	3.4618	3.4611	3.4604	3.4596	3.4589	3.4581	3.4573	3.4565	3.4557	3.4548	3.454	3.4532	3.4523	3.4515	3.4506	3.4498	3.4489	3.4481	3.4472	3.4464	3.4456	3.4447	3.4439
2.6735	2.7111	2.7599	2.8264	2.9256	3.0938	3.2735	3.356	3.3961	3.419	3.4333	3.4428	3.4493	3.4539	3.4572	3.4595	3.4611	3.4622	3.463	3.4634	3.4635	3.4635	3.4634	3.4631	3.4627	3.4622	3.4616	3.461	3.4604	3.4597	3.459	3.4583	3.4575	3.4567	3.4559	3.4551	3.4543	3.4535	3.4526	3.4518	3.451	3.4501	3.4493	3.4484	3.4476	3.4468	3.4459	3.4451	3.4443	3.4434
2.6653	2.7011	2.7475	2.8101	2.902	3.0577	3.2513	3.3452	3.3895	3.4143	3.4298	3.44	3.447	3.4519	3.4554	3.458	3.4597	3.461	3.4618	3.4623	3.4625	3.4626	3.4624	3.4622	3.4618	3.4614	3.4609	3.4603	3.4597	3.459	3.4583	3.4576	3.4569	3.4561	3.4553	3.4545	3.4537	3.4529	3.4521	3.4513	3.4504	3.4496	3.4488	3.4479	3.4471	3.4463	3.4454	3.4446	3.4438	3.443
2.6574	2.6916	2.7356	2.7946	2.8799	3.0226	3.2258	3.3334	3.3824	3.4094	3.4261	3.437	3.4446	3.4499	3.4536	3.4564	3.4583	3.4597	3.4606	3.4612	3.4615	3.4616	3.4615	3.4613	3.461	3.4606	3.4601	3.4596	3.459	3.4583	3.4577	3.457	3.4562	3.4555	3.4547	3.4539	3.4531	3.4523	3.4515	3.4507	3.4499	3.4491	3.4482	3.4474	3.4466	3.4458	3.4449	3.4441	3.4433	3.4425
2.6498	2.6823	2.7242	2.7798	2.8592	2.9894	3.1965	3.3204	3.3749	3.4043	3.4222	3.434	3.442	3.4477	3.4518	3.4547	3.4568	3.4583	3.4593	3.46	3.4604	3.4606	3.4606	3.4604	3.4601	3.4598	3.4593	3.4588	3.4582	3.4576	3.457	3.4563	3.4556	3.4548	3.4541	3.4533	3.4525	3.4517	3.4509	3.4501	3.4493	3.4485	3.4477	3.4469	3.4461	3.4452	3.4444	3.4436	3.4428	3.442
2.6423	2.6734	2.7132	2.7657	2.8397	2.9584	3.1629	3.3058	3.3668	3.3989	3.4182	3.4308	3.4394	3.4455	3.4499	3.453	3.4553	3.4569	3.4581	3.4588	3.4593	3.4595	3.4596	3.4595	3.4593	3.4589	3.4585	3.458	3.4575	3.4569	3.4563	3.4556	3.4549	3.4542	3.4534	3.4527	3.4519	3.4511	3.4503	3.4495	3.4487	3.4479	3.4471	3.4463	3.4455	3.4447	3.4439	3.4431	3.4423	3.4415
2.6351	2.6648	2.7026	2.7523	2.8214	2.9297	3.1254	3.2895	3.358	3.3931	3.414	3.4275	3.4367	3.4432	3.4479	3.4513	3.4537	3.4555	3.4568	3.4576	3.4582	3.4585	3.4586	3.4585	3.4583	3.4581	3.4577	3.4572	3.4567	3.4561	3.4555	3.4549	3.4542	3.4535	3.4528	3.452	3.4513	3.4505	3.4497	3.449	3.4482	3.4474	3.4466	3.4458	3.445	3.4442	3.4434	3.4426	3.4418	3.441
2.6281	2.6564	2.6925	2.7395	2.8041	2.9032	3.0851	3.2709	3.3486	3.3871	3.4096	3.4241	3.434	3.4409	3.4458	3.4495	3.4521	3.454	3.4554	3.4564	3.457	3.4574	3.4576	3.4576	3.4574	3.4572	3.4568	3.4564	3.4559	3.4554	3.4548	3.4542	3.4535	3.4528	3.4521	3.4514	3.4506	3.4499	3.4491	3.4483	3.4476	3.4468	3.446	3.4452	3.4444	3.4436	3.4428	3.442	3.4412	3.4404
2.6213	2.6483	2.6826	2.7272	2.7878	2.8787	3.0442	3.2496	3.3383	3.3806	3.405	3.4206	3.4311	3.4384	3.4438	3.4476	3.4505	3.4525	3.4541	3.4551	3.4558	3.4563	3.4565	3.4566	3.4565	3.4563	3.456	3.4556	3.4551	3.4546	3.454	3.4534	3.4528	3.4521	3.4514	3.4507	3.45	3.4492	3.4485	3.4477	3.447	3.4462	3.4454	3.4446	3.4438	3.443	3.4422	3.4415	3.4407	3.4399
2.6147	2.6405	2.6732	2.7154	2.7723	2.856	3.0047	3.2247	3.327	3.3737	3.4002	3.4168	3.4281	3.4359	3.4416	3.4457	3.4488	3.451	3.4527	3.4538	3.4546	3.4552	3.4555	3.4556	3.4555	3.4553	3.4551	3.4547	3.4543	3.4538	3.4533	3.4527	3.4521	3.4514	3.4507	3.45	3.4493	3.4486	3.4479	3.4471	3.4463	3.4456	3.4448	3.444	3.4432	3.4425	3.4417	3.4409	3.4401	3.4393
2.6083	2.6329	2.6641	2.7041	2.7576	2.835	2.968	3.1952	3.3146	3.3664	3.3951	3.413	3.425	3.4334	3.4394	3.4438	3.447	3.4494	3.4512	3.4525	3.4534	3.454	3.4544	3.4545	3.4545	3.4544	3.4542	3.4538	3.4534	3.453	3.4525	3.4519	3.4513	3.4507	3.45	3.4493	3.4486	3.4479	3.4472	3.4465	3.4457	3.4449	3.4442	3.4434	3.4426	3.4419	3.4411	3.4403	3.4395	3.4388
2.6021	2.6256	2.6553	2.6933	2.7436	2.8153	2.9346	3.1602	3.3007	3.3585	3.3897	3.409	3.4218	3.4307	3.4371	3.4418	3.4453	3.4478	3.4498	3.4511	3.4521	3.4528	3.4532	3.4535	3.4535	3.4534	3.4532	3.453	3.4526	3.4522	3.4517	3.4511	3.4506	3.4499	3.4493	3.4486	3.4479	3.4472	3.4465	3.4458	3.4451	3.4443	3.4436	3.4428	3.442	3.4413	3.4405	3.4397	3.439	3.4382
2.5961	2.6184	2.6468	2.6829	2.7304	2.7969	2.9043	3.119	3.2851	3.3501	3.3841	3.4047	3.4184	3.4279	3.4347	3.4397	3.4434	3.4462	3.4482	3.4498	3.4509	3.4516	3.4521	3.4524	3.4525	3.4525	3.4523	3.4521	3.4517	3.4513	3.4508	3.4503	3.4498	3.4492	3.4486	3.4479	3.4472	3.4466	3.4459	3.4451	3.4444	3.4437	3.4429	3.4422	3.4414	3.4407	3.4399	3.4391	3.4384	3.4376
2.5902	2.6115	2.6385	2.6729	2.7177	2.7797	2.8768	3.073	3.2673	3.341	3.3781	3.4003	3.415	3.4251	3.4323	3.4376	3.4416	3.4445	3.4467	3.4483	3.4495	3.4504	3.451	3.4513	3.4515	3.4515	3.4514	3.4511	3.4508	3.4505	3.45	3.4495	3.449	3.4484	3.4478	3.4472	3.4465	3.4459	3.4452	3.4445	3.4437	3.443	3.4423	3.4415	3.4408	3.44	3.4393	3.4385	3.4378	3.437
2.5845	2.6048	2.6306	2.6632	2.7056	2.7635	2.8518	3.0256	3.2467	3.331	3.3717	3.3957	3.4114	3.4221	3.4298	3.4355	3.4396	3.4428	3.4451	3.4469	3.4482	3.4491	3.4498	3.4502	3.4504	3.4505	3.4504	3.4502	3.4499	3.4496	3.4492	3.4487	3.4482	3.4476	3.447	3.4464	3.4458	3.4451	3.4445	3.4438	3.4431	3.4423	3.4416	3.4409	3.4401	3.4394	3.4387	3.4379	3.4372	3.4364
2.5789	2.5983	2.6229	2.654	2.6941	2.7482	2.8289	2.9808	3.2222	3.3202	3.365	3.3909	3.4076	3.4191	3.4273	3.4332	3.4377	3.441	3.4435	3.4454	3.4468	3.4478	3.4486	3.449	3.4493	3.4494	3.4494	3.4492	3.449	3.4487	3.4483	3.4479	3.4474	3.4468	3.4463	3.4457	3.4451	3.4444	3.4437	3.4431	3.4424	3.4417	3.4409	3.4402	3.4395	3.4388	3.438	3.4373	3.4365	3.4358
2.5735	2.592	2.6155	2.645	2.683	2.7338	2.8078	2.9406	3.1926	3.3082	3.3578	3.3859	3.4037	3.4159	3.4246	3.4309	3.4357	3.4392	3.4419	3.4439	3.4454	3.4465	3.4473	3.4479	3.4482	3.4484	3.4484	3.4483	3.4481	3.4478	3.4474	3.447	3.4465	3.446	3.4455	3.4449	3.4443	3.4437	3.443	3.4423	3.4417	3.441	3.4403	3.4396	3.4388	3.4381	3.4374	3.4366	3.4359	3.4352
2.5683	2.5859	2.6082	2.6364	2.6724	2.7201	2.7883	2.9052	3.1558	3.2948	3.3502	3.3806	3.3997	3.4127	3.4219	3.4286	3.4336	3.4373	3.4402	3.4424	3.444	3.4452	3.4461	3.4467	3.4471	3.4473	3.4473	3.4473	3.4471	3.4469	3.4465	3.4461	3.4457	3.4452	3.4447	3.4441	3.4435	3.4429	3.4423	3.4416	3.4409	3.4403	3.4396	3.4389	3.4382	3.4374	3.4367	3.436	3.4353	3.4345
2.5632	2.5799	2.6013	2.6281	2.6622	2.7071	2.7702	2.8739	3.1097	3.2798	3.3419	3.375	3.3955	3.4093	3.4191	3.4262	3.4315	3.4354	3.4385	3.4408	3.4425	3.4438	3.4448	3.4455	3.4459	3.4462	3.4463	3.4463	3.4462	3.4459	3.4456	3.4453	3.4448	3.4444	3.4439	3.4433	3.4427	3.4421	3.4415	3.4409	3.4402	3.4396	3.4389	3.4382	3.4375	3.4368	3.4361	3.4353	3.4346	3.4339
2.5582	2.5742	2.5945	2.6201	2.6525	2.6947	2.7533	2.8462	3.0552	3.2626	3.333	3.3691	3.3911	3.4058	3.4161	3.4237	3.4293	3.4335	3.4367	3.4392	3.441	3.4425	3.4435	3.4443	3.4448	3.4451	3.4452	3.4453	3.4452	3.445	3.4447	3.4444	3.444	3.4435	3.443	3.4425	3.442	3.4414	3.4408	3.4401	3.4395	3.4388	3.4382	3.4375	3.4368	3.4361	3.4354	3.4347	3.4339	3.4332
2.5534	2.5685	2.5879	2.6123	2.6431	2.683	2.7375	2.8212	2.999	3.2425	3.3234	3.3628	3.3865	3.4022	3.4131	3.4211	3.427	3.4315	3.4349	3.4375	3.4395	3.441	3.4422	3.443	3.4436	3.444	3.4442	3.4442	3.4442	3.444	3.4438	3.4435	3.4431	3.4427	3.4422	3.4417	3.4411	3.4406	3.44	3.4394	3.4387	3.4381	3.4374	3.4368	3.4361	3.4354	3.4347	3.434	3.4333	3.4326
2.5486	2.5631	2.5816	2.6048	2.6341	2.6718	2.7226	2.7986	2.9485	3.2183	3.3128	3.3562	3.3817	3.3984	3.4101	3.4185	3.4247	3.4295	3.4331	3.4358	3.438	3.4396	3.4408	3.4417	3.4424	3.4428	3.4431	3.4432	3.4431	3.443	3.4428	3.4425	3.4422	3.4418	3.4413	3.4409	3.4403	3.4398	3.4392	3.4386	3.438	3.4373	3.4367	3.436	3.4354	3.4347	3.434	3.4333	3.4326	3.4319
2.5441	2.5578	2.5754	2.5975	2.6254	2.661	2.7086	2.778	2.9058	3.1883	3.3012	3.3491	3.3766	3.3945	3.4069	3.4158	3.4224	3.4274	3.4312	3.4341	3.4364	3.4381	3.4394	3.4404	3.4411	3.4416	3.4419	3.4421	3.4421	3.442	3.4419	3.4416	3.4413	3.4409	3.4405	3.44	3.4395	3.439	3.4384	3.4378	3.4372	3.4366	3.4359	3.4353	3.4346	3.434	3.4333	3.4326	3.4319	3.4312
2.5396	2.5526	2.5694	2.5905	2.617	2.6507	2.6953	2.7591	2.8697	3.149	3.2882	3.3416	3.3714	3.3904	3.4035	3.413	3.42	3.4252	3.4293	3.4324	3.4348	3.4366	3.438	3.4391	3.4399	3.4404	3.4408	3.441	3.4411	3.441	3.4409	3.4406	3.4404	3.44	3.4396	3.4391	3.4387	3.4381	3.4376	3.437	3.4364	3.4358	3.4352	3.4345	3.4339	3.4332	3.4326	3.4319	3.4312	3.4305
2.5352	2.5476	2.5636	2.5837	2.6089	2.6409	2.6828	2.7416	2.8387	3.0955	3.2736	3.3335	3.3658	3.3862	3.4001	3.4101	3.4175	3.423	3.4273	3.4306	3.4331	3.4351	3.4366	3.4378	3.4386	3.4392	3.4396	3.4399	3.44	3.44	3.4399	3.4397	3.4394	3.4391	3.4387	3.4383	3.4378	3.4373	3.4368	3.4362	3.4356	3.435	3.4344	3.4338	3.4331	3.4325	3.4318	3.4312	3.4305	3.4298
2.531	2.5427	2.5579	2.5771	2.6011	2.6315	2.6709	2.7253	2.8116	3.0272	3.2567	3.3248	3.3599	3.3818	3.3966	3.4072	3.4149	3.4208	3.4253	3.4288	3.4315	3.4335	3.4352	3.4364	3.4373	3.438	3.4385	3.4388	3.4389	3.4389	3.4389	3.4387	3.4385	3.4382	3.4378	3.4374	3.4369	3.4365	3.4359	3.4354	3.4348	3.4342	3.4336	3.433	3.4324	3.4318	3.4311	3.4304	3.4298	3.4291
2.5268	2.5379	2.5524	2.5707	2.5936	2.6224	2.6595	2.7101	2.7875	2.9599	3.2369	3.3153	3.3537	3.3772	3.3929	3.4041	3.4123	3.4185	3.4232	3.4269	3.4297	3.432	3.4337	3.435	3.436	3.4367	3.4373	3.4376	3.4378	3.4379	3.4378	3.4377	3.4375	3.4372	3.4369	3.4365	3.4361	3.4356	3.4351	3.4346	3.434	3.4334	3.4329	3.4322	3.4316	3.431	3.4304	3.4297	3.429	3.4284
2.5228	2.5333	2.5471	2.5645	2.5863	2.6137	2.6487	2.6958	2.7659	2.906	3.2128	3.305	3.3472	3.3724	3.3891	3.401	3.4096	3.4161	3.4211	3.425	3.428	3.4303	3.4322	3.4336	3.4347	3.4355	3.4361	3.4365	3.4367	3.4368	3.4368	3.4367	3.4365	3.4363	3.4359	3.4356	3.4352	3.4347	3.4342	3.4337	3.4332	3.4326	3.4321	3.4315	3.4309	3.4302	3.4296	3.429	3.4283	3.4276
2.5188	2.5287	2.5419	2.5585	2.5793	2.6053	2.6384	2.6824	2.7462	2.8635	3.1819	3.2936	3.3402	3.3673	3.3852	3.3977	3.4069	3.4137	3.419	3.423	3.4262	3.4287	3.4306	3.4321	3.4333	3.4342	3.4348	3.4353	3.4356	3.4357	3.4357	3.4357	3.4355	3.4353	3.435	3.4347	3.4343	3.4338	3.4334	3.4329	3.4324	3.4318	3.4313	3.4307	3.4301	3.4295	3.4288	3.4282	3.4276	3.4269
2.515	2.5243	2.5368	2.5527	2.5725	2.5972	2.6285	2.6697	2.7282	2.8287	3.1388	3.2808	3.3328	3.3621	3.3811	3.3944	3.404	3.4113	3.4168	3.4211	3.4244	3.427	3.4291	3.4307	3.4319	3.4329	3.4336	3.4341	3.4344	3.4346	3.4347	3.4346	3.4345	3.4343	3.4341	3.4337	3.4334	3.433	3.4325	3.432	3.4315	3.431	3.4304	3.4299	3.4293	3.4287	3.4281	3.4274	3.4268	3.4262
2.5112	2.52	2.5319	2.547	2.5659	2.5894	2.6191	2.6577	2.7116	2.7994	3.0717	3.2664	3.3248	3.3565	3.3768	3.3909	3.4011	3.4087	3.4145	3.419	3.4225	3.4253	3.4275	3.4292	3.4305	3.4315	3.4323	3.4329	3.4332	3.4335	3.4336	3.4336	3.4335	3.4333	3.4331	3.4328	3.4324	3.432	3.4316	3.4312	3.4307	3.4301	3.4296	3.429	3.4285	3.4279	3.4273	3.4267	3.426	3.4254
2.5075	2.5158	2.5271	2.5415	2.5595	2.5819	2.61	2.6463	2.6961	2.774	2.979	3.2498	3.3162	3.3507	3.3724	3.3873	3.3981	3.4061	3.4122	3.417	3.4207	3.4236	3.4259	3.4277	3.4291	3.4302	3.431	3.4316	3.4321	3.4323	3.4325	3.4325	3.4325	3.4323	3.4321	3.4318	3.4315	3.4311	3.4307	3.4303	3.4298	3.4293	3.4288	3.4282	3.4277	3.4271	3.4265	3.4259	3.4253	3.4246
2.5039	2.5117	2.5224	2.5361	2.5533	2.5746	2.6013	2.6355	2.6817	2.7515	2.9052	3.23	3.3068	3.3445	3.3678	3.3836	3.395	3.4034	3.4099	3.4148	3.4187	3.4218	3.4242	3.4261	3.4276	3.4288	3.4297	3.4304	3.4309	3.4312	3.4314	3.4314	3.4314	3.4313	3.4311	3.4309	3.4306	3.4302	3.4298	3.4294	3.4289	3.4284	3.4279	3.4274	3.4268	3.4263	3.4257	3.4251	3.4245	3.4239
2.5004	2.5077	2.5179	2.5309	2.5473	2.5676	2.5929	2.6252	2.6682	2.7314	2.8542	3.2056	3.2966	3.338	3.363	3.3798	3.3918	3.4007	3.4074	3.4127	3.4168	3.42	3.4225	3.4246	3.4262	3.4274	3.4284	3.4291	3.4296	3.43	3.4302	3.4303	3.4303	3.4303	3.4301	3.4299	3.4296	3.4293	3.4289	3.4285	3.428	3.4276	3.4271	3.4265	3.426	3.4254	3.4249	3.4243	3.4237	3.4231
2.497	2.5039	2.5134	2.5259	2.5415	2.5608	2.5849	2.6154	2.6555	2.713	2.8156	3.173	3.2853	3.3311	3.3579	3.3758	3.3885	3.3979	3.405	3.4105	3.4148	3.4181	3.4208	3.423	3.4247	3.426	3.427	3.4278	3.4284	3.4288	3.4291	3.4292	3.4293	3.4292	3.4291	3.4289	3.4286	3.4283	3.428	3.4276	3.4271	3.4267	3.4262	3.4257	3.4252	3.4246	3.4241	3.4235	3.4229	3.4223
2.4937	2.5001	2.5091	2.5209	2.5358	2.5542	2.5771	2.606	2.6436	2.6963	2.7843	3.1231	3.2727	3.3237	3.3527	3.3717	3.3851	3.395	3.4024	3.4082	3.4127	3.4163	3.4191	3.4214	3.4231	3.4246	3.4257	3.4265	3.4272	3.4276	3.4279	3.4281	3.4282	3.4282	3.4281	3.4279	3.4277	3.4274	3.427	3.4266	3.4262	3.4258	3.4253	3.4248	3.4243	3.4238	3.4232	3.4227	3.4221	3.4215
2.4904	2.4963	2.5049	2.5161	2.5303	2.5479	2.5697	2.597	2.6322	2.6808	2.7579	3.0199	3.2584	3.3157	3.3471	3.3674	3.3816	3.392	3.3998	3.4059	3.4106	3.4144	3.4173	3.4197	3.4216	3.4231	3.4243	3.4252	3.4259	3.4264	3.4268	3.427	3.4271	3.4271	3.427	3.4269	3.4267	3.4264	3.4261	3.4257	3.4253	3.4249	3.4244	3.424	3.4235	3.4229	3.4224	3.4218	3.4213	3.4207
2.4872	2.4927	2.5008	2.5115	2.525	2.5417	2.5624	2.5883	2.6215	2.6664	2.7349	2.9026	3.2417	3.3072	3.3413	3.363	3.378	3.3889	3.3972	3.4035	3.4085	3.4124	3.4155	3.418	3.42	3.4216	3.4229	3.4239	3.4246	3.4252	3.4256	3.4258	3.426	3.426	3.426	3.4258	3.4257	3.4254	3.4251	3.4248	3.4244	3.424	3.4235	3.4231	3.4226	3.4221	3.4215	3.421	3.4204	3.4199
2.4841	2.4892	2.4968	2.5069	2.5198	2.5358	2.5555	2.58	2.6112	2.6529	2.7145	2.8404	3.2217	3.2979	3.3351	3.3583	3.3742	3.3858	3.3944	3.4011	3.4063	3.4104	3.4137	3.4163	3.4184	3.4201	3.4214	3.4225	3.4233	3.4239	3.4244	3.4247	3.4248	3.4249	3.4249	3.4248	3.4246	3.4244	3.4241	3.4238	3.4235	3.4231	3.4226	3.4222	3.4217	3.4212	3.4207	3.4202	3.4196	3.419
2.4811	2.4857	2.4929	2.5025	2.5147	2.53	2.5488	2.572	2.6015	2.6403	2.6961	2.7984	3.1964	3.2877	3.3286	3.3535	3.3704	3.3825	3.3917	3.3986	3.4041	3.4084	3.4118	3.4146	3.4168	3.4186	3.42	3.4211	3.422	3.4226	3.4231	3.4235	3.4237	3.4238	3.4238	3.4238	3.4236	3.4234	3.4232	3.4229	3.4225	3.4221	3.4217	3.4213	3.4208	3.4203	3.4198	3.4193	3.4188	3.4182
2.4781	2.4824	2.4891	2.4982	2.5098	2.5243	2.5422	2.5644	2.5922	2.6285	2.6794	2.7659	3.1608	3.2764	3.3217	3.3484	3.3664	3.3792	3.3888	3.3961	3.4018	3.4063	3.4099	3.4128	3.4152	3.417	3.4185	3.4197	3.4206	3.4214	3.4219	3.4223	3.4225	3.4227	3.4227	3.4227	3.4226	3.4224	3.4222	3.4219	3.4216	3.4212	3.4208	3.4204	3.4199	3.4195	3.419	3.4184	3.4179	3.4174
2.4752	2.4791	2.4853	2.494	2.5051	2.5189	2.5359	2.557	2.5833	2.6173	2.664	2.739	3.0945	3.2638	3.3143	3.3431	3.3622	3.3758	3.3858	3.3935	3.3995	3.4042	3.408	3.411	3.4135	3.4155	3.417	3.4183	3.4193	3.4201	3.4206	3.4211	3.4214	3.4215	3.4216	3.4216	3.4215	3.4214	3.4212	3.4209	3.4206	3.4202	3.4199	3.4195	3.419	3.4186	3.4181	3.4176	3.4171	3.4165
2.4723	2.4759	2.4817	2.4899	2.5004	2.5136	2.5298	2.5498	2.5748	2.6066	2.6498	2.716	2.8951	3.2494	3.3063	3.3375	3.3579	3.3722	3.3828	3.3909	3.3971	3.4021	3.4061	3.4092	3.4118	3.4139	3.4155	3.4169	3.4179	3.4187	3.4194	3.4199	3.4202	3.4204	3.4205	3.4205	3.4205	3.4203	3.4201	3.4199	3.4196	3.4193	3.4189	3.4185	3.4181	3.4177	3.4172	3.4167	3.4162	3.4157
2.4696	2.4727	2.4782	2.4858	2.4959	2.5084	2.5239	2.543	2.5666	2.5966	2.6365	2.6957	2.8204	3.2325	3.2978	3.3317	3.3534	3.3685	3.3797	3.3882	3.3947	3.3999	3.404	3.4074	3.4101	3.4122	3.414	3.4154	3.4165	3.4174	3.4181	3.4186	3.419	3.4192	3.4194	3.4194	3.4194	3.4193	3.4191	3.4189	3.4186	3.4183	3.418	3.4176	3.4172	3.4168	3.4163	3.4158	3.4153	3.4148
2.4668	2.4696	2.4747	2.4819	2.4915	2.5034	2.5182	2.5363	2.5587	2.587	2.6241	2.6776	2.7765	3.2118	3.2884	3.3255	3.3487	3.3648	3.3765	3.3854	3.3923	3.3977	3.402	3.4055	3.4083	3.4106	3.4124	3.4139	3.4151	3.4161	3.4168	3.4174	3.4178	3.4181	3.4182	3.4183	3.4183	3.4182	3.4181	3.4179	3.4176	3.4173	3.417	3.4167	3.4163	3.4158	3.4154	3.4149	3.4144	3.4139
2.4642	2.4666	2.4713	2.4781	2.4872	2.4986	2.5126	2.5299	2.5512	2.5778	2.6125	2.6611	2.7439	3.1848	3.2782	3.3189	3.3438	3.3608	3.3732	3.3825	3.3897	3.3954	3.3999	3.4036	3.4065	3.4089	3.4108	3.4124	3.4137	3.4147	3.4155	3.4161	3.4166	3.4169	3.4171	3.4172	3.4172	3.4172	3.417	3.4169	3.4166	3.4164	3.4161	3.4157	3.4153	3.4149	3.4145	3.414	3.4136	3.4131
2.4615	2.4637	2.468	2.4744	2.483	2.4938	2.5073	2.5237	2.5439	2.5691	2.6015	2.6461	2.7174	3.1433	3.2669	3.312	3.3387	3.3568	3.3698	3.3796	3.3872	3.3931	3.3978	3.4016	3.4047	3.4072	3.4092	3.4109	3.4122	3.4133	3.4142	3.4148	3.4153	3.4157	3.4159	3.4161	3.4161	3.4161	3.416	3.4158	3.4156	3.4154	3.4151	3.4147	3.4144	3.414	3.4136	3.4131	3.4127	3.4122
2.459	2.4608	2.4647	2.4708	2.4789	2.4892	2.502	2.5177	2.5369	2.5607	2.5911	2.6322	2.6949	2.8739	3.2541	3.3045	3.3334	3.3526	3.3663	3.3766	3.3845	3.3907	3.3957	3.3996	3.4029	3.4055	3.4076	3.4094	3.4108	3.4119	3.4128	3.4135	3.4141	3.4145	3.4147	3.4149	3.415	3.415	3.4149	3.4148	3.4146	3.4144	3.4141	3.4138	3.4134	3.413	3.4126	3.4122	3.4118	3.4113
2.4565	2.458	2.4616	2.4672	2.4749	2.4847	2.4969	2.5118	2.5301	2.5527	2.5812	2.6192	2.6752	2.7928	3.2394	3.2965	3.3278	3.3482	3.3627	3.3735	3.3818	3.3883	3.3935	3.3976	3.401	3.4037	3.406	3.4078	3.4093	3.4105	3.4114	3.4122	3.4128	3.4132	3.4136	3.4138	3.4139	3.4139	3.4138	3.4137	3.4136	3.4134	3.4131	3.4128	3.4125	3.4121	3.4117	3.4113	3.4108	3.4104
2.454	2.4552	2.4585	2.4638	2.471	2.4804	2.492	2.5062	2.5236	2.545	2.5719	2.6071	2.6576	2.7501	3.2219	3.2879	3.3219	3.3437	3.359	3.3704	3.379	3.3858	3.3912	3.3956	3.3991	3.402	3.4043	3.4062	3.4078	3.409	3.4101	3.4109	3.4115	3.412	3.4123	3.4126	3.4127	3.4128	3.4128	3.4127	3.4125	3.4123	3.4121	3.4118	3.4115	3.4111	3.4108	3.4104	3.4099	3.4095
2.4516	2.4525	2.4555	2.4604	2.4672	2.4761	2.4872	2.5007	2.5173	2.5376	2.5629	2.5958	2.6416	2.7189	3.2001	3.2785	3.3156	3.3389	3.3552	3.3671	3.3762	3.3833	3.3889	3.3935	3.3972	3.4001	3.4026	3.4046	3.4062	3.4076	3.4087	3.4095	3.4102	3.4107	3.4111	3.4114	3.4116	3.4117	3.4117	3.4116	3.4115	3.4113	3.4111	3.4108	3.4105	3.4102	3.4098	3.4094	3.409	3.4086
2.4493	2.4499	2.4525	2.4571	2.4635	2.4719	2.4825	2.4954	2.5112	2.5304	2.5544	2.5851	2.6271	2.6935	3.1699	3.2681	3.309	3.334	3.3512	3.3638	3.3733	3.3807	3.3866	3.3913	3.3952	3.3983	3.4009	3.403	3.4047	3.4061	3.4073	3.4082	3.4089	3.4095	3.4099	3.4102	3.4104	3.4105	3.4106	3.4105	3.4104	3.4103	3.4101	3.4098	3.4095	3.4092	3.4088	3.4085	3.4081	3.4076
2.447	2.4473	2.4496	2.4538	2.4599	2.4679	2.4779	2.4902	2.5052	2.5236	2.5462	2.575	2.6136	2.672	NaN	3.2566	3.302	3.3288	3.3471	3.3603	3.3703	3.3781	3.3842	3.3892	3.3932	3.3965	3.3991	3.4013	3.4031	3.4046	3.4058	3.4068	3.4076	3.4082	3.4087	3.409	3.4092	3.4094	3.4094	3.4094	3.4093	3.4092	3.409	3.4088	3.4085	3.4082	3.4079	3.4075	3.4071	3.4067
2.4447	2.4447	2.4468	2.4507	2.4564	2.464	2.4735	2.4852	2.4995	2.5169	2.5384	2.5654	2.6011	2.6532	2.7588	3.2435	3.2944	3.3234	3.3428	3.3568	3.3673	3.3754	3.3818	3.387	3.3912	3.3946	3.3974	3.3997	3.4015	3.4031	3.4044	3.4054	3.4062	3.4069	3.4074	3.4078	3.4081	3.4082	3.4083	3.4083	3.4083	3.4081	3.408	3.4078	3.4075	3.4072	3.4069	3.4065	3.4062	3.4058
2.4425	2.4422	2.444	2.4476	2.4529	2.4601	2.4692	2.4804	2.494	2.5105	2.5309	2.5563	2.5894	2.6364	2.7202	3.2282	3.2864	3.3178	3.3384	3.3531	3.3641	3.3726	3.3794	3.3847	3.3891	3.3926	3.3956	3.398	3.3999	3.4016	3.4029	3.404	3.4049	3.4056	3.4061	3.4066	3.4069	3.4071	3.4072	3.4072	3.4072	3.4071	3.4069	3.4067	3.4065	3.4062	3.4059	3.4056	3.4052	3.4048
2.4403	2.4398	2.4413	2.4445	2.4496	2.4563	2.465	2.4756	2.4886	2.5044	2.5236	2.5476	2.5785	2.6212	2.6914	3.2098	3.2776	3.3118	3.3338	3.3493	3.3609	3.3698	3.3768	3.3824	3.387	3.3907	3.3937	3.3962	3.3983	3.4	3.4014	3.4026	3.4035	3.4043	3.4049	3.4053	3.4057	3.4059	3.406	3.4061	3.4061	3.406	3.4059	3.4057	3.4055	3.4052	3.4049	3.4046	3.4043	3.4039
2.4382	2.4374	2.4386	2.4416	2.4463	2.4527	2.4609	2.471	2.4834	2.4984	2.5167	2.5393	2.5682	2.6072	2.6679	3.1858	3.268	3.3055	3.329	3.3454	3.3576	3.3669	3.3743	3.3801	3.3848	3.3887	3.3919	3.3945	3.3967	3.3985	3.3999	3.4011	3.4021	3.4029	3.4036	3.4041	3.4044	3.4047	3.4049	3.4049	3.405	3.4049	3.4048	3.4046	3.4044	3.4042	3.4039	3.4036	3.4033	3.4029
2.4361	2.4351	2.436	2.4387	2.443	2.4491	2.4569	2.4665	2.4783	2.4926	2.51	2.5314	2.5584	2.5944	2.6479	NaN	3.2574	3.2988	3.324	3.3414	3.3542	3.364	3.3716	3.3777	3.3827	3.3867	3.39	3.3927	3.395	3.3969	3.3984	3.3997	3.4007	3.4016	3.4023	3.4028	3.4032	3.4035	3.4037	3.4038	3.4038	3.4038	3.4037	3.4036	3.4034	3.4032	3.4029	3.4026	3.4023	3.402
2.4341	2.4328	2.4335	2.4359	2.4399	2.4456	2.453	2.4622	2.4734	2.487	2.5035	2.5238	2.5491	2.5824	2.6302	2.7215	3.2455	3.2916	3.3188	3.3372	3.3507	3.3609	3.3689	3.3753	3.3804	3.3846	3.3881	3.3909	3.3933	3.3953	3.3969	3.3982	3.3993	3.4002	3.4009	3.4015	3.402	3.4023	3.4025	3.4027	3.4027	3.4027	3.4026	3.4025	3.4024	3.4022	3.4019	3.4016	3.4013	3.401
2.432	2.4306	2.431	2.4331	2.4368	2.4422	2.4492	2.4579	2.4686	2.4816	2.4973	2.5165	2.5403	2.5712	2.6144	2.6884	3.2318	3.284	3.3133	3.3329	3.3471	3.3578	3.3662	3.3728	3.3782	3.3826	3.3862	3.3891	3.3916	3.3936	3.3953	3.3967	3.3979	3.3988	3.3996	3.4002	3.4007	3.4011	3.4013	3.4015	3.4016	3.4016	3.4016	3.4015	3.4013	3.4011	3.4009	3.4006	3.4003	3.4
2.4301	2.4284	2.4285	2.4304	2.4338	2.4388	2.4454	2.4538	2.464	2.4763	2.4913	2.5095	2.5319	2.5607	2.6	2.6627	3.2157	3.2757	3.3075	3.3284	3.3434	3.3546	3.3634	3.3703	3.3759	3.3804	3.3842	3.3873	3.3898	3.392	3.3937	3.3952	3.3964	3.3974	3.3983	3.3989	3.3994	3.3998	3.4001	3.4003	3.4004	3.4005	3.4005	3.4004	3.4002	3.4001	3.3999	3.3996	3.3993	3.399
2.4281	2.4262	2.4261	2.4277	2.4309	2.4356	2.4418	2.4497	2.4595	2.4712	2.4855	2.5027	2.5239	2.5508	2.5868	2.6414	3.1956	3.2667	3.3014	3.3237	3.3395	3.3514	3.3605	3.3677	3.3736	3.3783	3.3822	3.3854	3.3881	3.3903	3.3922	3.3937	3.395	3.396	3.3969	3.3976	3.3982	3.3986	3.3989	3.3991	3.3993	3.3993	3.3993	3.3993	3.3992	3.399	3.3988	3.3986	3.3983	3.398
2.4263	2.4241	2.4238	2.4251	2.428	2.4324	2.4383	2.4458	2.4551	2.4663	2.4798	2.4962	2.5163	2.5415	2.5747	2.623	NaN	3.2569	3.295	3.3189	3.3356	3.348	3.3576	3.3651	3.3712	3.3761	3.3802	3.3835	3.3863	3.3886	3.3905	3.3922	3.3935	3.3946	3.3955	3.3963	3.3969	3.3973	3.3977	3.3979	3.3981	3.3982	3.3982	3.3982	3.3981	3.398	3.3978	3.3976	3.3973	3.397
2.4244	2.422	2.4214	2.4225	2.4251	2.4292	2.4348	2.442	2.4508	2.4615	2.4744	2.4899	2.5089	2.5326	2.5633	2.6066	NaN	3.2459	3.2882	3.3138	3.3315	3.3445	3.3545	3.3624	3.3687	3.3739	3.3781	3.3816	3.3845	3.3869	3.3889	3.3906	3.392	3.3932	3.3941	3.3949	3.3956	3.3961	3.3964	3.3967	3.3969	3.397	3.3971	3.3971	3.397	3.3969	3.3967	3.3965	3.3963	3.396
2.4226	2.42	2.4192	2.42	2.4224	2.4262	2.4314	2.4382	2.4466	2.4568	2.4691	2.4839	2.5019	2.5241	2.5527	2.5919	2.6561	3.2334	3.2809	3.3085	3.3272	3.341	3.3515	3.3597	3.3663	3.3716	3.376	3.3796	3.3826	3.3852	3.3873	3.389	3.3905	3.3917	3.3927	3.3936	3.3942	3.3948	3.3952	3.3955	3.3957	3.3959	3.396	3.396	3.3959	3.3958	3.3957	3.3955	3.3953	3.395
2.4208	2.418	2.417	2.4176	2.4197	2.4232	2.4281	2.4345	2.4425	2.4523	2.464	2.4781	2.4951	2.5161	2.5427	2.5785	2.6336	3.2189	3.273	3.3029	3.3228	3.3373	3.3483	3.3569	3.3637	3.3693	3.3739	3.3776	3.3808	3.3834	3.3856	3.3874	3.389	3.3903	3.3913	3.3922	3.3929	3.3935	3.394	3.3943	3.3945	3.3947	3.3948	3.3948	3.3948	3.3947	3.3946	3.3944	3.3942	3.394
2.419	2.416	2.4148	2.4152	2.417	2.4203	2.4249	2.431	2.4386	2.4478	2.459	2.4724	2.4886	2.5084	2.5333	2.5662	2.6146	NaN	3.2645	3.297	3.3183	3.3335	3.345	3.354	3.3612	3.367	3.3717	3.3756	3.3789	3.3816	3.3839	3.3858	3.3874	3.3888	3.3899	3.3908	3.3916	3.3922	3.3927	3.3931	3.3933	3.3935	3.3937	3.3937	3.3937	3.3936	3.3935	3.3934	3.3932	3.393
2.4173	2.4141	2.4127	2.4128	2.4144	2.4174	2.4217	2.4275	2.4347	2.4435	2.4542	2.4669	2.4823	2.501	2.5244	2.5547	2.5979	NaN	3.2552	3.2908	3.3135	3.3296	3.3417	3.3511	3.3585	3.3646	3.3695	3.3736	3.377	3.3798	3.3822	3.3842	3.3859	3.3873	3.3884	3.3894	3.3902	3.3909	3.3914	3.3918	3.3921	3.3923	3.3925	3.3926	3.3926	3.3925	3.3924	3.3923	3.3921	3.3919
2.4156	2.4122	2.4106	2.4105	2.4119	2.4146	2.4187	2.4241	2.4309	2.4393	2.4495	2.4616	2.4762	2.494	2.5159	2.544	2.5829	NaN	3.245	3.2842	3.3085	3.3256	3.3383	3.3481	3.3559	3.3621	3.3673	3.3715	3.375	3.378	3.3805	3.3825	3.3843	3.3858	3.387	3.388	3.3889	3.3896	3.3901	3.3906	3.3909	3.3912	3.3913	3.3914	3.3915	3.3914	3.3914	3.3912	3.3911	3.3909
2.4139	2.4103	2.4085	2.4082	2.4094	2.4119	2.4156	2.4208	2.4273	2.4352	2.4449	2.4565	2.4704	2.4872	2.5078	2.534	2.5694	2.6244	3.2334	3.2772	3.3033	3.3214	3.3347	3.345	3.3531	3.3597	3.365	3.3694	3.3731	3.3761	3.3787	3.3809	3.3827	3.3842	3.3855	3.3866	3.3875	3.3882	3.3888	3.3893	3.3897	3.3899	3.3901	3.3903	3.3903	3.3903	3.3903	3.3902	3.39	3.3898
2.4123	2.4085	2.4065	2.406	2.4069	2.4092	2.4127	2.4175	2.4237	2.4313	2.4405	2.4515	2.4647	2.4806	2.5001	2.5246	2.557	2.6049	NaN	3.2697	3.2979	3.3171	3.3311	3.3419	3.3503	3.3571	3.3627	3.3673	3.3711	3.3743	3.3769	3.3792	3.3811	3.3827	3.384	3.3852	3.3861	3.3869	3.3875	3.388	3.3884	3.3887	3.3889	3.3891	3.3892	3.3892	3.3892	3.3891	3.3889	3.3888
2.4107	2.4067	2.4045	2.4038	2.4045	2.4065	2.4098	2.4143	2.4202	2.4274	2.4362	2.4467	2.4593	2.4744	2.4927	2.5156	2.5455	2.588	NaN	3.2616	3.2922	3.3126	3.3274	3.3386	3.3475	3.3546	3.3603	3.3651	3.369	3.3724	3.3751	3.3775	3.3794	3.3811	3.3825	3.3837	3.3847	3.3855	3.3862	3.3867	3.3872	3.3875	3.3878	3.3879	3.388	3.3881	3.388	3.388	3.3879	3.3877
2.4091	2.405	2.4026	2.4017	2.4022	2.404	2.407	2.4112	2.4167	2.4236	2.432	2.442	2.454	2.4683	2.4857	2.5072	2.5348	2.573	NaN	3.2528	3.2862	3.3079	3.3235	3.3353	3.3446	3.3519	3.3579	3.3629	3.367	3.3704	3.3733	3.3757	3.3778	3.3795	3.381	3.3822	3.3833	3.3841	3.3849	3.3854	3.3859	3.3863	3.3865	3.3867	3.3869	3.3869	3.3869	3.3869	3.3868	3.3866
2.4076	2.4033	2.4007	2.3996	2.3999	2.4014	2.4042	2.4082	2.4134	2.4199	2.4279	2.4374	2.4488	2.4625	2.4789	2.4991	2.5248	2.5594	NaN	3.2431	3.2798	3.3031	3.3195	3.3319	3.3416	3.3493	3.3555	3.3606	3.3649	3.3685	3.3715	3.374	3.3761	3.3779	3.3795	3.3808	3.3818	3.3828	3.3835	3.3841	3.3846	3.385	3.3853	3.3855	3.3857	3.3858	3.3858	3.3858	3.3857	3.3856
2.4061	2.4016	2.3988	2.3975	2.3976	2.3989	2.4015	2.4052	2.4101	2.4163	2.4239	2.433	2.4439	2.4568	2.4724	2.4914	2.5154	2.547	2.5941	NaN	3.273	3.298	3.3154	3.3284	3.3385	3.3465	3.353	3.3584	3.3628	3.3665	3.3696	3.3722	3.3744	3.3763	3.3779	3.3793	3.3804	3.3814	3.3822	3.3828	3.3833	3.3838	3.3841	3.3843	3.3845	3.3846	3.3847	3.3846	3.3846	3.3845
2.4046	2.3999	2.397	2.3955	2.3954	2.3965	2.3988	2.4023	2.4069	2.4128	2.42	2.4287	2.439	2.4514	2.4662	2.4841	2.5065	2.5356	2.5771	NaN	3.2658	3.2927	3.3111	3.3248	3.3354	3.3437	3.3505	3.356	3.3606	3.3645	3.3677	3.3704	3.3727	3.3747	3.3764	3.3778	3.379	3.38	3.3808	3.3815	3.382	3.3825	3.3829	3.3831	3.3833	3.3835	3.3835	3.3835	3.3835	3.3834
2.4031	2.3983	2.3952	2.3935	2.3932	2.3941	2.3962	2.3994	2.4038	2.4094	2.4162	2.4245	2.4343	2.4461	2.4601	2.4771	2.498	2.5249	2.5621	NaN	3.258	3.2871	3.3067	3.3211	3.3322	3.3409	3.3479	3.3537	3.3584	3.3624	3.3658	3.3686	3.371	3.373	3.3748	3.3762	3.3775	3.3785	3.3794	3.3801	3.3807	3.3812	3.3816	3.3819	3.3821	3.3823	3.3824	3.3824	3.3824	3.3823
2.4016	2.3967	2.3934	2.3916	2.3911	2.3918	2.3937	2.3966	2.4007	2.406	2.4125	2.4204	2.4298	2.441	2.4543	2.4704	2.49	2.515	2.5487	NaN	3.2495	3.2812	3.3021	3.3173	3.3289	3.338	3.3453	3.3513	3.3562	3.3604	3.3638	3.3668	3.3693	3.3714	3.3732	3.3747	3.376	3.3771	3.378	3.3788	3.3794	3.3799	3.3804	3.3807	3.3809	3.3811	3.3812	3.3813	3.3813	3.3812
2.4002	2.3951	2.3917	2.3897	2.389	2.3895	2.3912	2.3939	2.3977	2.4027	2.4089	2.4164	2.4254	2.436	2.4487	2.4639	2.4824	2.5056	2.5364	NaN	NaN	3.275	3.2973	3.3134	3.3255	3.335	3.3426	3.3488	3.354	3.3583	3.3619	3.3649	3.3675	3.3697	3.3716	3.3732	3.3745	3.3756	3.3766	3.3774	3.3781	3.3787	3.3791	3.3795	3.3797	3.3799	3.38	3.3801	3.3801	3.3801
2.3988	2.3935	2.3899	2.3878	2.3869	2.3873	2.3887	2.3912	2.3948	2.3995	2.4054	2.4125	2.4211	2.4312	2.4433	2.4577	2.4752	2.4968	2.525	NaN	NaN	3.2684	3.2924	3.3093	3.322	3.3319	3.3399	3.3463	3.3517	3.3561	3.3599	3.363	3.3657	3.368	3.3699	3.3716	3.373	3.3742	3.3752	3.3761	3.3768	3.3774	3.3778	3.3782	3.3785	3.3787	3.3789	3.379	3.379	3.379
2.3975	2.392	2.3883	2.386	2.3849	2.3851	2.3863	2.3886	2.3919	2.3964	2.4019	2.4087	2.4169	2.4265	2.438	2.4517	2.4682	2.4885	2.5145	2.5504	NaN	3.2614	3.2871	3.3051	3.3184	3.3288	3.3371	3.3438	3.3494	3.354	3.3578	3.3611	3.3639	3.3663	3.3683	3.37	3.3715	3.3727	3.3738	3.3747	3.3754	3.376	3.3765	3.377	3.3773	3.3775	3.3777	3.3778	3.3779	3.3779
2.3961	2.3905	2.3866	2.3841	2.3829	2.3829	2.3839	2.386	2.3891	2.3933	2.3986	2.405	2.4128	2.422	2.4329	2.4459	2.4615	2.4806	2.5047	2.5372	NaN	3.2539	3.2817	3.3007	3.3148	3.3256	3.3342	3.3412	3.347	3.3518	3.3558	3.3592	3.3621	3.3645	3.3666	3.3684	3.3699	3.3712	3.3723	3.3733	3.3741	3.3747	3.3753	3.3757	3.376	3.3763	3.3765	3.3766	3.3767	3.3767
2.3948	2.389	2.385	2.3824	2.381	2.3808	2.3816	2.3835	2.3864	2.3903	2.3953	2.4014	2.4088	2.4176	2.428	2.4404	2.4551	2.4731	2.4955	2.5251	NaN	NaN	3.2759	3.2962	3.311	3.3223	3.3313	3.3386	3.3446	3.3495	3.3537	3.3572	3.3602	3.3628	3.3649	3.3668	3.3684	3.3697	3.3709	3.3719	3.3727	3.3734	3.374	3.3744	3.3748	3.3751	3.3753	3.3755	3.3756	3.3756
2.3935	2.3876	2.3834	2.3806	2.3791	2.3787	2.3794	2.381	2.3837	2.3874	2.3921	2.3979	2.405	2.4133	2.4232	2.435	2.449	2.4659	2.4868	2.5139	NaN	NaN	3.2699	3.2915	3.3071	3.319	3.3283	3.3359	3.3421	3.3473	3.3516	3.3552	3.3583	3.361	3.3632	3.3652	3.3668	3.3682	3.3694	3.3704	3.3713	3.372	3.3726	3.3731	3.3735	3.3739	3.3741	3.3743	3.3744	3.3745
2.3922	2.3862	2.3818	2.3789	2.3772	2.3766	2.3771	2.3786	2.3811	2.3845	2.389	2.3945	2.4012	2.4092	2.4186	2.4298	2.443	2.459	2.4786	2.5036	NaN	NaN	3.2634	3.2865	3.303	3.3155	3.3253	3.3332	3.3396	3.345	3.3495	3.3532	3.3564	3.3592	3.3615	3.3635	3.3652	3.3667	3.3679	3.369	3.3699	3.3707	3.3713	3.3719	3.3723	3.3726	3.3729	3.3731	3.3732	3.3733
2.3909	2.3848	2.3803	2.3772	2.3754	2.3746	2.3749	2.3762	2.3785	2.3817	2.3859	2.3911	2.3975	2.4051	2.4141	2.4247	2.4373	2.4524	2.4708	2.494	2.525	NaN	3.2566	3.2814	3.2988	3.312	3.3222	3.3304	3.3371	3.3426	3.3473	3.3512	3.3545	3.3573	3.3598	3.3618	3.3636	3.3651	3.3664	3.3676	3.3685	3.3693	3.37	3.3706	3.371	3.3714	3.3717	3.3719	3.3721	3.3721
2.3897	2.3834	2.3788	2.3756	2.3736	2.3727	2.3728	2.3739	2.3759	2.3789	2.3829	2.3879	2.3939	2.4012	2.4097	2.4199	2.4318	2.4461	2.4634	2.485	2.5132	NaN	NaN	3.276	3.2945	3.3083	3.319	3.3275	3.3345	3.3403	3.3451	3.3491	3.3526	3.3555	3.358	3.3602	3.362	3.3636	3.3649	3.3661	3.3671	3.3679	3.3687	3.3692	3.3697	3.3701	3.3705	3.3707	3.3709	3.371
2.3885	2.382	2.3773	2.3739	2.3718	2.3707	2.3707	2.3716	2.3735	2.3762	2.38	2.3847	2.3904	2.3973	2.4055	2.4151	2.4265	2.44	2.4563	2.4764	2.5024	NaN	NaN	3.2704	3.29	3.3045	3.3157	3.3246	3.3319	3.3378	3.3428	3.347	3.3506	3.3536	3.3562	3.3585	3.3604	3.362	3.3634	3.3646	3.3657	3.3666	3.3673	3.3679	3.3685	3.3689	3.3692	3.3695	3.3697	3.3698
2.3873	2.3807	2.3758	2.3723	2.37	2.3688	2.3686	2.3694	2.371	2.3736	2.3771	2.3815	2.387	2.3936	2.4014	2.4105	2.4214	2.4342	2.4496	2.4684	2.4923	NaN	NaN	3.2644	3.2854	3.3006	3.3124	3.3217	3.3292	3.3354	3.3406	3.3449	3.3486	3.3517	3.3544	3.3567	3.3587	3.3604	3.3619	3.3632	3.3642	3.3652	3.3659	3.3666	3.3672	3.3676	3.368	3.3683	3.3685	3.3686
2.3861	2.3794	2.3744	2.3707	2.3683	2.367	2.3666	2.3672	2.3686	2.371	2.3743	2.3785	2.3837	2.3899	2.3973	2.4061	2.4164	2.4286	2.4431	2.4607	2.4829	NaN	NaN	3.2581	3.2805	3.2966	3.3089	3.3186	3.3264	3.3329	3.3382	3.3428	3.3466	3.3498	3.3526	3.355	3.3571	3.3588	3.3604	3.3617	3.3628	3.3638	3.3646	3.3653	3.3659	3.3663	3.3667	3.367	3.3673	3.3675
2.3849	2.3781	2.373	2.3692	2.3666	2.3651	2.3646	2.365	2.3663	2.3685	2.3715	2.3755	2.3804	2.3864	2.3934	2.4018	2.4116	2.4231	2.4369	2.4535	2.4741	2.5009	NaN	NaN	3.2754	3.2925	3.3054	3.3155	3.3237	3.3303	3.3359	3.3406	3.3445	3.3479	3.3508	3.3532	3.3554	3.3572	3.3588	3.3602	3.3613	3.3623	3.3632	3.3639	3.3645	3.365	3.3655	3.3658	3.3661	3.3663
2.3838	2.3768	2.3716	2.3677	2.365	2.3633	2.3626	2.3629	2.364	2.366	2.3688	2.3726	2.3772	2.3829	2.3896	2.3975	2.4069	2.4179	2.4309	2.4465	2.4657	2.4903	NaN	NaN	3.2701	3.2882	3.3017	3.3123	3.3208	3.3277	3.3335	3.3384	3.3424	3.3459	3.3489	3.3515	3.3537	3.3556	3.3572	3.3586	3.3599	3.3609	3.3618	3.3626	3.3632	3.3638	3.3642	3.3646	3.3648	3.3651
2.3826	2.3756	2.3702	2.3662	2.3633	2.3615	2.3607	2.3608	2.3618	2.3636	2.3662	2.3697	2.3741	2.3795	2.3859	2.3935	2.4023	2.4128	2.4251	2.4399	2.4579	2.4806	NaN	NaN	3.2646	3.2838	3.298	3.309	3.3179	3.3251	3.3311	3.3361	3.3403	3.3439	3.347	3.3497	3.352	3.3539	3.3556	3.3571	3.3584	3.3595	3.3604	3.3612	3.3619	3.3625	3.3629	3.3633	3.3636	3.3639
2.3815	2.3744	2.3688	2.3647	2.3617	2.3598	2.3588	2.3588	2.3596	2.3612	2.3636	2.3669	2.3711	2.3762	2.3823	2.3895	2.3979	2.4079	2.4196	2.4335	2.4504	2.4714	NaN	NaN	3.2587	3.2791	3.2941	3.3057	3.3149	3.3224	3.3286	3.3338	3.3382	3.3419	3.3451	3.3479	3.3502	3.3523	3.354	3.3556	3.3569	3.358	3.359	3.3598	3.3605	3.3611	3.3616	3.3621	3.3624	3.3627
2.3804	2.3731	2.3675	2.3632	2.3601	2.3581	2.357	2.3568	2.3574	2.3588	2.3611	2.3642	2.3681	2.3729	2.3787	2.3856	2.3937	2.4031	2.4142	2.4274	2.4433	2.4629	NaN	NaN	NaN	3.2743	3.2901	3.3023	3.3119	3.3197	3.3261	3.3315	3.336	3.3399	3.3432	3.346	3.3485	3.3506	3.3524	3.354	3.3554	3.3566	3.3576	3.3584	3.3592	3.3598	3.3604	3.3608	3.3612	3.3614
2.3794	2.372	2.3662	2.3618	2.3586	2.3564	2.3552	2.3548	2.3553	2.3565	2.3586	2.3615	2.3652	2.3698	2.3753	2.3818	2.3895	2.3985	2.4091	2.4216	2.4365	2.4548	2.478	NaN	NaN	3.2693	3.286	3.2987	3.3088	3.3169	3.3236	3.3291	3.3338	3.3378	3.3412	3.3442	3.3467	3.3489	3.3508	3.3524	3.3539	3.3551	3.3561	3.3571	3.3578	3.3585	3.3591	3.3595	3.3599	3.3602
2.3783	2.3708	2.3649	2.3604	2.3571	2.3547	2.3534	2.3529	2.3532	2.3543	2.3562	2.3588	2.3623	2.3667	2.3719	2.3781	2.3855	2.394	2.4041	2.4159	2.43	2.4471	2.4686	NaN	NaN	3.264	3.2818	3.2951	3.3056	3.314	3.321	3.3267	3.3316	3.3357	3.3393	3.3423	3.3449	3.3472	3.3491	3.3508	3.3523	3.3536	3.3547	3.3556	3.3565	3.3572	3.3577	3.3582	3.3586	3.359
2.3773	2.3696	2.3636	2.359	2.3556	2.3531	2.3516	2.351	2.3511	2.3521	2.3538	2.3563	2.3595	2.3636	2.3686	2.3745	2.3815	2.3897	2.3993	2.4105	2.4238	2.4399	2.4597	NaN	NaN	NaN	3.2773	3.2914	3.3023	3.3111	3.3183	3.3243	3.3293	3.3336	3.3373	3.3404	3.3431	3.3455	3.3475	3.3492	3.3508	3.3521	3.3532	3.3542	3.3551	3.3558	3.3564	3.357	3.3574	3.3577
2.3762	2.3685	2.3624	2.3577	2.3541	2.3515	2.3499	2.3491	2.3491	2.3499	2.3514	2.3537	2.3568	2.3607	2.3654	2.371	2.3777	2.3855	2.3946	2.4052	2.4178	2.4329	2.4514	NaN	NaN	NaN	3.2727	3.2875	3.299	3.3081	3.3156	3.3218	3.327	3.3315	3.3353	3.3385	3.3413	3.3437	3.3458	3.3476	3.3492	3.3506	3.3518	3.3528	3.3537	3.3545	3.3551	3.3557	3.3561	3.3565
2.3752	2.3674	2.3612	2.3563	2.3526	2.3499	2.3482	2.3472	2.3471	2.3477	2.3491	2.3512	2.3541	2.3578	2.3623	2.3676	2.374	2.3814	2.39	2.4002	2.4121	2.4263	2.4436	NaN	NaN	NaN	3.268	3.2835	3.2955	3.3051	3.3129	3.3193	3.3247	3.3293	3.3332	3.3366	3.3394	3.3419	3.3441	3.346	3.3476	3.3491	3.3503	3.3514	3.3523	3.3531	3.3538	3.3544	3.3548	3.3552
2.3742	2.3663	2.36	2.355	2.3512	2.3484	2.3465	2.3454	2.3452	2.3457	2.3469	2.3488	2.3515	2.3549	2.3592	2.3643	2.3703	2.3774	2.3856	2.3953	2.4066	2.42	2.4362	2.4563	NaN	NaN	3.263	3.2794	3.292	3.302	3.3101	3.3167	3.3223	3.3271	3.3311	3.3346	3.3376	3.3402	3.3424	3.3444	3.3461	3.3475	3.3488	3.3499	3.3509	3.3517	3.3524	3.353	3.3536	3.354
2.3733	2.3652	2.3588	2.3537	2.3498	2.3469	2.3449	2.3437	2.3433	2.3436	2.3447	2.3464	2.3489	2.3522	2.3562	2.361	2.3668	2.3735	2.3814	2.3905	2.4013	2.4139	2.4291	2.4478	NaN	NaN	NaN	3.2752	3.2884	3.2988	3.3072	3.3141	3.3199	3.3248	3.329	3.3326	3.3357	3.3384	3.3407	3.3427	3.3445	3.346	3.3473	3.3485	3.3495	3.3503	3.3511	3.3517	3.3523	3.3527
2.3723	2.3641	2.3576	2.3524	2.3484	2.3454	2.3432	2.3419	2.3414	2.3416	2.3425	2.3441	2.3464	2.3495	2.3533	2.3579	2.3633	2.3697	2.3772	2.3859	2.3961	2.4081	2.4224	2.4399	NaN	NaN	NaN	3.2708	3.2846	3.2955	3.3043	3.3115	3.3175	3.3226	3.3269	3.3306	3.3338	3.3365	3.3389	3.341	3.3428	3.3444	3.3458	3.347	3.348	3.3489	3.3497	3.3504	3.351	3.3514
2.3713	2.3631	2.3564	2.3512	2.347	2.3439	2.3416	2.3402	2.3395	2.3396	2.3403	2.3418	2.3439	2.3468	2.3504	2.3547	2.3599	2.366	2.3732	2.3815	2.3912	2.4025	2.416	2.4323	NaN	NaN	NaN	3.2662	3.2808	3.2922	3.3013	3.3088	3.315	3.3203	3.3247	3.3286	3.3318	3.3347	3.3372	3.3393	3.3412	3.3428	3.3443	3.3455	3.3466	3.3475	3.3484	3.3491	3.3496	3.3502
2.3704	2.362	2.3553	2.3499	2.3457	2.3424	2.3401	2.3385	2.3377	2.3376	2.3383	2.3395	2.3415	2.3442	2.3476	2.3517	2.3566	2.3625	2.3693	2.3772	2.3864	2.3971	2.4099	2.4251	NaN	NaN	NaN	NaN	3.2768	3.2887	3.2982	3.306	3.3125	3.3179	3.3225	3.3265	3.3299	3.3328	3.3354	3.3376	3.3396	3.3413	3.3427	3.344	3.3452	3.3461	3.347	3.3477	3.3483	3.3489
2.3695	2.361	2.3542	2.3487	2.3444	2.341	2.3385	2.3369	2.3359	2.3357	2.3362	2.3373	2.3391	2.3416	2.3448	2.3487	2.3534	2.359	2.3654	2.373	2.3817	2.3919	2.404	2.4183	2.4358	NaN	NaN	NaN	3.2727	3.2852	3.2951	3.3032	3.3099	3.3155	3.3203	3.3244	3.3279	3.331	3.3336	3.3359	3.3379	3.3397	3.3412	3.3425	3.3437	3.3447	3.3456	3.3464	3.347	3.3476
2.3686	2.36	2.3531	2.3475	2.3431	2.3396	2.337	2.3352	2.3342	2.3338	2.3342	2.3352	2.3368	2.3391	2.3421	2.3458	2.3503	2.3556	2.3617	2.3689	2.3772	2.3869	2.3983	2.4118	2.4282	NaN	NaN	NaN	3.2685	3.2816	3.2919	3.3003	3.3073	3.3131	3.3181	3.3223	3.3259	3.3291	3.3318	3.3342	3.3362	3.338	3.3396	3.341	3.3422	3.3433	3.3442	3.345	3.3457	3.3463
2.3677	2.359	2.352	2.3463	2.3418	2.3382	2.3355	2.3336	2.3325	2.332	2.3322	2.333	2.3345	2.3367	2.3395	2.343	2.3472	2.3522	2.3581	2.3649	2.3729	2.3821	2.3929	2.4056	2.4209	NaN	NaN	NaN	NaN	3.2778	3.2886	3.2974	3.3046	3.3107	3.3158	3.3201	3.3239	3.3271	3.3299	3.3324	3.3345	3.3364	3.3381	3.3395	3.3407	3.3418	3.3428	3.3436	3.3443	3.345
2.3668	2.358	2.3509	2.3452	2.3405	2.3369	2.3341	2.332	2.3308	2.3302	2.3302	2.3309	2.3323	2.3343	2.3369	2.3402	2.3442	2.349	2.3546	2.3611	2.3686	2.3774	2.3876	2.3996	2.414	NaN	NaN	NaN	NaN	3.274	3.2853	3.2944	3.3019	3.3082	3.3134	3.318	3.3218	3.3252	3.3281	3.3306	3.3328	3.3348	3.3365	3.3379	3.3392	3.3404	3.3414	3.3422	3.343	3.3436
2.3659	2.3571	2.3499	2.344	2.3393	2.3355	2.3326	2.3305	2.3291	2.3284	2.3283	2.3289	2.3301	2.3319	2.3344	2.3375	2.3413	2.3458	2.3511	2.3573	2.3645	2.3729	2.3826	2.3939	2.4074	NaN	NaN	NaN	NaN	3.27	3.2819	3.2913	3.2991	3.3056	3.3111	3.3158	3.3198	3.3232	3.3262	3.3288	3.3311	3.3331	3.3349	3.3364	3.3377	3.3389	3.3399	3.3408	3.3416	3.3423
2.365	2.3561	2.3488	2.3429	2.3381	2.3342	2.3312	2.329	2.3275	2.3266	2.3264	2.3269	2.3279	2.3296	2.3319	2.3348	2.3384	2.3427	2.3478	2.3537	2.3605	2.3685	2.3777	2.3884	2.4011	2.4164	NaN	NaN	NaN	3.2659	3.2783	3.2882	3.2963	3.303	3.3087	3.3135	3.3177	3.3212	3.3243	3.327	3.3294	3.3314	3.3333	3.3348	3.3362	3.3374	3.3385	3.3394	3.3403	3.341
2.3642	2.3552	2.3478	2.3418	2.3368	2.3329	2.3298	2.3275	2.3258	2.3249	2.3246	2.3249	2.3258	2.3273	2.3294	2.3322	2.3356	2.3397	2.3445	2.3501	2.3566	2.3642	2.3729	2.3831	2.3951	2.4094	NaN	NaN	NaN	NaN	3.2747	3.285	3.2934	3.3004	3.3063	3.3112	3.3155	3.3192	3.3224	3.3252	3.3276	3.3298	3.3316	3.3333	3.3347	3.336	3.3371	3.338	3.3389	3.3396
2.3634	2.3543	2.3468	2.3407	2.3357	2.3316	2.3284	2.326	2.3243	2.3232	2.3228	2.323	2.3237	2.3251	2.3271	2.3296	2.3328	2.3367	2.3413	2.3466	2.3529	2.36	2.3684	2.378	2.3894	2.4028	NaN	NaN	NaN	NaN	3.2709	3.2817	3.2905	3.2977	3.3038	3.3089	3.3134	3.3172	3.3205	3.3233	3.3259	3.3281	3.33	3.3317	3.3332	3.3345	3.3356	3.3366	3.3375	3.3383
2.3625	2.3534	2.3458	2.3396	2.3345	2.3303	2.3271	2.3245	2.3227	2.3215	2.321	2.321	2.3217	2.3229	2.3247	2.3271	2.3301	2.3338	2.3381	2.3432	2.3492	2.356	2.3639	2.3731	2.3838	2.3965	NaN	NaN	NaN	NaN	3.2671	3.2784	3.2875	3.295	3.3013	3.3066	3.3112	3.3151	3.3185	3.3215	3.3241	3.3263	3.3283	3.3301	3.3316	3.333	3.3342	3.3352	3.3361	3.3369
2.3617	2.3525	2.3448	2.3385	2.3333	2.3291	2.3257	2.3231	2.3212	2.3199	2.3192	2.3192	2.3197	2.3208	2.3224	2.3247	2.3275	2.331	2.3351	2.3399	2.3456	2.3521	2.3596	2.3684	2.3785	2.3904	NaN	NaN	NaN	NaN	NaN	3.2749	3.2844	3.2922	3.2987	3.3042	3.309	3.313	3.3165	3.3196	3.3223	3.3246	3.3267	3.3285	3.3301	3.3314	3.3327	3.3338	3.3347	3.3355
2.3609	2.3516	2.3439	2.3375	2.3322	2.3279	2.3244	2.3217	2.3196	2.3183	2.3175	2.3173	2.3177	2.3186	2.3202	2.3222	2.3249	2.3282	2.3321	2.3367	2.3421	2.3483	2.3555	2.3638	2.3734	2.3846	2.398	NaN	NaN	NaN	NaN	3.2714	3.2813	3.2894	3.2961	3.3018	3.3067	3.3109	3.3145	3.3177	3.3204	3.3229	3.325	3.3268	3.3285	3.3299	3.3312	3.3323	3.3333	3.3342
2.3601	2.3507	2.3429	2.3364	2.3311	2.3267	2.3231	2.3203	2.3182	2.3167	2.3158	2.3155	2.3158	2.3166	2.3179	2.3199	2.3224	2.3255	2.3292	2.3336	2.3387	2.3446	2.3514	2.3593	2.3684	2.3791	2.3916	NaN	NaN	NaN	NaN	3.2677	3.278	3.2865	3.2935	3.2994	3.3044	3.3088	3.3125	3.3158	3.3186	3.3211	3.3233	3.3252	3.3269	3.3284	3.3297	3.3309	3.3319	3.3328
2.3594	2.3498	2.342	2.3354	2.33	2.3255	2.3218	2.3189	2.3167	2.3151	2.3141	2.3137	2.3139	2.3145	2.3158	2.3176	2.3199	2.3228	2.3263	2.3305	2.3354	2.341	2.3475	2.355	2.3637	2.3737	2.3855	NaN	NaN	NaN	NaN	NaN	3.2747	3.2835	3.2908	3.2969	3.3021	3.3066	3.3104	3.3138	3.3167	3.3193	3.3216	3.3235	3.3253	3.3268	3.3282	3.3294	3.3304	3.3314
2.3586	2.349	2.341	2.3344	2.3289	2.3243	2.3206	2.3176	2.3153	2.3136	2.3125	2.312	2.312	2.3125	2.3136	2.3153	2.3175	2.3202	2.3235	2.3275	2.3321	2.3375	2.3437	2.3508	2.359	2.3686	2.3797	NaN	NaN	NaN	NaN	NaN	3.2714	3.2805	3.288	3.2944	3.2998	3.3044	3.3084	3.3118	3.3149	3.3175	3.3198	3.3219	3.3237	3.3253	3.3267	3.3279	3.329	3.33
2.3578	2.3482	2.3401	2.3334	2.3278	2.3231	2.3193	2.3162	2.3138	2.3121	2.3109	2.3102	2.3101	2.3106	2.3115	2.313	2.3151	2.3176	2.3208	2.3245	2.329	2.3341	2.34	2.3468	2.3546	2.3636	2.3741	NaN	NaN	NaN	NaN	NaN	3.2679	3.2774	3.2852	3.2918	3.2974	3.3021	3.3063	3.3098	3.313	3.3157	3.3181	3.3202	3.3221	3.3237	3.3251	3.3264	3.3276	3.3286
2.3571	2.3473	2.3392	2.3324	2.3267	2.322	2.3181	2.3149	2.3124	2.3106	2.3093	2.3085	2.3083	2.3087	2.3095	2.3108	2.3127	2.3151	2.3181	2.3217	2.3259	2.3307	2.3364	2.3428	2.3503	2.3588	2.3688	2.3804	NaN	NaN	NaN	NaN	NaN	3.2743	3.2824	3.2892	3.295	3.2999	3.3041	3.3078	3.311	3.3138	3.3163	3.3185	3.3204	3.3221	3.3236	3.3249	3.3261	3.3271
2.3564	2.3465	2.3383	2.3315	2.3257	2.3209	2.3169	2.3136	2.3111	2.3091	2.3077	2.3069	2.3066	2.3068	2.3075	2.3087	2.3104	2.3127	2.3155	2.3189	2.3228	2.3275	2.3328	2.339	2.3461	2.3542	2.3636	2.3746	NaN	NaN	NaN	NaN	NaN	3.271	3.2795	3.2865	3.2925	3.2976	3.302	3.3058	3.3091	3.312	3.3145	3.3168	3.3188	3.3205	3.3221	3.3234	3.3246	3.3257
2.3556	2.3457	2.3375	2.3305	2.3247	2.3198	2.3157	2.3124	2.3097	2.3076	2.3062	2.3052	2.3048	2.3049	2.3055	2.3066	2.3082	2.3103	2.3129	2.3161	2.3199	2.3243	2.3294	2.3353	2.342	2.3497	2.3587	2.369	NaN	NaN	NaN	NaN	NaN	3.2677	3.2765	3.2838	3.29	3.2953	3.2998	3.3037	3.3071	3.3101	3.3127	3.3151	3.3171	3.3189	3.3205	3.3219	3.3232	3.3243
2.3549	2.3449	2.3366	2.3296	2.3237	2.3187	2.3145	2.3111	2.3084	2.3062	2.3046	2.3036	2.3031	2.3031	2.3035	2.3045	2.306	2.3079	2.3104	2.3134	2.317	2.3212	2.326	2.3316	2.338	2.3454	2.3539	2.3637	NaN	NaN	NaN	NaN	NaN	NaN	3.2735	3.2811	3.2874	3.2929	3.2976	3.3016	3.3051	3.3082	3.3109	3.3133	3.3154	3.3173	3.3189	3.3204	3.3217	3.3228
2.3542	2.3441	2.3357	2.3287	2.3227	2.3176	2.3134	2.3099	2.307	2.3048	2.3031	2.302	2.3014	2.3013	2.3016	2.3025	2.3038	2.3056	2.3079	2.3108	2.3142	2.3182	2.3228	2.3281	2.3342	2.3412	2.3492	2.3585	NaN	NaN	NaN	NaN	NaN	NaN	3.2704	3.2782	3.2849	3.2905	3.2953	3.2995	3.3031	3.3063	3.3091	3.3115	3.3137	3.3156	3.3173	3.3188	3.3202	3.3214
2.3535	2.3434	2.3349	2.3277	2.3217	2.3166	2.3122	2.3087	2.3057	2.3034	2.3017	2.3004	2.2997	2.2995	2.2997	2.3005	2.3017	2.3033	2.3055	2.3082	2.3114	2.3152	2.3196	2.3247	2.3305	2.3371	2.3448	2.3536	2.3638	NaN	NaN	NaN	NaN	NaN	3.2672	3.2754	3.2822	3.288	3.293	3.2973	3.3011	3.3044	3.3072	3.3098	3.312	3.314	3.3157	3.3173	3.3187	3.3199
2.3528	2.3426	2.3341	2.3268	2.3207	2.3155	2.3111	2.3075	2.3045	2.3021	2.3002	2.2989	2.2981	2.2978	2.2979	2.2985	2.2996	2.3011	2.3031	2.3057	2.3087	2.3123	2.3165	2.3213	2.3268	2.3332	2.3404	2.3488	2.3584	NaN	NaN	NaN	NaN	NaN	NaN	3.2724	3.2796	3.2856	3.2907	3.2952	3.299	3.3024	3.3054	3.308	3.3103	3.3123	3.3141	3.3157	3.3172	3.3184
2.3521	2.3419	2.3332	2.3259	2.3197	2.3145	2.31	2.3063	2.3032	2.3007	2.2988	2.2974	2.2965	2.296	2.2961	2.2966	2.2975	2.2989	2.3008	2.3032	2.3061	2.3095	2.3134	2.318	2.3233	2.3293	2.3362	2.3442	2.3533	NaN	NaN	NaN	NaN	NaN	NaN	3.2695	3.2768	3.2831	3.2884	3.293	3.297	3.3004	3.3035	3.3062	3.3085	3.3106	3.3125	3.3142	3.3156	3.3169
2.3515	2.3411	2.3324	2.3251	2.3188	2.3135	2.3089	2.3051	2.302	2.2994	2.2974	2.2959	2.2949	2.2944	2.2943	2.2947	2.2955	2.2968	2.2985	2.3008	2.3035	2.3067	2.3105	2.3148	2.3199	2.3256	2.3322	2.3397	2.3484	NaN	NaN	NaN	NaN	NaN	NaN	3.2664	3.274	3.2805	3.286	3.2907	3.2948	3.2984	3.3016	3.3043	3.3068	3.3089	3.3109	3.3126	3.3141	3.3154
2.3508	2.3404	2.3316	2.3242	2.3179	2.3125	2.3079	2.304	2.3007	2.2981	2.296	2.2944	2.2933	2.2927	2.2925	2.2928	2.2935	2.2947	2.2963	2.2984	2.3009	2.304	2.3076	2.3117	2.3165	2.322	2.3282	2.3354	2.3436	2.3531	NaN	NaN	NaN	NaN	NaN	NaN	3.2712	3.2779	3.2836	3.2885	3.2927	3.2964	3.2996	3.3025	3.305	3.3072	3.3092	3.311	3.3125	3.3139
2.3502	2.3397	2.3309	2.3234	2.3169	2.3115	2.3068	2.3028	2.2995	2.2968	2.2946	2.293	2.2918	2.2911	2.2908	2.291	2.2916	2.2926	2.2941	2.296	2.2984	2.3013	2.3047	2.3087	2.3132	2.3184	2.3244	2.3312	2.339	2.3479	NaN	NaN	NaN	NaN	NaN	NaN	3.2683	3.2752	3.2811	3.2862	3.2905	3.2944	3.2977	3.3006	3.3032	3.3055	3.3076	3.3094	3.311	3.3124
2.3495	2.339	2.3301	2.3225	2.316	2.3105	2.3058	2.3017	2.2983	2.2955	2.2933	2.2915	2.2903	2.2895	2.2891	2.2892	2.2897	2.2906	2.2919	2.2937	2.296	2.2987	2.3019	2.3057	2.31	2.315	2.3207	2.3271	2.3345	2.343	NaN	NaN	NaN	NaN	NaN	NaN	3.2654	3.2725	3.2786	3.2838	3.2884	3.2923	3.2957	3.2987	3.3014	3.3038	3.3059	3.3077	3.3094	3.3109
2.3489	2.3383	2.3293	2.3217	2.3151	2.3095	2.3047	2.3006	2.2972	2.2943	2.292	2.2901	2.2888	2.2879	2.2874	2.2874	2.2878	2.2886	2.2898	2.2915	2.2936	2.2962	2.2992	2.3028	2.3069	2.3116	2.317	2.3232	2.3302	2.3383	NaN	NaN	NaN	NaN	NaN	NaN	NaN	3.2698	3.2761	3.2815	3.2861	3.2902	3.2937	3.2968	3.2996	3.302	3.3042	3.3061	3.3078	3.3093
2.3482	2.3376	2.3286	2.3209	2.3143	2.3086	2.3037	2.2995	2.296	2.2931	2.2907	2.2887	2.2873	2.2863	2.2858	2.2856	2.2859	2.2866	2.2877	2.2893	2.2913	2.2937	2.2966	2.3	2.3039	2.3084	2.3135	2.3194	2.326	2.3337	NaN	NaN	NaN	NaN	NaN	NaN	NaN	3.267	3.2735	3.2791	3.2839	3.2881	3.2917	3.2949	3.2978	3.3003	3.3025	3.3045	3.3062	3.3078
2.3476	2.3369	2.3278	2.3201	2.3134	2.3076	2.3027	2.2985	2.2949	2.2919	2.2894	2.2874	2.2859	2.2848	2.2841	2.2839	2.2841	2.2847	2.2857	2.2871	2.289	2.2912	2.294	2.2972	2.3009	2.3052	2.3101	2.3157	2.322	2.3292	2.3376	NaN	NaN	NaN	NaN	NaN	NaN	3.2641	3.2709	3.2766	3.2816	3.2859	3.2897	3.293	3.2959	3.2985	3.3008	3.3028	3.3046	3.3062
2.347	2.3362	2.3271	2.3193	2.3125	2.3067	2.3017	2.2974	2.2938	2.2907	2.2881	2.286	2.2844	2.2833	2.2825	2.2822	2.2823	2.2828	2.2837	2.285	2.2867	2.2888	2.2914	2.2945	2.298	2.3021	2.3067	2.312	2.3181	2.325	2.3328	NaN	NaN	NaN	NaN	NaN	NaN	NaN	3.2682	3.2742	3.2793	3.2837	3.2876	3.291	3.294	3.2967	3.299	3.3011	3.303	3.3046
2.3464	2.3355	2.3263	2.3185	2.3117	2.3058	2.3007	2.2964	2.2926	2.2895	2.2869	2.2847	2.283	2.2818	2.281	2.2806	2.2806	2.2809	2.2817	2.2829	2.2845	2.2865	2.2889	2.2918	2.2952	2.299	2.3035	2.3085	2.3143	2.3208	2.3283	NaN	NaN	NaN	NaN	NaN	NaN	NaN	3.2655	3.2717	3.2769	3.2815	3.2855	3.289	3.2921	3.2949	3.2973	3.2994	3.3013	3.3031
2.3458	2.3349	2.3256	2.3177	2.3108	2.3049	2.2998	2.2953	2.2916	2.2883	2.2856	2.2834	2.2817	2.2803	2.2794	2.2789	2.2788	2.2791	2.2798	2.2809	2.2823	2.2842	2.2865	2.2892	2.2924	2.2961	2.3003	2.3051	2.3106	2.3168	2.3239	NaN	NaN	NaN	NaN	NaN	NaN	NaN	3.2627	3.2691	3.2746	3.2793	3.2834	3.287	3.2902	3.293	3.2955	3.2977	3.2997	3.3015
2.3452	2.3342	2.3249	2.3169	2.31	2.304	2.2988	2.2943	2.2905	2.2872	2.2844	2.2821	2.2803	2.2789	2.2779	2.2773	2.2771	2.2773	2.2779	2.2788	2.2802	2.2819	2.2841	2.2866	2.2897	2.2932	2.2972	2.3018	2.307	2.3129	2.3196	NaN	NaN	NaN	NaN	NaN	NaN	NaN	NaN	3.2665	3.2721	3.277	3.2813	3.285	3.2883	3.2912	3.2937	3.296	3.298	3.2999
2.3446	2.3336	2.3242	2.3162	2.3092	2.3031	2.2979	2.2933	2.2894	2.286	2.2832	2.2809	2.2789	2.2775	2.2764	2.2757	2.2754	2.2755	2.276	2.2769	2.2781	2.2797	2.2817	2.2841	2.287	2.2903	2.2941	2.2985	2.3035	2.3091	2.3155	2.3228	NaN	NaN	NaN	NaN	NaN	NaN	NaN	3.2639	3.2697	3.2747	3.2791	3.2829	3.2863	3.2893	3.2919	3.2943	3.2964	3.2982
2.3441	2.333	2.3235	2.3154	2.3084	2.3023	2.297	2.2924	2.2884	2.2849	2.282	2.2796	2.2776	2.2761	2.2749	2.2742	2.2738	2.2738	2.2742	2.2749	2.276	2.2775	2.2794	2.2817	2.2844	2.2876	2.2912	2.2953	2.3001	2.3054	2.3115	2.3184	NaN	NaN	NaN	NaN	NaN	NaN	NaN	NaN	3.2672	3.2724	3.2769	3.2809	3.2843	3.2874	3.2901	3.2925	3.2947	3.2966
2.3435	2.3323	2.3228	2.3147	2.3076	2.3014	2.2961	2.2914	2.2873	2.2838	2.2809	2.2784	2.2763	2.2747	2.2735	2.2726	2.2722	2.2721	2.2724	2.273	2.274	2.2754	2.2771	2.2793	2.2818	2.2848	2.2883	2.2922	2.2967	2.3018	2.3076	2.3142	NaN	NaN	NaN	NaN	NaN	NaN	NaN	NaN	3.2647	3.27	3.2747	3.2788	3.2823	3.2855	3.2883	3.2908	3.293	3.295
2.3429	2.3317	2.3222	2.3139	2.3068	2.3006	2.2952	2.2904	2.2863	2.2828	2.2797	2.2772	2.275	2.2733	2.272	2.2711	2.2706	2.2704	2.2706	2.2711	2.272	2.2733	2.2749	2.2769	2.2794	2.2822	2.2855	2.2892	2.2935	2.2984	2.3039	2.3101	NaN	NaN	NaN	NaN	NaN	NaN	NaN	NaN	3.2621	3.2676	3.2724	3.2766	3.2803	3.2836	3.2864	3.289	3.2913	3.2933
2.3424	2.3311	2.3215	2.3132	2.306	2.2997	2.2943	2.2895	2.2853	2.2817	2.2786	2.276	2.2738	2.272	2.2706	2.2696	2.269	2.2687	2.2688	2.2693	2.2701	2.2712	2.2727	2.2746	2.2769	2.2796	2.2827	2.2863	2.2904	2.295	2.3002	2.3061	2.3129	NaN	NaN	NaN	NaN	NaN	NaN	NaN	NaN	3.2652	3.2701	3.2745	3.2783	3.2816	3.2846	3.2872	3.2895	3.2916
2.3418	2.3305	2.3208	2.3125	2.3053	2.2989	2.2934	2.2885	2.2843	2.2806	2.2775	2.2748	2.2725	2.2707	2.2692	2.2682	2.2675	2.2671	2.2671	2.2675	2.2682	2.2692	2.2706	2.2724	2.2745	2.277	2.28	2.2834	2.2873	2.2917	2.2967	2.3023	2.3087	NaN	NaN	NaN	NaN	NaN	NaN	NaN	NaN	3.2627	3.2678	3.2723	3.2762	3.2796	3.2827	3.2854	3.2878	3.2899
2.3413	2.3299	2.3202	2.3118	2.3045	2.2981	2.2925	2.2876	2.2833	2.2796	2.2764	2.2736	2.2713	2.2694	2.2679	2.2667	2.2659	2.2655	2.2654	2.2657	2.2663	2.2672	2.2685	2.2701	2.2722	2.2746	2.2774	2.2806	2.2843	2.2885	2.2932	2.2986	2.3046	NaN	NaN	NaN	NaN	NaN	NaN	NaN	NaN	3.2602	3.2655	3.2701	3.2741	3.2776	3.2808	3.2835	3.286	3.2882
2.3408	2.3293	2.3195	2.3111	2.3038	2.2973	2.2917	2.2867	2.2824	2.2786	2.2753	2.2725	2.2701	2.2681	2.2665	2.2653	2.2644	2.2639	2.2638	2.2639	2.2644	2.2653	2.2664	2.268	2.2699	2.2721	2.2748	2.2778	2.2813	2.2853	2.2898	2.2949	2.3007	NaN	NaN	NaN	NaN	NaN	NaN	NaN	NaN	NaN	3.2631	3.2678	3.272	3.2756	3.2788	3.2817	3.2842	3.2865
2.3402	2.3287	2.3189	2.3104	2.303	2.2965	2.2908	2.2858	2.2814	2.2776	2.2742	2.2713	2.2689	2.2668	2.2652	2.2639	2.263	2.2624	2.2621	2.2622	2.2626	2.2633	2.2644	2.2658	2.2676	2.2697	2.2722	2.2751	2.2785	2.2823	2.2866	2.2914	2.2969	NaN	NaN	NaN	NaN	NaN	NaN	NaN	NaN	NaN	3.2607	3.2656	3.2698	3.2736	3.2769	3.2798	3.2825	3.2848
2.3397	2.3282	2.3183	2.3097	2.3023	2.2957	2.29	2.2849	2.2805	2.2766	2.2731	2.2702	2.2677	2.2656	2.2639	2.2625	2.2615	2.2608	2.2605	2.2605	2.2608	2.2615	2.2624	2.2637	2.2654	2.2674	2.2697	2.2725	2.2757	2.2793	2.2834	2.288	2.2932	2.2991	NaN	NaN	NaN	NaN	NaN	NaN	NaN	NaN	NaN	3.2632	3.2676	3.2715	3.2749	3.278	3.2806	3.2831
2.3392	2.3276	2.3177	2.3091	2.3016	2.295	2.2892	2.284	2.2795	2.2756	2.2721	2.2691	2.2665	2.2644	2.2626	2.2612	2.2601	2.2593	2.2589	2.2588	2.2591	2.2596	2.2605	2.2617	2.2632	2.2651	2.2673	2.2699	2.2729	2.2764	2.2802	2.2847	2.2896	2.2952	NaN	NaN	NaN	NaN	NaN	NaN	NaN	NaN	NaN	3.2609	3.2654	3.2694	3.2729	3.276	3.2788	3.2813
2.3387	2.327	2.3171	2.3084	2.3009	2.2942	2.2883	2.2832	2.2786	2.2746	2.2711	2.268	2.2654	2.2632	2.2613	2.2598	2.2587	2.2578	2.2573	2.2572	2.2573	2.2578	2.2585	2.2596	2.2611	2.2628	2.2649	2.2674	2.2702	2.2735	2.2772	2.2814	2.2861	2.2915	NaN	NaN	NaN	NaN	NaN	NaN	NaN	NaN	NaN	3.2585	3.2632	3.2673	3.2709	3.2741	3.277	3.2795
2.3382	2.3265	2.3165	2.3078	2.3001	2.2935	2.2875	2.2823	2.2777	2.2736	2.2701	2.2669	2.2643	2.262	2.26	2.2585	2.2573	2.2564	2.2558	2.2556	2.2556	2.256	2.2567	2.2577	2.259	2.2606	2.2626	2.2649	2.2676	2.2707	2.2742	2.2782	2.2827	2.2878	NaN	NaN	NaN	NaN	NaN	NaN	NaN	NaN	NaN	NaN	3.2609	3.2652	3.2689	3.2722	3.2751	3.2777
2.3377	2.3259	2.3159	2.3071	2.2995	2.2927	2.2867	2.2815	2.2768	2.2727	2.2691	2.2659	2.2631	2.2608	2.2588	2.2572	2.2559	2.2549	2.2543	2.254	2.2539	2.2542	2.2548	2.2557	2.2569	2.2584	2.2603	2.2625	2.265	2.268	2.2713	2.2751	2.2794	2.2842	2.2897	NaN	NaN	NaN	NaN	NaN	NaN	NaN	NaN	NaN	3.2587	3.263	3.2668	3.2702	3.2732	3.2759
2.3372	2.3254	2.3153	2.3065	2.2988	2.292	2.286	2.2806	2.2759	2.2717	2.2681	2.2648	2.262	2.2596	2.2576	2.2559	2.2545	2.2535	2.2528	2.2524	2.2523	2.2525	2.253	2.2538	2.2549	2.2563	2.258	2.2601	2.2625	2.2653	2.2685	2.2721	2.2762	2.2808	2.2859	NaN	NaN	NaN	NaN	NaN	NaN	NaN	NaN	NaN	NaN	3.2608	3.2648	3.2682	3.2713	3.2741
2.3367	2.3249	2.3147	2.3058	2.2981	2.2912	2.2852	2.2798	2.275	2.2708	2.2671	2.2638	2.261	2.2585	2.2564	2.2546	2.2532	2.2521	2.2513	2.2508	2.2507	2.2508	2.2512	2.2519	2.2529	2.2542	2.2558	2.2578	2.2601	2.2627	2.2657	2.2692	2.2731	2.2774	2.2823	NaN	NaN	NaN	NaN	NaN	NaN	NaN	NaN	NaN	NaN	3.2586	3.2626	3.2662	3.2694	3.2723
2.3362	2.3243	2.3141	2.3052	2.2974	2.2905	2.2844	2.279	2.2742	2.2699	2.2661	2.2628	2.2599	2.2574	2.2552	2.2534	2.2519	2.2507	2.2499	2.2493	2.2491	2.2491	2.2494	2.25	2.2509	2.2522	2.2537	2.2555	2.2577	2.2602	2.263	2.2663	2.27	2.2742	2.2788	NaN	NaN	NaN	NaN	NaN	NaN	NaN	NaN	NaN	NaN	3.2563	3.2605	3.2642	3.2675	3.2704
2.3358	2.3238	2.3135	2.3046	2.2968	2.2898	2.2837	2.2782	2.2733	2.269	2.2652	2.2618	2.2588	2.2562	2.254	2.2521	2.2506	2.2494	2.2485	2.2478	2.2475	2.2474	2.2477	2.2482	2.249	2.2501	2.2515	2.2533	2.2553	2.2577	2.2604	2.2635	2.267	2.271	2.2754	NaN	NaN	NaN	NaN	NaN	NaN	NaN	NaN	NaN	NaN	NaN	3.2584	3.2622	3.2655	3.2685
2.3353	2.3233	2.313	2.304	2.2961	2.2891	2.2829	2.2774	2.2725	2.2681	2.2642	2.2608	2.2578	2.2551	2.2529	2.2509	2.2493	2.248	2.247	2.2463	2.2459	2.2458	2.246	2.2464	2.2471	2.2482	2.2495	2.2511	2.253	2.2552	2.2578	2.2608	2.2641	2.2679	2.2721	2.2768	NaN	NaN	NaN	NaN	NaN	NaN	NaN	NaN	NaN	NaN	3.2562	3.2601	3.2635	3.2666
2.3348	2.3228	2.3124	2.3034	2.2955	2.2884	2.2822	2.2766	2.2717	2.2672	2.2633	2.2598	2.2567	2.2541	2.2517	2.2497	2.2481	2.2467	2.2457	2.2449	2.2444	2.2442	2.2443	2.2447	2.2453	2.2462	2.2474	2.2489	2.2507	2.2528	2.2553	2.2581	2.2612	2.2648	2.2689	2.2734	NaN	NaN	NaN	NaN	NaN	NaN	NaN	NaN	NaN	NaN	NaN	3.258	3.2615	3.2647
2.3344	2.3223	2.3119	2.3028	2.2948	2.2877	2.2815	2.2758	2.2708	2.2664	2.2624	2.2589	2.2557	2.253	2.2506	2.2485	2.2468	2.2454	2.2443	2.2435	2.2429	2.2426	2.2426	2.2429	2.2435	2.2443	2.2454	2.2468	2.2485	2.2505	2.2528	2.2554	2.2585	2.2619	2.2657	2.27	NaN	NaN	NaN	NaN	NaN	NaN	NaN	NaN	NaN	NaN	NaN	3.2559	3.2595	3.2628
2.3339	2.3218	2.3113	2.3022	2.2942	2.2871	2.2807	2.2751	2.27	2.2655	2.2615	2.2579	2.2547	2.2519	2.2495	2.2474	2.2456	2.2441	2.2429	2.242	2.2414	2.2411	2.241	2.2412	2.2417	2.2424	2.2434	2.2447	2.2463	2.2482	2.2504	2.2529	2.2557	2.259	2.2626	2.2667	NaN	NaN	NaN	NaN	NaN	NaN	NaN	NaN	NaN	NaN	NaN	3.2537	3.2575	3.2608
2.3335	2.3213	2.3108	2.3016	2.2936	2.2864	2.28	2.2743	2.2692	2.2647	2.2606	2.257	2.2537	2.2509	2.2484	2.2462	2.2444	2.2429	2.2416	2.2407	2.24	2.2396	2.2394	2.2395	2.2399	2.2406	2.2415	2.2427	2.2441	2.2459	2.248	2.2504	2.2531	2.2562	2.2596	2.2635	2.2679	NaN	NaN	NaN	NaN	NaN	NaN	NaN	NaN	NaN	NaN	NaN	3.2554	3.2589
2.333	2.3208	2.3103	2.3011	2.2929	2.2857	2.2793	2.2736	2.2684	2.2638	2.2597	2.256	2.2527	2.2499	2.2473	2.2451	2.2432	2.2416	2.2403	2.2393	2.2385	2.2381	2.2378	2.2379	2.2382	2.2387	2.2396	2.2407	2.242	2.2437	2.2456	2.2479	2.2505	2.2534	2.2567	2.2604	2.2646	NaN	NaN	NaN	NaN	NaN	NaN	NaN	NaN	NaN	NaN	NaN	3.2533	3.2569
2.3326	2.3203	2.3097	2.3005	2.2923	2.2851	2.2786	2.2728	2.2677	2.263	2.2588	2.2551	2.2518	2.2488	2.2462	2.244	2.242	2.2404	2.239	2.2379	2.2371	2.2366	2.2363	2.2363	2.2365	2.237	2.2377	2.2387	2.24	2.2415	2.2434	2.2455	2.2479	2.2507	2.2539	2.2574	2.2613	NaN	NaN	NaN	NaN	NaN	NaN	NaN	NaN	NaN	NaN	NaN	NaN	3.2548
2.3322	2.3198	2.3092	2.2999	2.2917	2.2844	2.2779	2.2721	2.2669	2.2622	2.258	2.2542	2.2508	2.2478	2.2452	2.2429	2.2409	2.2392	2.2377	2.2366	2.2357	2.2351	2.2348	2.2347	2.2348	2.2352	2.2359	2.2368	2.2379	2.2394	2.2411	2.2431	2.2454	2.2481	2.2511	2.2544	2.2582	NaN	NaN	NaN	NaN	NaN	NaN	NaN	NaN	NaN	NaN	NaN	NaN	3.2528
2.3317	2.3194	2.3087	2.2994	2.2911	2.2838	2.2773	2.2714	2.2661	2.2614	2.2571	2.2533	2.2499	2.2468	2.2441	2.2418	2.2397	2.238	2.2365	2.2353	2.2344	2.2337	2.2332	2.2331	2.2331	2.2335	2.234	2.2349	2.236	2.2373	2.2389	2.2408	2.243	2.2455	2.2483	2.2515	2.2551	NaN	NaN	NaN	NaN	NaN	NaN	NaN	NaN	NaN	NaN	NaN	NaN	NaN
2.3313	2.3189	2.3082	2.2988	2.2905	2.2832	2.2766	2.2707	2.2654	2.2606	2.2563	2.2524	2.249	2.2459	2.2431	2.2407	2.2386	2.2368	2.2353	2.234	2.233	2.2323	2.2318	2.2315	2.2315	2.2318	2.2323	2.233	2.234	2.2352	2.2368	2.2385	2.2406	2.243	2.2457	2.2487	2.2521	2.2559	NaN	NaN	NaN	NaN	NaN	NaN	NaN	NaN	NaN	NaN	NaN	NaN
2.3309	2.3184	2.3077	2.2983	2.29	2.2826	2.2759	2.27	2.2646	2.2598	2.2555	2.2515	2.248	2.2449	2.2421	2.2396	2.2375	2.2356	2.234	2.2327	2.2317	2.2309	2.2303	2.23	2.2299	2.2301	2.2305	2.2312	2.2321	2.2332	2.2346	2.2363	2.2383	2.2405	2.2431	2.2459	2.2492	2.2528	NaN	NaN	NaN	NaN	NaN	NaN	NaN	NaN	NaN	NaN	NaN	NaN
2.3305	2.318	2.3072	2.2977	2.2894	2.2819	2.2753	2.2693	2.2639	2.259	2.2546	2.2507	2.2471	2.2439	2.2411	2.2386	2.2364	2.2345	2.2328	2.2315	2.2303	2.2295	2.2289	2.2285	2.2283	2.2284	2.2288	2.2294	2.2302	2.2312	2.2326	2.2341	2.236	2.2381	2.2405	2.2432	2.2463	2.2498	NaN	NaN	NaN	NaN	NaN	NaN	NaN	NaN	NaN	NaN	NaN	NaN
2.3301	2.3175	2.3067	2.2972	2.2888	2.2813	2.2746	2.2686	2.2632	2.2582	2.2538	2.2498	2.2462	2.243	2.2401	2.2376	2.2353	2.2333	2.2316	2.2302	2.229	2.2281	2.2274	2.227	2.2268	2.2268	2.2271	2.2276	2.2283	2.2293	2.2305	2.232	2.2337	2.2357	2.238	2.2406	2.2435	2.2468	NaN	NaN	NaN	NaN	NaN	NaN	NaN	NaN	NaN	NaN	NaN	NaN
2.3297	2.3171	2.3062	2.2967	2.2883	2.2807	2.274	2.2679	2.2624	2.2575	2.253	2.249	2.2453	2.2421	2.2391	2.2365	2.2342	2.2322	2.2305	2.229	2.2278	2.2268	2.226	2.2255	2.2253	2.2252	2.2254	2.2258	2.2265	2.2274	2.2285	2.2299	2.2315	2.2334	2.2356	2.238	2.2408	2.2439	2.2474	NaN	NaN	NaN	NaN	NaN	NaN	NaN	NaN	NaN	NaN	NaN
2.3293	2.3166	2.3057	2.2962	2.2877	2.2801	2.2734	2.2672	2.2617	2.2567	2.2522	2.2481	2.2445	2.2412	2.2382	2.2355	2.2332	2.2311	2.2293	2.2278	2.2265	2.2255	2.2247	2.2241	2.2238	2.2237	2.2238	2.2241	2.2247	2.2255	2.2265	2.2278	2.2293	2.2311	2.2332	2.2355	2.2382	2.2411	2.2444	NaN	NaN	NaN	NaN	NaN	NaN	NaN	NaN	NaN	NaN	NaN
2.3289	2.3162	2.3053	2.2957	2.2871	2.2795	2.2727	2.2666	2.261	2.256	2.2514	2.2473	2.2436	2.2402	2.2372	2.2345	2.2321	2.23	2.2282	2.2266	2.2253	2.2242	2.2233	2.2227	2.2223	2.2221	2.2222	2.2224	2.2229	2.2236	2.2246	2.2258	2.2272	2.2289	2.2308	2.233	2.2356	2.2384	2.2415	NaN	NaN	NaN	NaN	NaN	NaN	NaN	NaN	NaN	NaN	NaN
2.3285	2.3158	2.3048	2.2952	2.2866	2.279	2.2721	2.2659	2.2603	2.2553	2.2507	2.2465	2.2427	2.2394	2.2363	2.2335	2.2311	2.2289	2.227	2.2254	2.224	2.2229	2.222	2.2213	2.2208	2.2206	2.2206	2.2208	2.2212	2.2218	2.2227	2.2238	2.2251	2.2267	2.2285	2.2306	2.233	2.2357	2.2387	NaN	NaN	NaN	NaN	NaN	NaN	NaN	NaN	NaN	NaN	NaN
2.3281	2.3154	2.3043	2.2947	2.2861	2.2784	2.2715	2.2653	2.2596	2.2545	2.2499	2.2457	2.2419	2.2385	2.2354	2.2326	2.2301	2.2279	2.2259	2.2243	2.2228	2.2216	2.2206	2.2199	2.2194	2.2191	2.219	2.2191	2.2195	2.22	2.2208	2.2218	2.2231	2.2246	2.2263	2.2283	2.2305	2.2331	2.2359	2.2391	NaN	NaN	NaN	NaN	NaN	NaN	NaN	NaN	NaN	NaN
2.3277	2.3149	2.3039	2.2942	2.2855	2.2778	2.2709	2.2646	2.259	2.2538	2.2492	2.2449	2.2411	2.2376	2.2344	2.2316	2.2291	2.2268	2.2248	2.2231	2.2216	2.2204	2.2193	2.2185	2.218	2.2176	2.2175	2.2175	2.2178	2.2183	2.219	2.2199	2.2211	2.2225	2.2241	2.2259	2.2281	2.2305	2.2332	2.2362	NaN	NaN	NaN	NaN	NaN	NaN	NaN	NaN	NaN	NaN
2.3273	2.3145	2.3034	2.2937	2.285	2.2773	2.2703	2.264	2.2583	2.2531	2.2484	2.2441	2.2402	2.2367	2.2335	2.2307	2.2281	2.2258	2.2238	2.222	2.2204	2.2191	2.2181	2.2172	2.2166	2.2161	2.2159	2.2159	2.2161	2.2166	2.2172	2.218	2.2191	2.2204	2.2219	2.2237	2.2257	2.228	2.2305	2.2334	NaN	NaN	NaN	NaN	NaN	NaN	NaN	NaN	NaN	NaN
2.327	2.3141	2.303	2.2932	2.2845	2.2767	2.2697	2.2634	2.2576	2.2524	2.2477	2.2434	2.2394	2.2359	2.2326	2.2297	2.2271	2.2248	2.2227	2.2209	2.2193	2.2179	2.2168	2.2159	2.2152	2.2147	2.2144	2.2144	2.2145	2.2149	2.2154	2.2162	2.2172	2.2184	2.2198	2.2214	2.2233	2.2255	2.2279	2.2307	NaN	NaN	NaN	NaN	NaN	NaN	NaN	NaN	NaN	NaN
2.3266	2.3137	2.3025	2.2927	2.284	2.2762	2.2691	2.2627	2.257	2.2517	2.2469	2.2426	2.2386	2.235	2.2318	2.2288	2.2261	2.2238	2.2216	2.2198	2.2181	2.2167	2.2155	2.2146	2.2138	2.2133	2.213	2.2128	2.2129	2.2132	2.2137	2.2144	2.2152	2.2164	2.2177	2.2193	2.2211	2.2231	2.2254	2.228	2.2309	NaN	NaN	NaN	NaN	NaN	NaN	NaN	NaN	NaN
2.3262	2.3133	2.3021	2.2922	2.2835	2.2756	2.2685	2.2621	2.2563	2.251	2.2462	2.2418	2.2378	2.2342	2.2309	2.2279	2.2252	2.2228	2.2206	2.2187	2.217	2.2155	2.2143	2.2133	2.2125	2.2119	2.2115	2.2113	2.2113	2.2115	2.2119	2.2126	2.2134	2.2144	2.2156	2.2171	2.2188	2.2207	2.2229	2.2254	2.2281	NaN	NaN	NaN	NaN	NaN	NaN	NaN	NaN	NaN
2.3259	2.3129	2.3016	2.2918	2.283	2.2751	2.268	2.2615	2.2557	2.2504	2.2455	2.2411	2.237	2.2334	2.23	2.227	2.2242	2.2218	2.2196	2.2176	2.2159	2.2144	2.2131	2.212	2.2112	2.2105	2.2101	2.2098	2.2098	2.2099	2.2103	2.2108	2.2115	2.2125	2.2136	2.215	2.2166	2.2184	2.2205	2.2228	2.2255	NaN	NaN	NaN	NaN	NaN	NaN	NaN	NaN	NaN
2.3255	2.3125	2.3012	2.2913	2.2825	2.2745	2.2674	2.2609	2.255	2.2497	2.2448	2.2403	2.2363	2.2326	2.2292	2.2261	2.2233	2.2208	2.2186	2.2165	2.2148	2.2132	2.2119	2.2108	2.2099	2.2092	2.2087	2.2084	2.2082	2.2083	2.2086	2.2091	2.2097	2.2106	2.2117	2.2129	2.2144	2.2162	2.2181	2.2203	2.2228	NaN	NaN	NaN	NaN	NaN	NaN	NaN	NaN	NaN
2.3251	2.3121	2.3008	2.2908	2.282	2.274	2.2668	2.2603	2.2544	2.249	2.2441	2.2396	2.2355	2.2318	2.2283	2.2252	2.2224	2.2198	2.2176	2.2155	2.2137	2.2121	2.2107	2.2096	2.2086	2.2078	2.2073	2.2069	2.2067	2.2067	2.207	2.2074	2.2079	2.2087	2.2097	2.2109	2.2123	2.2139	2.2158	2.2179	2.2203	NaN	NaN	NaN	NaN	NaN	NaN	NaN	NaN	NaN
2.3248	2.3117	2.3004	2.2904	2.2815	2.2735	2.2663	2.2597	2.2538	2.2484	2.2434	2.2389	2.2347	2.231	2.2275	2.2244	2.2215	2.2189	2.2166	2.2145	2.2126	2.211	2.2096	2.2083	2.2073	2.2065	2.2059	2.2055	2.2052	2.2052	2.2053	2.2057	2.2062	2.2069	2.2078	2.2089	2.2102	2.2118	2.2135	2.2155	2.2177	2.2202	NaN	NaN	NaN	NaN	NaN	NaN	NaN	NaN
2.3244	2.3113	2.2999	2.2899	2.281	2.273	2.2657	2.2592	2.2532	2.2477	2.2427	2.2382	2.234	2.2302	2.2267	2.2235	2.2206	2.218	2.2156	2.2135	2.2115	2.2099	2.2084	2.2071	2.2061	2.2052	2.2046	2.2041	2.2038	2.2037	2.2038	2.204	2.2045	2.2051	2.2059	2.207	2.2082	2.2096	2.2113	2.2132	2.2153	2.2176	NaN	NaN	NaN	NaN	NaN	NaN	NaN	NaN
2.3241	2.3109	2.2995	2.2895	2.2805	2.2725	2.2652	2.2586	2.2526	2.2471	2.2421	2.2375	2.2333	2.2294	2.2259	2.2226	2.2197	2.217	2.2146	2.2124	2.2105	2.2088	2.2073	2.206	2.2049	2.2039	2.2032	2.2027	2.2023	2.2022	2.2022	2.2024	2.2028	2.2033	2.2041	2.205	2.2062	2.2075	2.2091	2.2109	2.2129	2.2151	NaN	NaN	NaN	NaN	NaN	NaN	NaN	NaN
2.3238	2.3106	2.2991	2.289	2.28	2.272	2.2647	2.258	2.252	2.2465	2.2414	2.2368	2.2325	2.2286	2.2251	2.2218	2.2188	2.2161	2.2137	2.2115	2.2095	2.2077	2.2061	2.2048	2.2036	2.2027	2.2019	2.2013	2.2009	2.2007	2.2007	2.2008	2.2011	2.2016	2.2023	2.2032	2.2042	2.2055	2.2069	2.2086	2.2105	2.2126	NaN	NaN	NaN	NaN	NaN	NaN	NaN	NaN
2.3234	2.3102	2.2987	2.2886	2.2796	2.2715	2.2641	2.2575	2.2514	2.2458	2.2407	2.2361	2.2318	2.2279	2.2243	2.221	2.218	2.2152	2.2127	2.2105	2.2084	2.2066	2.205	2.2036	2.2024	2.2014	2.2006	2.2	2.1995	2.1992	2.1991	2.1992	2.1995	2.1999	2.2005	2.2013	2.2023	2.2035	2.2048	2.2064	2.2082	2.2102	2.2125	NaN	NaN	NaN	NaN	NaN	NaN	NaN
2.3231	2.3098	2.2983	2.2882	2.2791	2.271	2.2636	2.2569	2.2508	2.2452	2.2401	2.2354	2.2311	2.2271	2.2235	2.2202	2.2171	2.2143	2.2118	2.2095	2.2074	2.2056	2.2039	2.2025	2.2013	2.2002	2.1993	2.1986	2.1981	2.1978	2.1976	2.1977	2.1979	2.1982	2.1988	2.1995	2.2004	2.2015	2.2028	2.2043	2.2059	2.2079	2.21	NaN	NaN	NaN	NaN	NaN	NaN	NaN
2.3228	2.3095	2.2979	2.2877	2.2786	2.2705	2.2631	2.2564	2.2502	2.2446	2.2394	2.2347	2.2304	2.2264	2.2227	2.2193	2.2163	2.2134	2.2109	2.2085	2.2064	2.2045	2.2029	2.2014	2.2001	2.199	2.1981	2.1973	2.1968	2.1964	2.1962	2.1961	2.1963	2.1966	2.197	2.1977	2.1985	2.1995	2.2007	2.2021	2.2037	2.2055	2.2076	NaN	NaN	NaN	NaN	NaN	NaN	NaN
2.3224	2.3091	2.2975	2.2873	2.2782	2.27	2.2626	2.2558	2.2496	2.244	2.2388	2.234	2.2297	2.2256	2.2219	2.2185	2.2154	2.2126	2.21	2.2076	2.2055	2.2035	2.2018	2.2003	2.1989	2.1978	2.1968	2.196	2.1954	2.195	2.1947	2.1946	2.1947	2.1949	2.1953	2.1959	2.1967	2.1976	2.1987	2.2001	2.2016	2.2033	2.2052	NaN	NaN	NaN	NaN	NaN	NaN	NaN
2.3221	2.3088	2.2971	2.2869	2.2777	2.2695	2.2621	2.2553	2.2491	2.2434	2.2382	2.2334	2.229	2.2249	2.2212	2.2177	2.2146	2.2117	2.2091	2.2067	2.2045	2.2025	2.2007	2.1992	2.1978	2.1966	2.1956	2.1948	2.1941	2.1936	2.1933	2.1931	2.1932	2.1933	2.1937	2.1942	2.1949	2.1957	2.1968	2.198	2.1994	2.201	2.2029	2.2049	NaN	NaN	NaN	NaN	NaN	NaN
2.3218	2.3084	2.2968	2.2865	2.2773	2.269	2.2615	2.2547	2.2485	2.2428	2.2375	2.2327	2.2283	2.2242	2.2204	2.217	2.2138	2.2109	2.2082	2.2057	2.2035	2.2015	2.1997	2.1981	2.1967	2.1955	2.1944	2.1935	2.1928	2.1923	2.1919	2.1917	2.1916	2.1918	2.192	2.1925	2.1931	2.1939	2.1949	2.196	2.1973	2.1988	2.2006	2.2025	NaN	NaN	NaN	NaN	NaN	NaN
2.3215	2.3081	2.2964	2.2861	2.2769	2.2686	2.2611	2.2542	2.2479	2.2422	2.2369	2.2321	2.2276	2.2235	2.2197	2.2162	2.213	2.21	2.2073	2.2048	2.2026	2.2005	2.1987	2.197	2.1956	2.1943	2.1932	2.1923	2.1915	2.1909	2.1905	2.1902	2.1901	2.1902	2.1904	2.1908	2.1914	2.1921	2.193	2.194	2.1953	2.1967	2.1983	2.2002	NaN	NaN	NaN	NaN	NaN	NaN
2.3212	2.3077	2.296	2.2857	2.2764	2.2681	2.2606	2.2537	2.2474	2.2416	2.2363	2.2314	2.2269	2.2228	2.219	2.2154	2.2122	2.2092	2.2064	2.2039	2.2016	2.1996	2.1977	2.196	2.1945	2.1932	2.192	2.1911	2.1903	2.1896	2.1891	2.1888	2.1887	2.1887	2.1888	2.1892	2.1896	2.1903	2.1911	2.1921	2.1933	2.1946	2.1961	2.1979	NaN	NaN	NaN	NaN	NaN	NaN
2.3209	2.3074	2.2956	2.2853	2.276	2.2676	2.2601	2.2532	2.2468	2.2411	2.2357	2.2308	2.2263	2.2221	2.2182	2.2147	2.2114	2.2084	2.2056	2.203	2.2007	2.1986	2.1967	2.1949	2.1934	2.1921	2.1909	2.1899	2.189	2.1883	2.1878	2.1874	2.1872	2.1872	2.1873	2.1875	2.188	2.1885	2.1893	2.1902	2.1913	2.1925	2.194	2.1956	2.1974	NaN	NaN	NaN	NaN	NaN
2.3205	2.307	2.2953	2.2849	2.2756	2.2672	2.2596	2.2527	2.2463	2.2405	2.2351	2.2302	2.2256	2.2214	2.2175	2.2139	2.2106	2.2075	2.2047	2.2022	2.1998	2.1976	2.1957	2.1939	2.1923	2.1909	2.1897	2.1887	2.1878	2.187	2.1865	2.1861	2.1858	2.1857	2.1857	2.1859	2.1863	2.1868	2.1875	2.1883	2.1893	2.1905	2.1919	2.1934	2.1951	NaN	NaN	NaN	NaN	NaN
2.3202	2.3067	2.2949	2.2845	2.2751	2.2667	2.2591	2.2521	2.2458	2.2399	2.2345	2.2296	2.225	2.2207	2.2168	2.2132	2.2098	2.2067	2.2039	2.2013	2.1989	2.1967	2.1947	2.1929	2.1913	2.1899	2.1886	2.1875	2.1866	2.1858	2.1852	2.1847	2.1844	2.1842	2.1842	2.1844	2.1847	2.1851	2.1857	2.1865	2.1874	2.1885	2.1898	2.1912	2.1929	NaN	NaN	NaN	NaN	NaN
2.3199	2.3064	2.2945	2.2841	2.2747	2.2663	2.2586	2.2516	2.2452	2.2394	2.2339	2.2289	2.2243	2.2201	2.2161	2.2124	2.2091	2.2059	2.2031	2.2004	2.198	2.1958	2.1937	2.1919	2.1903	2.1888	2.1875	2.1863	2.1853	2.1845	2.1839	2.1834	2.183	2.1828	2.1827	2.1828	2.1831	2.1834	2.184	2.1847	2.1856	2.1866	2.1878	2.1891	2.1907	NaN	NaN	NaN	NaN	NaN
2.3196	2.306	2.2942	2.2837	2.2743	2.2658	2.2582	2.2511	2.2447	2.2388	2.2334	2.2283	2.2237	2.2194	2.2154	2.2117	2.2083	2.2052	2.2023	2.1996	2.1971	2.1948	2.1928	2.1909	2.1892	2.1877	2.1864	2.1852	2.1842	2.1833	2.1826	2.182	2.1816	2.1814	2.1813	2.1813	2.1815	2.1818	2.1823	2.1829	2.1837	2.1847	2.1858	2.1871	2.1885	2.1901	NaN	NaN	NaN	NaN
2.3193	2.3057	2.2938	2.2833	2.2739	2.2654	2.2577	2.2507	2.2442	2.2383	2.2328	2.2277	2.2231	2.2187	2.2147	2.211	2.2076	2.2044	2.2014	2.1987	2.1962	2.1939	2.1918	2.1899	2.1882	2.1867	2.1853	2.1841	2.183	2.1821	2.1813	2.1807	2.1803	2.18	2.1798	2.1798	2.1799	2.1802	2.1806	2.1812	2.1819	2.1828	2.1838	2.185	2.1864	2.1879	NaN	NaN	NaN	NaN
2.3191	2.3054	2.2935	2.2829	2.2735	2.265	2.2572	2.2502	2.2437	2.2377	2.2322	2.2271	2.2224	2.2181	2.214	2.2103	2.2068	2.2036	2.2006	2.1979	2.1954	2.193	2.1909	2.189	2.1872	2.1856	2.1842	2.1829	2.1818	2.1809	2.1801	2.1794	2.1789	2.1786	2.1784	2.1783	2.1784	2.1786	2.179	2.1795	2.1801	2.1809	2.1819	2.183	2.1843	2.1858	NaN	NaN	NaN	NaN
2.3188	2.3051	2.2931	2.2826	2.2731	2.2645	2.2568	2.2497	2.2432	2.2372	2.2317	2.2266	2.2218	2.2174	2.2134	2.2096	2.2061	2.2029	2.1999	2.1971	2.1945	2.1922	2.19	2.188	2.1862	2.1846	2.1831	2.1818	2.1807	2.1797	2.1789	2.1782	2.1776	2.1772	2.177	2.1768	2.1769	2.177	2.1773	2.1778	2.1784	2.1791	2.18	2.1811	2.1823	2.1836	NaN	NaN	NaN	NaN
2.3185	2.3047	2.2928	2.2822	2.2727	2.2641	2.2563	2.2492	2.2427	2.2367	2.2311	2.226	2.2212	2.2168	2.2127	2.2089	2.2054	2.2021	2.1991	2.1963	2.1937	2.1913	2.1891	2.1871	2.1852	2.1836	2.1821	2.1808	2.1796	2.1785	2.1777	2.1769	2.1763	2.1759	2.1756	2.1754	2.1754	2.1755	2.1757	2.1761	2.1766	2.1773	2.1781	2.1791	2.1803	2.1815	2.183	NaN	NaN	NaN
2.3182	2.3044	2.2924	2.2818	2.2723	2.2637	2.2559	2.2487	2.2422	2.2361	2.2306	2.2254	2.2206	2.2162	2.212	2.2082	2.2047	2.2014	2.1983	2.1955	2.1928	2.1904	2.1882	2.1861	2.1843	2.1826	2.1811	2.1797	2.1785	2.1774	2.1765	2.1757	2.1751	2.1746	2.1742	2.174	2.1739	2.174	2.1742	2.1745	2.175	2.1756	2.1763	2.1772	2.1783	2.1795	2.1809	NaN	NaN	NaN
2.3179	2.3041	2.2921	2.2814	2.2719	2.2633	2.2554	2.2483	2.2417	2.2356	2.23	2.2248	2.22	2.2155	2.2114	2.2075	2.204	2.2006	2.1975	2.1947	2.192	2.1896	2.1873	2.1852	2.1833	2.1816	2.18	2.1786	2.1774	2.1763	2.1753	2.1745	2.1738	2.1733	2.1729	2.1726	2.1725	2.1725	2.1726	2.1729	2.1733	2.1738	2.1745	2.1754	2.1763	2.1775	2.1788	NaN	NaN	NaN
2.3176	2.3038	2.2918	2.2811	2.2715	2.2629	2.255	2.2478	2.2412	2.2351	2.2295	2.2243	2.2194	2.2149	2.2107	2.2069	2.2033	2.1999	2.1968	2.1939	2.1912	2.1887	2.1864	2.1843	2.1824	2.1806	2.179	2.1776	2.1763	2.1751	2.1741	2.1733	2.1726	2.172	2.1715	2.1712	2.171	2.171	2.1711	2.1713	2.1716	2.1721	2.1728	2.1735	2.1744	2.1755	2.1767	NaN	NaN	NaN
2.3174	2.3035	2.2914	2.2807	2.2711	2.2625	2.2546	2.2474	2.2407	2.2346	2.2289	2.2237	2.2188	2.2143	2.2101	2.2062	2.2026	2.1992	2.196	2.1931	2.1904	2.1879	2.1856	2.1834	2.1815	2.1797	2.178	2.1765	2.1752	2.174	2.173	2.1721	2.1713	2.1707	2.1702	2.1699	2.1696	2.1695	2.1696	2.1697	2.17	2.1705	2.171	2.1717	2.1726	2.1736	2.1747	2.176	NaN	NaN
2.3171	2.3032	2.2911	2.2804	2.2708	2.2621	2.2541	2.2469	2.2402	2.2341	2.2284	2.2231	2.2183	2.2137	2.2095	2.2055	2.2019	2.1985	2.1953	2.1923	2.1896	2.1871	2.1847	2.1825	2.1805	2.1787	2.177	2.1755	2.1742	2.1729	2.1719	2.1709	2.1701	2.1695	2.1689	2.1685	2.1682	2.1681	2.1681	2.1682	2.1684	2.1688	2.1693	2.17	2.1707	2.1717	2.1727	2.1739	NaN	NaN
2.3168	2.3029	2.2908	2.28	2.2704	2.2617	2.2537	2.2465	2.2398	2.2336	2.2279	2.2226	2.2177	2.2131	2.2089	2.2049	2.2012	2.1978	2.1946	2.1916	2.1888	2.1862	2.1839	2.1817	2.1796	2.1778	2.1761	2.1745	2.1731	2.1719	2.1707	2.1698	2.1689	2.1682	2.1676	2.1672	2.1669	2.1667	2.1666	2.1667	2.1669	2.1672	2.1676	2.1682	2.1689	2.1698	2.1708	2.1719	NaN	NaN
2.3165	2.3026	2.2905	2.2797	2.27	2.2613	2.2533	2.246	2.2393	2.2331	2.2274	2.2221	2.2171	2.2125	2.2082	2.2043	2.2005	2.1971	2.1938	2.1908	2.188	2.1854	2.183	2.1808	2.1787	2.1768	2.1751	2.1735	2.1721	2.1708	2.1696	2.1686	2.1678	2.167	2.1664	2.1659	2.1655	2.1653	2.1652	2.1652	2.1653	2.1656	2.166	2.1665	2.1672	2.168	2.1689	2.1699	NaN	NaN
2.3163	2.3023	2.2901	2.2793	2.2696	2.2609	2.2529	2.2456	2.2388	2.2326	2.2269	2.2215	2.2166	2.2119	2.2076	2.2036	2.1999	2.1964	2.1931	2.1901	2.1873	2.1846	2.1822	2.1799	2.1778	2.1759	2.1741	2.1725	2.1711	2.1697	2.1686	2.1675	2.1666	2.1658	2.1651	2.1646	2.1642	2.1639	2.1638	2.1637	2.1638	2.164	2.1644	2.1648	2.1654	2.1662	2.167	2.168	2.1691	NaN
2.316	2.302	2.2898	2.279	2.2693	2.2605	2.2525	2.2451	2.2384	2.2321	2.2264	2.221	2.216	2.2114	2.207	2.203	2.1992	2.1957	2.1924	2.1894	2.1865	2.1838	2.1814	2.1791	2.177	2.175	2.1732	2.1716	2.1701	2.1687	2.1675	2.1664	2.1654	2.1646	2.1639	2.1634	2.1629	2.1626	2.1624	2.1623	2.1623	2.1625	2.1628	2.1632	2.1637	2.1644	2.1652	2.1661	2.1672	NaN
2.3158	2.3017	2.2895	2.2787	2.2689	2.2601	2.2521	2.2447	2.2379	2.2317	2.2259	2.2205	2.2155	2.2108	2.2064	2.2024	2.1986	2.195	2.1917	2.1886	2.1857	2.1831	2.1806	2.1782	2.1761	2.1741	2.1723	2.1706	2.1691	2.1677	2.1664	2.1653	2.1643	2.1635	2.1627	2.1621	2.1616	2.1612	2.161	2.1609	2.1609	2.161	2.1612	2.1616	2.162	2.1626	2.1634	2.1642	2.1652	NaN
2.3155	2.3015	2.2892	2.2783	2.2686	2.2597	2.2517	2.2443	2.2375	2.2312	2.2254	2.2199	2.2149	2.2102	2.2058	2.2017	2.1979	2.1944	2.191	2.1879	2.185	2.1823	2.1798	2.1774	2.1752	2.1732	2.1714	2.1697	2.1681	2.1667	2.1654	2.1642	2.1632	2.1623	2.1615	2.1609	2.1603	2.1599	2.1596	2.1595	2.1594	2.1595	2.1597	2.16	2.1604	2.1609	2.1616	2.1624	2.1633	NaN
2.3152	2.3012	2.2889	2.278	2.2682	2.2593	2.2513	2.2438	2.237	2.2307	2.2249	2.2194	2.2144	2.2097	2.2052	2.2011	2.1973	2.1937	2.1903	2.1872	2.1843	2.1815	2.179	2.1766	2.1744	2.1723	2.1705	2.1687	2.1671	2.1657	2.1643	2.1632	2.1621	2.1612	2.1603	2.1597	2.1591	2.1586	2.1583	2.1581	2.158	2.158	2.1581	2.1584	2.1587	2.1592	2.1598	2.1606	2.1614	2.1624
2.315	2.3009	2.2886	2.2777	2.2679	2.259	2.2509	2.2434	2.2366	2.2302	2.2244	2.2189	2.2138	2.2091	2.2047	2.2005	2.1967	2.193	2.1897	2.1865	2.1835	2.1808	2.1782	2.1758	2.1735	2.1715	2.1696	2.1678	2.1662	2.1647	2.1633	2.1621	2.161	2.16	2.1592	2.1585	2.1578	2.1574	2.157	2.1567	2.1566	2.1565	2.1566	2.1568	2.1571	2.1576	2.1581	2.1588	2.1596	2.1605
2.3147	2.3006	2.2883	2.2773	2.2675	2.2586	2.2505	2.243	2.2361	2.2298	2.2239	2.2184	2.2133	2.2085	2.2041	2.1999	2.196	2.1924	2.189	2.1858	2.1828	2.18	2.1774	2.175	2.1727	2.1706	2.1687	2.1669	2.1652	2.1637	2.1623	2.1611	2.1599	2.1589	2.158	2.1573	2.1566	2.1561	2.1557	2.1554	2.1552	2.1551	2.1551	2.1553	2.1556	2.1559	2.1564	2.157	2.1578	2.1586
2.3145	2.3003	2.288	2.277	2.2672	2.2582	2.2501	2.2426	2.2357	2.2293	2.2234	2.2179	2.2128	2.208	2.2035	2.1993	2.1954	2.1918	2.1883	2.1851	2.1821	2.1793	2.1766	2.1742	2.1719	2.1698	2.1678	2.166	2.1643	2.1627	2.1613	2.16	2.1589	2.1578	2.1569	2.1561	2.1554	2.1549	2.1544	2.1541	2.1538	2.1537	2.1537	2.1538	2.154	2.1543	2.1548	2.1553	2.156	2.1568
2.3142	2.3001	2.2877	2.2767	2.2668	2.2579	2.2497	2.2422	2.2353	2.2289	2.2229	2.2174	2.2123	2.2075	2.203	2.1988	2.1948	2.1911	2.1877	2.1844	2.1814	2.1785	2.1759	2.1734	2.1711	2.1689	2.1669	2.1651	2.1634	2.1618	2.1603	2.159	2.1578	2.1567	2.1558	2.155	2.1542	2.1536	2.1531	2.1527	2.1525	2.1523	2.1523	2.1523	2.1525	2.1527	2.1531	2.1536	2.1542	2.155
2.314	2.2998	2.2874	2.2764	2.2665	2.2575	2.2493	2.2418	2.2349	2.2284	2.2225	2.2169	2.2118	2.2069	2.2024	2.1982	2.1942	2.1905	2.187	2.1837	2.1807	2.1778	2.1751	2.1726	2.1703	2.1681	2.1661	2.1642	2.1624	2.1608	2.1594	2.158	2.1568	2.1557	2.1547	2.1538	2.1531	2.1524	2.1519	2.1515	2.1511	2.1509	2.1508	2.1508	2.151	2.1512	2.1515	2.152	2.1525	2.1532
2.3138	2.2995	2.2871	2.2761	2.2661	2.2571	2.2489	2.2414	2.2344	2.228	2.222	2.2164	2.2112	2.2064	2.2019	2.1976	2.1936	2.1899	2.1864	2.1831	2.18	2.1771	2.1744	2.1719	2.1695	2.1673	2.1652	2.1633	2.1615	2.1599	2.1584	2.157	2.1558	2.1546	2.1536	2.1527	2.1519	2.1512	2.1506	2.1502	2.1498	2.1496	2.1494	2.1494	2.1495	2.1497	2.1499	2.1503	2.1508	2.1514
2.3135	2.2993	2.2868	2.2758	2.2658	2.2568	2.2486	2.241	2.234	2.2276	2.2215	2.216	2.2107	2.2059	2.2013	2.197	2.193	2.1893	2.1857	2.1824	2.1793	2.1764	2.1737	2.1711	2.1687	2.1665	2.1644	2.1624	2.1606	2.159	2.1574	2.156	2.1547	2.1536	2.1525	2.1516	2.1508	2.15	2.1494	2.1489	2.1485	2.1482	2.1481	2.148	2.148	2.1481	2.1484	2.1487	2.1492	2.1497
2.3133	2.299	2.2865	2.2754	2.2655	2.2564	2.2482	2.2406	2.2336	2.2271	2.2211	2.2155	2.2102	2.2053	2.2008	2.1965	2.1924	2.1887	2.1851	2.1818	2.1786	2.1757	2.1729	2.1703	2.1679	2.1657	2.1636	2.1616	2.1598	2.1581	2.1565	2.1551	2.1537	2.1525	2.1515	2.1505	2.1496	2.1489	2.1482	2.1477	2.1473	2.1469	2.1467	2.1466	2.1466	2.1467	2.1468	2.1471	2.1475	2.148
2.313	2.2987	2.2862	2.2751	2.2652	2.2561	2.2478	2.2402	2.2332	2.2267	2.2206	2.215	2.2098	2.2048	2.2002	2.1959	2.1919	2.188	2.1845	2.1811	2.178	2.175	2.1722	2.1696	2.1672	2.1649	2.1627	2.1607	2.1589	2.1572	2.1556	2.1541	2.1528	2.1515	2.1504	2.1494	2.1485	2.1477	2.147	2.1465	2.146	2.1456	2.1454	2.1452	2.1451	2.1452	2.1453	2.1456	2.1459	2.1464
2.3128	2.2985	2.286	2.2748	2.2648	2.2557	2.2475	2.2398	2.2328	2.2263	2.2202	2.2145	2.2093	2.2043	2.1997	2.1954	2.1913	2.1875	2.1839	2.1805	2.1773	2.1743	2.1715	2.1689	2.1664	2.1641	2.1619	2.1599	2.158	2.1563	2.1546	2.1532	2.1518	2.1505	2.1494	2.1483	2.1474	2.1466	2.1459	2.1453	2.1448	2.1444	2.1441	2.1438	2.1437	2.1437	2.1438	2.144	2.1443	2.1447
2.3126	2.2982	2.2857	2.2745	2.2645	2.2554	2.2471	2.2394	2.2324	2.2258	2.2198	2.2141	2.2088	2.2038	2.1992	2.1948	2.1907	2.1869	2.1832	2.1798	2.1766	2.1736	2.1708	2.1681	2.1657	2.1633	2.1611	2.1591	2.1572	2.1554	2.1537	2.1522	2.1508	2.1495	2.1483	2.1473	2.1463	2.1455	2.1447	2.1441	2.1435	2.1431	2.1428	2.1425	2.1424	2.1423	2.1424	2.1425	2.1428	2.1431
2.3124	2.298	2.2854	2.2742	2.2642	2.2551	2.2467	2.2391	2.232	2.2254	2.2193	2.2136	2.2083	2.2033	2.1986	2.1943	2.1901	2.1863	2.1826	2.1792	2.176	2.173	2.1701	2.1674	2.1649	2.1625	2.1603	2.1583	2.1563	2.1545	2.1528	2.1513	2.1499	2.1485	2.1473	2.1462	2.1452	2.1444	2.1436	2.1429	2.1423	2.1419	2.1415	2.1412	2.141	2.1409	2.1409	2.141	2.1412	2.1415
2.3121	2.2977	2.2851	2.2739	2.2639	2.2547	2.2464	2.2387	2.2316	2.225	2.2189	2.2132	2.2078	2.2028	2.1981	2.1937	2.1896	2.1857	2.182	2.1786	2.1753	2.1723	2.1694	2.1667	2.1642	2.1618	2.1595	2.1575	2.1555	2.1537	2.152	2.1504	2.1489	2.1476	2.1463	2.1452	2.1442	2.1433	2.1425	2.1417	2.1411	2.1406	2.1402	2.1399	2.1397	2.1395	2.1395	2.1396	2.1397	2.14
2.3119	2.2975	2.2849	2.2737	2.2636	2.2544	2.246	2.2383	2.2312	2.2246	2.2184	2.2127	2.2074	2.2023	2.1976	2.1932	2.189	2.1851	2.1814	2.178	2.1747	2.1716	2.1687	2.166	2.1634	2.161	2.1588	2.1567	2.1547	2.1528	2.1511	2.1495	2.148	2.1466	2.1453	2.1442	2.1431	2.1422	2.1413	2.1406	2.14	2.1394	2.139	2.1386	2.1383	2.1382	2.1381	2.1381	2.1382	2.1384
2.3117	2.2972	2.2846	2.2734	2.2633	2.2541	2.2457	2.2379	2.2308	2.2242	2.218	2.2123	2.2069	2.2018	2.1971	2.1927	2.1885	2.1846	2.1809	2.1774	2.1741	2.171	2.1681	2.1653	2.1627	2.1603	2.158	2.1559	2.1538	2.152	2.1502	2.1486	2.1471	2.1457	2.1444	2.1432	2.1421	2.1411	2.1403	2.1395	2.1388	2.1382	2.1377	2.1373	2.137	2.1368	2.1367	2.1367	2.1368	2.1369
2.3115	2.297	2.2843	2.2731	2.2629	2.2537	2.2453	2.2376	2.2304	2.2238	2.2176	2.2118	2.2064	2.2014	2.1966	2.1922	2.188	2.184	2.1803	2.1768	2.1735	2.1703	2.1674	2.1646	2.162	2.1596	2.1572	2.1551	2.153	2.1511	2.1494	2.1477	2.1462	2.1447	2.1434	2.1422	2.1411	2.1401	2.1392	2.1384	2.1377	2.137	2.1365	2.1361	2.1357	2.1355	2.1354	2.1353	2.1353	2.1354
2.3112	2.2968	2.2841	2.2728	2.2626	2.2534	2.245	2.2372	2.23	2.2234	2.2172	2.2114	2.206	2.2009	2.1961	2.1916	2.1874	2.1834	2.1797	2.1762	2.1728	2.1697	2.1667	2.1639	2.1613	2.1588	2.1565	2.1543	2.1522	2.1503	2.1485	2.1468	2.1453	2.1438	2.1425	2.1412	2.1401	2.139	2.1381	2.1373	2.1365	2.1359	2.1353	2.1349	2.1345	2.1342	2.134	2.1339	2.1339	2.134
2.311	2.2965	2.2838	2.2725	2.2623	2.2531	2.2446	2.2369	2.2297	2.223	2.2168	2.211	2.2055	2.2004	2.1956	2.1911	2.1869	2.1829	2.1791	2.1756	2.1722	2.1691	2.1661	2.1633	2.1606	2.1581	2.1558	2.1535	2.1515	2.1495	2.1477	2.146	2.1444	2.1429	2.1415	2.1402	2.1391	2.138	2.137	2.1362	2.1354	2.1347	2.1341	2.1336	2.1332	2.1329	2.1327	2.1325	2.1325	2.1325
2.3108	2.2963	2.2836	2.2722	2.262	2.2528	2.2443	2.2365	2.2293	2.2226	2.2164	2.2105	2.2051	2.1999	2.1951	2.1906	2.1864	2.1823	2.1786	2.175	2.1716	2.1684	2.1654	2.1626	2.1599	2.1574	2.155	2.1528	2.1507	2.1487	2.1468	2.1451	2.1435	2.142	2.1406	2.1393	2.1381	2.137	2.136	2.1351	2.1343	2.1336	2.133	2.1324	2.132	2.1316	2.1314	2.1312	2.1311	2.1311
2.3106	2.296	2.2833	2.272	2.2618	2.2525	2.244	2.2362	2.2289	2.2222	2.2159	2.2101	2.2046	2.1995	2.1947	2.1901	2.1858	2.1818	2.178	2.1744	2.171	2.1678	2.1648	2.1619	2.1592	2.1567	2.1543	2.152	2.1499	2.1479	2.146	2.1443	2.1426	2.1411	2.1397	2.1383	2.1371	2.136	2.135	2.134	2.1332	2.1325	2.1318	2.1312	2.1308	2.1304	2.1301	2.1299	2.1297	2.1297
2.3104	2.2958	2.283	2.2717	2.2615	2.2522	2.2436	2.2358	2.2286	2.2218	2.2155	2.2097	2.2042	2.199	2.1942	2.1896	2.1853	2.1813	2.1774	2.1738	2.1704	2.1672	2.1642	2.1613	2.1586	2.156	2.1536	2.1513	2.1491	2.1471	2.1452	2.1434	2.1418	2.1402	2.1387	2.1374	2.1362	2.135	2.134	2.133	2.1321	2.1314	2.1307	2.1301	2.1296	2.1291	2.1288	2.1286	2.1284	2.1283
2.3102	2.2956	2.2828	2.2714	2.2612	2.2518	2.2433	2.2355	2.2282	2.2214	2.2151	2.2093	2.2037	2.1986	2.1937	2.1891	2.1848	2.1807	2.1769	2.1733	2.1698	2.1666	2.1635	2.1606	2.1579	2.1553	2.1529	2.1506	2.1484	2.1463	2.1444	2.1426	2.1409	2.1393	2.1378	2.1365	2.1352	2.134	2.1329	2.132	2.1311	2.1303	2.1296	2.1289	2.1284	2.1279	2.1276	2.1273	2.1271	2.127
2.31	2.2953	2.2825	2.2711	2.2609	2.2515	2.243	2.2351	2.2278	2.2211	2.2147	2.2088	2.2033	2.1981	2.1932	2.1886	2.1843	2.1802	2.1764	2.1727	2.1693	2.166	2.1629	2.16	2.1572	2.1546	2.1522	2.1498	2.1476	2.1456	2.1436	2.1418	2.1401	2.1385	2.137	2.1356	2.1343	2.1331	2.132	2.1309	2.13	2.1292	2.1284	2.1278	2.1272	2.1267	2.1263	2.126	2.1258	2.1256
2.3098	2.2951	2.2823	2.2709	2.2606	2.2512	2.2427	2.2348	2.2275	2.2207	2.2144	2.2084	2.2029	2.1977	2.1928	2.1882	2.1838	2.1797	2.1758	2.1721	2.1687	2.1654	2.1623	2.1593	2.1566	2.1539	2.1515	2.1491	2.1469	2.1448	2.1428	2.141	2.1392	2.1376	2.1361	2.1347	2.1333	2.1321	2.131	2.1299	2.129	2.1281	2.1273	2.1267	2.1261	2.1255	2.1251	2.1247	2.1245	2.1243
2.3096	2.2949	2.282	2.2706	2.2603	2.2509	2.2424	2.2344	2.2271	2.2203	2.214	2.208	2.2025	2.1972	2.1923	2.1877	2.1833	2.1792	2.1753	2.1716	2.1681	2.1648	2.1617	2.1587	2.1559	2.1533	2.1508	2.1484	2.1462	2.144	2.142	2.1402	2.1384	2.1368	2.1352	2.1338	2.1324	2.1312	2.13	2.1289	2.128	2.1271	2.1263	2.1255	2.1249	2.1244	2.1239	2.1235	2.1232	2.123
2.3094	2.2947	2.2818	2.2704	2.26	2.2506	2.242	2.2341	2.2268	2.2199	2.2136	2.2076	2.202	2.1968	2.1919	2.1872	2.1828	2.1787	2.1748	2.171	2.1675	2.1642	2.1611	2.1581	2.1553	2.1526	2.1501	2.1477	2.1454	2.1433	2.1413	2.1394	2.1376	2.1359	2.1343	2.1329	2.1315	2.1302	2.129	2.1279	2.1269	2.126	2.1252	2.1245	2.1238	2.1232	2.1227	2.1223	2.1219	2.1217
2.3092	2.2944	2.2816	2.2701	2.2597	2.2503	2.2417	2.2338	2.2264	2.2196	2.2132	2.2072	2.2016	2.1964	2.1914	2.1867	2.1823	2.1782	2.1742	2.1705	2.167	2.1636	2.1605	2.1575	2.1546	2.1519	2.1494	2.147	2.1447	2.1426	2.1405	2.1386	2.1368	2.1351	2.1335	2.132	2.1306	2.1293	2.1281	2.127	2.1259	2.125	2.1241	2.1234	2.1227	2.1221	2.1215	2.1211	2.1207	2.1204
2.309	2.2942	2.2813	2.2698	2.2595	2.25	2.2414	2.2334	2.2261	2.2192	2.2128	2.2068	2.2012	2.1959	2.191	2.1863	2.1818	2.1777	2.1737	2.17	2.1664	2.1631	2.1599	2.1569	2.154	2.1513	2.1487	2.1463	2.144	2.1418	2.1398	2.1378	2.136	2.1343	2.1327	2.1311	2.1297	2.1284	2.1272	2.126	2.125	2.124	2.1231	2.1223	2.1216	2.1209	2.1204	2.1199	2.1195	2.1192
2.3088	2.294	2.2811	2.2696	2.2592	2.2498	2.2411	2.2331	2.2257	2.2189	2.2124	2.2064	2.2008	2.1955	2.1905	2.1858	2.1814	2.1772	2.1732	2.1694	2.1659	2.1625	2.1593	2.1563	2.1534	2.1507	2.1481	2.1456	2.1433	2.1411	2.139	2.1371	2.1352	2.1335	2.1318	2.1303	2.1288	2.1275	2.1262	2.1251	2.124	2.123	2.1221	2.1212	2.1205	2.1198	2.1192	2.1187	2.1183	2.1179
2.3086	2.2938	2.2809	2.2693	2.2589	2.2495	2.2408	2.2328	2.2254	2.2185	2.2121	2.206	2.2004	2.1951	2.1901	2.1854	2.1809	2.1767	2.1727	2.1689	2.1653	2.1619	2.1587	2.1557	2.1528	2.15	2.1474	2.1449	2.1426	2.1404	2.1383	2.1363	2.1344	2.1327	2.131	2.1294	2.128	2.1266	2.1253	2.1241	2.123	2.122	2.1211	2.1202	2.1194	2.1187	2.1181	2.1176	2.1171	2.1167
2.3084	2.2936	2.2806	2.2691	2.2587	2.2492	2.2405	2.2325	2.2251	2.2181	2.2117	2.2057	2.2	2.1947	2.1896	2.1849	2.1804	2.1762	2.1722	2.1684	2.1648	2.1614	2.1581	2.1551	2.1522	2.1494	2.1468	2.1443	2.1419	2.1397	2.1376	2.1356	2.1337	2.1319	2.1302	2.1286	2.1271	2.1257	2.1244	2.1232	2.1221	2.121	2.12	2.1192	2.1184	2.1176	2.117	2.1164	2.1159	2.1155
2.3082	2.2934	2.2804	2.2688	2.2584	2.2489	2.2402	2.2322	2.2247	2.2178	2.2113	2.2053	2.1996	2.1942	2.1892	2.1845	2.18	2.1757	2.1717	2.1679	2.1643	2.1608	2.1576	2.1545	2.1515	2.1488	2.1461	2.1436	2.1412	2.139	2.1368	2.1348	2.1329	2.1311	2.1294	2.1278	2.1263	2.1248	2.1235	2.1223	2.1211	2.12	2.1191	2.1181	2.1173	2.1166	2.1159	2.1153	2.1148	2.1143
2.308	2.2932	2.2802	2.2686	2.2581	2.2486	2.2399	2.2318	2.2244	2.2174	2.211	2.2049	2.1992	2.1938	2.1888	2.184	2.1795	2.1752	2.1712	2.1674	2.1637	2.1603	2.157	2.1539	2.1509	2.1481	2.1455	2.143	2.1406	2.1383	2.1361	2.1341	2.1321	2.1303	2.1286	2.127	2.1254	2.124	2.1226	2.1214	2.1202	2.1191	2.1181	2.1171	2.1163	2.1155	2.1148	2.1142	2.1136	2.1131
2.3078	2.2929	2.2799	2.2683	2.2579	2.2483	2.2396	2.2315	2.2241	2.2171	2.2106	2.2045	2.1988	2.1934	2.1884	2.1836	2.179	2.1748	2.1707	2.1669	2.1632	2.1597	2.1564	2.1533	2.1504	2.1475	2.1448	2.1423	2.1399	2.1376	2.1354	2.1333	2.1314	2.1295	2.1278	2.1261	2.1246	2.1231	2.1217	2.1205	2.1193	2.1181	2.1171	2.1161	2.1153	2.1145	2.1137	2.1131	2.1125	2.112
2.3076	2.2927	2.2797	2.2681	2.2576	2.2481	2.2393	2.2312	2.2237	2.2168	2.2102	2.2041	2.1984	2.193	2.1879	2.1831	2.1786	2.1743	2.1702	2.1664	2.1627	2.1592	2.1559	2.1528	2.1498	2.1469	2.1442	2.1417	2.1392	2.1369	2.1347	2.1326	2.1307	2.1288	2.127	2.1253	2.1238	2.1223	2.1209	2.1196	2.1183	2.1172	2.1161	2.1152	2.1142	2.1134	2.1127	2.112	2.1114	2.1108
2.3074	2.2925	2.2795	2.2678	2.2573	2.2478	2.239	2.2309	2.2234	2.2164	2.2099	2.2038	2.198	2.1926	2.1875	2.1827	2.1781	2.1738	2.1697	2.1659	2.1622	2.1587	2.1553	2.1522	2.1492	2.1463	2.1436	2.141	2.1386	2.1362	2.134	2.1319	2.1299	2.128	2.1262	2.1245	2.123	2.1214	2.12	2.1187	2.1174	2.1163	2.1152	2.1142	2.1133	2.1124	2.1116	2.1109	2.1103	2.1097
2.3072	2.2923	2.2793	2.2676	2.2571	2.2475	2.2387	2.2306	2.2231	2.2161	2.2095	2.2034	2.1976	2.1922	2.1871	2.1823	2.1777	2.1734	2.1693	2.1654	2.1617	2.1581	2.1548	2.1516	2.1486	2.1457	2.143	2.1404	2.1379	2.1356	2.1333	2.1312	2.1292	2.1273	2.1255	2.1238	2.1221	2.1206	2.1192	2.1178	2.1166	2.1154	2.1143	2.1132	2.1123	2.1114	2.1106	2.1098	2.1092	2.1086
2.3071	2.2921	2.279	2.2674	2.2568	2.2472	2.2384	2.2303	2.2228	2.2158	2.2092	2.203	2.1973	2.1918	2.1867	2.1818	2.1773	2.1729	2.1688	2.1649	2.1612	2.1576	2.1543	2.1511	2.148	2.1451	2.1424	2.1398	2.1373	2.1349	2.1327	2.1305	2.1285	2.1266	2.1247	2.123	2.1213	2.1198	2.1183	2.117	2.1157	2.1145	2.1133	2.1123	2.1113	2.1104	2.1096	2.1088	2.1081	2.1075
2.3069	2.2919	2.2788	2.2671	2.2566	2.247	2.2382	2.23	2.2225	2.2154	2.2089	2.2027	2.1969	2.1914	2.1863	2.1814	2.1768	2.1725	2.1683	2.1644	2.1607	2.1571	2.1537	2.1505	2.1475	2.1446	2.1418	2.1391	2.1366	2.1343	2.132	2.1298	2.1278	2.1258	2.124	2.1222	2.1206	2.119	2.1175	2.1161	2.1148	2.1136	2.1124	2.1113	2.1103	2.1094	2.1085	2.1078	2.107	2.1064
2.3067	2.2917	2.2786	2.2669	2.2563	2.2467	2.2379	2.2297	2.2222	2.2151	2.2085	2.2023	2.1965	2.191	2.1859	2.181	2.1764	2.172	2.1678	2.1639	2.1602	2.1566	2.1532	2.15	2.1469	2.144	2.1412	2.1385	2.136	2.1336	2.1313	2.1291	2.1271	2.1251	2.1232	2.1215	2.1198	2.1182	2.1167	2.1153	2.1139	2.1127	2.1115	2.1104	2.1094	2.1084	2.1075	2.1067	2.106	2.1053
2.3065	2.2915	2.2784	2.2667	2.2561	2.2464	2.2376	2.2294	2.2218	2.2148	2.2082	2.202	2.1962	2.1907	2.1855	2.1806	2.176	2.1716	2.1674	2.1634	2.1597	2.1561	2.1527	2.1494	2.1463	2.1434	2.1406	2.1379	2.1354	2.133	2.1307	2.1285	2.1264	2.1244	2.1225	2.1207	2.119	2.1174	2.1159	2.1144	2.1131	2.1118	2.1106	2.1095	2.1084	2.1075	2.1066	2.1057	2.105	2.1043
2.3064	2.2913	2.2782	2.2664	2.2558	2.2462	2.2373	2.2291	2.2215	2.2145	2.2078	2.2016	2.1958	2.1903	2.1851	2.1802	2.1755	2.1711	2.1669	2.163	2.1592	2.1556	2.1522	2.1489	2.1458	2.1428	2.14	2.1373	2.1348	2.1323	2.13	2.1278	2.1257	2.1237	2.1218	2.12	2.1182	2.1166	2.1151	2.1136	2.1122	2.1109	2.1097	2.1086	2.1075	2.1065	2.1056	2.1047	2.1039	2.1032
2.3062	2.2911	2.278	2.2662	2.2556	2.2459	2.237	2.2288	2.2212	2.2141	2.2075	2.2013	2.1954	2.1899	2.1847	2.1798	2.1751	2.1707	2.1665	2.1625	2.1587	2.1551	2.1516	2.1484	2.1452	2.1423	2.1394	2.1367	2.1342	2.1317	2.1294	2.1271	2.125	2.123	2.1211	2.1192	2.1175	2.1158	2.1143	2.1128	2.1114	2.1101	2.1089	2.1077	2.1066	2.1056	2.1046	2.1037	2.1029	2.1022
2.306	2.291	2.2778	2.266	2.2554	2.2457	2.2368	2.2286	2.2209	2.2138	2.2072	2.2009	2.1951	2.1895	2.1843	2.1794	2.1747	2.1702	2.166	2.162	2.1582	2.1546	2.1511	2.1478	2.1447	2.1417	2.1389	2.1361	2.1336	2.1311	2.1287	2.1265	2.1243	2.1223	2.1203	2.1185	2.1167	2.1151	2.1135	2.112	2.1106	2.1092	2.108	2.1068	2.1057	2.1046	2.1037	2.1028	2.1019	2.1012
2.3058	2.2908	2.2775	2.2658	2.2551	2.2454	2.2365	2.2283	2.2206	2.2135	2.2068	2.2006	2.1947	2.1892	2.1839	2.179	2.1743	2.1698	2.1656	2.1616	2.1577	2.1541	2.1506	2.1473	2.1442	2.1412	2.1383	2.1356	2.133	2.1305	2.1281	2.1258	2.1237	2.1216	2.1196	2.1178	2.116	2.1143	2.1127	2.1112	2.1098	2.1084	2.1071	2.1059	2.1048	2.1037	2.1027	2.1018	2.1009	2.1001
2.3057	2.2906	2.2773	2.2655	2.2549	2.2452	2.2362	2.228	2.2203	2.2132	2.2065	2.2003	2.1944	2.1888	2.1835	2.1786	2.1739	2.1694	2.1651	2.1611	2.1573	2.1536	2.1501	2.1468	2.1436	2.1406	2.1377	2.135	2.1324	2.1298	2.1275	2.1252	2.123	2.1209	2.1189	2.1171	2.1153	2.1136	2.112	2.1104	2.109	2.1076	2.1063	2.1051	2.1039	2.1028	2.1018	2.1008	2.1	2.0991
2.3055	2.2904	2.2771	2.2653	2.2546	2.2449	2.236	2.2277	2.22	2.2129	2.2062	2.1999	2.194	2.1884	2.1832	2.1782	2.1735	2.169	2.1647	2.1607	2.1568	2.1531	2.1496	2.1463	2.1431	2.1401	2.1372	2.1344	2.1318	2.1292	2.1268	2.1245	2.1223	2.1203	2.1183	2.1164	2.1145	2.1128	2.1112	2.1096	2.1082	2.1068	2.1054	2.1042	2.103	2.1019	2.1009	2.0999	2.099	2.0982
2.3053	2.2902	2.2769	2.2651	2.2544	2.2447	2.2357	2.2274	2.2198	2.2126	2.2059	2.1996	2.1937	2.1881	2.1828	2.1778	2.1731	2.1686	2.1643	2.1602	2.1563	2.1527	2.1491	2.1458	2.1426	2.1395	2.1366	2.1338	2.1312	2.1286	2.1262	2.1239	2.1217	2.1196	2.1176	2.1157	2.1138	2.1121	2.1104	2.1089	2.1074	2.106	2.1046	2.1033	2.1021	2.101	2.1	2.099	2.098	2.0972
2.3052	2.29	2.2767	2.2649	2.2542	2.2444	2.2355	2.2272	2.2195	2.2123	2.2056	2.1993	2.1933	2.1877	2.1824	2.1774	2.1727	2.1681	2.1639	2.1598	2.1559	2.1522	2.1487	2.1453	2.1421	2.139	2.1361	2.1333	2.1306	2.1281	2.1256	2.1233	2.1211	2.1189	2.1169	2.115	2.1131	2.1114	2.1097	2.1081	2.1066	2.1052	2.1038	2.1025	2.1013	2.1001	2.0991	2.0981	2.0971	2.0962
2.305	2.2898	2.2765	2.2647	2.2539	2.2442	2.2352	2.2269	2.2192	2.212	2.2052	2.1989	2.193	2.1874	2.182	2.177	2.1723	2.1677	2.1634	2.1593	2.1554	2.1517	2.1482	2.1448	2.1416	2.1385	2.1355	2.1327	2.13	2.1275	2.125	2.1227	2.1204	2.1183	2.1162	2.1143	2.1124	2.1106	2.109	2.1073	2.1058	2.1044	2.103	2.1017	2.1004	2.0993	2.0982	2.0971	2.0962	2.0953
2.3048	2.2896	2.2763	2.2645	2.2537	2.2439	2.2349	2.2266	2.2189	2.2117	2.2049	2.1986	2.1926	2.187	2.1817	2.1766	2.1719	2.1673	2.163	2.1589	2.155	2.1513	2.1477	2.1443	2.1411	2.138	2.135	2.1322	2.1295	2.1269	2.1244	2.122	2.1198	2.1176	2.1156	2.1136	2.1117	2.1099	2.1082	2.1066	2.105	2.1036	2.1022	2.1009	2.0996	2.0984	2.0973	2.0962	2.0953	2.0943
2.3047	2.2895	2.2761	2.2642	2.2535	2.2437	2.2347	2.2264	2.2186	2.2114	2.2046	2.1983	2.1923	2.1867	2.1813	2.1763	2.1715	2.1669	2.1626	2.1585	2.1545	2.1508	2.1472	2.1438	2.1406	2.1374	2.1345	2.1316	2.1289	2.1263	2.1238	2.1214	2.1192	2.117	2.1149	2.1129	2.111	2.1092	2.1075	2.1059	2.1043	2.1028	2.1014	2.1	2.0988	2.0976	2.0964	2.0953	2.0943	2.0934
2.3045	2.2893	2.2759	2.264	2.2533	2.2435	2.2344	2.2261	2.2183	2.2111	2.2043	2.198	2.192	2.1863	2.181	2.1759	2.1711	2.1665	2.1622	2.158	2.1541	2.1503	2.1468	2.1433	2.1401	2.1369	2.1339	2.1311	2.1283	2.1257	2.1232	2.1208	2.1185	2.1164	2.1143	2.1123	2.1103	2.1085	2.1068	2.1051	2.1035	2.102	2.1006	2.0992	2.0979	2.0967	2.0956	2.0945	2.0934	2.0925
2.3043	2.2891	2.2757	2.2638	2.253	2.2432	2.2342	2.2258	2.2181	2.2108	2.204	2.1976	2.1916	2.186	2.1806	2.1755	2.1707	2.1661	2.1618	2.1576	2.1537	2.1499	2.1463	2.1428	2.1396	2.1364	2.1334	2.1305	2.1278	2.1252	2.1226	2.1202	2.1179	2.1157	2.1136	2.1116	2.1097	2.1078	2.1061	2.1044	2.1028	2.1013	2.0998	2.0984	2.0971	2.0959	2.0947	2.0936	2.0925	2.0916
2.3042	2.2889	2.2756	2.2636	2.2528	2.243	2.2339	2.2256	2.2178	2.2105	2.2037	2.1973	2.1913	2.1856	2.1802	2.1752	2.1703	2.1657	2.1614	2.1572	2.1532	2.1494	2.1458	2.1424	2.1391	2.1359	2.1329	2.13	2.1272	2.1246	2.1221	2.1196	2.1173	2.1151	2.113	2.1109	2.109	2.1071	2.1054	2.1037	2.1021	2.1005	2.099	2.0977	2.0963	2.0951	2.0939	2.0927	2.0917	2.0907
2.304	2.2888	2.2754	2.2634	2.2526	2.2427	2.2337	2.2253	2.2175	2.2102	2.2034	2.197	2.191	2.1853	2.1799	2.1748	2.1699	2.1653	2.161	2.1568	2.1528	2.149	2.1454	2.1419	2.1386	2.1354	2.1324	2.1295	2.1267	2.124	2.1215	2.1191	2.1167	2.1145	2.1123	2.1103	2.1083	2.1065	2.1047	2.103	2.1013	2.0998	2.0983	2.0969	2.0955	2.0942	2.093	2.0919	2.0908	2.0898
2.3039	2.2886	2.2752	2.2632	2.2524	2.2425	2.2334	2.225	2.2172	2.2099	2.2031	2.1967	2.1907	2.1849	2.1795	2.1744	2.1696	2.1649	2.1605	2.1564	2.1524	2.1486	2.1449	2.1414	2.1381	2.1349	2.1319	2.129	2.1262	2.1235	2.1209	2.1185	2.1161	2.1139	2.1117	2.1097	2.1077	2.1058	2.104	2.1023	2.1006	2.099	2.0975	2.0961	2.0947	2.0934	2.0922	2.091	2.0899	2.0889
2.3037	2.2884	2.275	2.263	2.2522	2.2423	2.2332	2.2248	2.217	2.2097	2.2028	2.1964	2.1903	2.1846	2.1792	2.1741	2.1692	2.1646	2.1602	2.156	2.1519	2.1481	2.1445	2.141	2.1376	2.1344	2.1314	2.1284	2.1256	2.1229	2.1204	2.1179	2.1155	2.1133	2.1111	2.109	2.107	2.1051	2.1033	2.1016	2.0999	2.0983	2.0968	2.0953	2.094	2.0926	2.0914	2.0902	2.0891	2.088
2.3036	2.2882	2.2748	2.2628	2.252	2.2421	2.233	2.2245	2.2167	2.2094	2.2025	2.1961	2.19	2.1843	2.1789	2.1737	2.1688	2.1642	2.1598	2.1555	2.1515	2.1477	2.144	2.1405	2.1372	2.1339	2.1309	2.1279	2.1251	2.1224	2.1198	2.1173	2.115	2.1127	2.1105	2.1084	2.1064	2.1045	2.1026	2.1009	2.0992	2.0976	2.096	2.0946	2.0932	2.0919	2.0906	2.0894	2.0882	2.0872
2.3034	2.2881	2.2746	2.2626	2.2517	2.2418	2.2327	2.2243	2.2164	2.2091	2.2022	2.1958	2.1897	2.184	2.1785	2.1734	2.1685	2.1638	2.1594	2.1551	2.1511	2.1473	2.1436	2.1401	2.1367	2.1335	2.1304	2.1274	2.1246	2.1219	2.1193	2.1168	2.1144	2.1121	2.1099	2.1078	2.1058	2.1038	2.102	2.1002	2.0985	2.0969	2.0953	2.0938	2.0924	2.0911	2.0898	2.0886	2.0874	2.0863
2.3033	2.2879	2.2744	2.2624	2.2515	2.2416	2.2325	2.224	2.2162	2.2088	2.202	2.1955	2.1894	2.1836	2.1782	2.173	2.1681	2.1634	2.159	2.1547	2.1507	2.1468	2.1431	2.1396	2.1362	2.133	2.1299	2.1269	2.1241	2.1213	2.1187	2.1162	2.1138	2.1115	2.1093	2.1072	2.1051	2.1032	2.1013	2.0995	2.0978	2.0962	2.0946	2.0931	2.0917	2.0903	2.089	2.0878	2.0866	2.0855
2.3031	2.2877	2.2743	2.2622	2.2513	2.2414	2.2322	2.2238	2.2159	2.2086	2.2017	2.1952	2.1891	2.1833	2.1778	2.1727	2.1677	2.1631	2.1586	2.1543	2.1503	2.1464	2.1427	2.1392	2.1358	2.1325	2.1294	2.1264	2.1236	2.1208	2.1182	2.1157	2.1132	2.1109	2.1087	2.1065	2.1045	2.1025	2.1006	2.0988	2.0971	2.0955	2.0939	2.0924	2.0909	2.0895	2.0882	2.087	2.0858	2.0846
2.303	2.2876	2.2741	2.262	2.2511	2.2412	2.232	2.2235	2.2156	2.2083	2.2014	2.1949	2.1888	2.183	2.1775	2.1723	2.1674	2.1627	2.1582	2.154	2.1499	2.146	2.1423	2.1387	2.1353	2.132	2.1289	2.1259	2.123	2.1203	2.1176	2.1151	2.1127	2.1103	2.1081	2.1059	2.1039	2.1019	2.1	2.0982	2.0964	2.0948	2.0932	2.0916	2.0902	2.0888	2.0874	2.0862	2.085	2.0838
2.3028	2.2874	2.2739	2.2618	2.2509	2.2409	2.2318	2.2233	2.2154	2.208	2.2011	2.1946	2.1885	2.1827	2.1772	2.172	2.167	2.1623	2.1578	2.1536	2.1495	2.1456	2.1418	2.1383	2.1349	2.1316	2.1284	2.1254	2.1225	2.1198	2.1171	2.1146	2.1121	2.1098	2.1075	2.1053	2.1033	2.1013	2.0994	2.0975	2.0958	2.0941	2.0925	2.0909	2.0894	2.088	2.0867	2.0854	2.0842	2.083
2.3027	2.2872	2.2737	2.2616	2.2507	2.2407	2.2315	2.223	2.2151	2.2078	2.2008	2.1943	2.1882	2.1824	2.1769	2.1716	2.1667	2.162	2.1575	2.1532	2.1491	2.1452	2.1414	2.1378	2.1344	2.1311	2.128	2.1249	2.122	2.1193	2.1166	2.114	2.1116	2.1092	2.1069	2.1047	2.1027	2.1006	2.0987	2.0969	2.0951	2.0934	2.0918	2.0902	2.0887	2.0873	2.0859	2.0846	2.0834	2.0822
2.3025	2.2871	2.2735	2.2614	2.2505	2.2405	2.2313	2.2228	2.2149	2.2075	2.2005	2.194	2.1879	2.182	2.1765	2.1713	2.1663	2.1616	2.1571	2.1528	2.1487	2.1448	2.141	2.1374	2.134	2.1307	2.1275	2.1245	2.1215	2.1188	2.1161	2.1135	2.111	2.1086	2.1064	2.1042	2.1021	2.1	2.0981	2.0962	2.0944	2.0927	2.0911	2.0895	2.088	2.0865	2.0852	2.0838	2.0826	2.0814
2.3024	2.2869	2.2734	2.2613	2.2503	2.2403	2.2311	2.2226	2.2146	2.2072	2.2003	2.1937	2.1876	2.1817	2.1762	2.171	2.166	2.1612	2.1567	2.1524	2.1483	2.1444	2.1406	2.137	2.1335	2.1302	2.127	2.124	2.1211	2.1182	2.1156	2.113	2.1105	2.1081	2.1058	2.1036	2.1015	2.0994	2.0975	2.0956	2.0938	2.0921	2.0904	2.0888	2.0873	2.0858	2.0844	2.0831	2.0818	2.0806
2.3022	2.2868	2.2732	2.2611	2.2501	2.2401	2.2309	2.2223	2.2144	2.207	2.2	2.1934	2.1873	2.1814	2.1759	2.1706	2.1656	2.1609	2.1564	2.152	2.1479	2.144	2.1402	2.1366	2.1331	2.1298	2.1266	2.1235	2.1206	2.1178	2.115	2.1124	2.1099	2.1075	2.1052	2.103	2.1009	2.0988	2.0968	2.095	2.0931	2.0914	2.0897	2.0881	2.0866	2.0851	2.0837	2.0823	2.081	2.0798
2.3021	2.2866	2.273	2.2609	2.2499	2.2399	2.2306	2.2221	2.2141	2.2067	2.1997	2.1932	2.187	2.1811	2.1756	2.1703	2.1653	2.1605	2.156	2.1517	2.1475	2.1436	2.1398	2.1361	2.1327	2.1293	2.1261	2.123	2.1201	2.1173	2.1145	2.1119	2.1094	2.107	2.1047	2.1024	2.1003	2.0982	2.0962	2.0943	2.0925	2.0907	2.089	2.0874	2.0859	2.0844	2.083	2.0816	2.0803	2.079
2.3019	2.2864	2.2728	2.2607	2.2497	2.2397	2.2304	2.2219	2.2139	2.2064	2.1995	2.1929	2.1867	2.1808	2.1753	2.17	2.165	2.1602	2.1556	2.1513	2.1471	2.1432	2.1394	2.1357	2.1322	2.1289	2.1257	2.1226	2.1196	2.1168	2.114	2.1114	2.1089	2.1064	2.1041	2.1019	2.0997	2.0976	2.0956	2.0937	2.0919	2.0901	2.0884	2.0868	2.0852	2.0837	2.0822	2.0809	2.0795	2.0783
2.3018	2.2863	2.2727	2.2605	2.2495	2.2395	2.2302	2.2216	2.2137	2.2062	2.1992	2.1926	2.1864	2.1805	2.175	2.1697	2.1646	2.1598	2.1553	2.1509	2.1468	2.1428	2.139	2.1353	2.1318	2.1284	2.1252	2.1221	2.1191	2.1163	2.1135	2.1109	2.1083	2.1059	2.1036	2.1013	2.0991	2.097	2.095	2.0931	2.0912	2.0894	2.0877	2.0861	2.0845	2.083	2.0815	2.0801	2.0788	2.0775
2.3017	2.2861	2.2725	2.2603	2.2493	2.2392	2.23	2.2214	2.2134	2.2059	2.1989	2.1923	2.1861	2.1802	2.1746	2.1693	2.1643	2.1595	2.1549	2.1506	2.1464	2.1424	2.1386	2.1349	2.1314	2.128	2.1248	2.1217	2.1187	2.1158	2.113	2.1104	2.1078	2.1054	2.103	2.1007	2.0986	2.0965	2.0944	2.0925	2.0906	2.0888	2.0871	2.0854	2.0838	2.0823	2.0808	2.0794	2.078	2.0767
2.3015	2.286	2.2723	2.2602	2.2491	2.239	2.2298	2.2212	2.2132	2.2057	2.1987	2.1921	2.1858	2.1799	2.1743	2.169	2.164	2.1592	2.1546	2.1502	2.146	2.142	2.1382	2.1345	2.131	2.1276	2.1243	2.1212	2.1182	2.1153	2.1125	2.1099	2.1073	2.1048	2.1025	2.1002	2.098	2.0959	2.0938	2.0919	2.09	2.0882	2.0864	2.0848	2.0831	2.0816	2.0801	2.0787	2.0773	2.076
2.3014	2.2858	2.2722	2.26	2.2489	2.2388	2.2296	2.2209	2.2129	2.2054	2.1984	2.1918	2.1855	2.1796	2.174	2.1687	2.1636	2.1588	2.1542	2.1498	2.1456	2.1416	2.1378	2.1341	2.1305	2.1271	2.1239	2.1207	2.1177	2.1148	2.1121	2.1094	2.1068	2.1043	2.1019	2.0996	2.0974	2.0953	2.0933	2.0913	2.0894	2.0876	2.0858	2.0841	2.0825	2.0809	2.0794	2.078	2.0766	2.0753
2.3013	2.2857	2.272	2.2598	2.2487	2.2386	2.2293	2.2207	2.2127	2.2052	2.1982	2.1915	2.1853	2.1793	2.1737	2.1684	2.1633	2.1585	2.1539	2.1495	2.1453	2.1412	2.1374	2.1337	2.1301	2.1267	2.1234	2.1203	2.1173	2.1144	2.1116	2.1089	2.1063	2.1038	2.1014	2.0991	2.0969	2.0947	2.0927	2.0907	2.0888	2.0869	2.0852	2.0835	2.0818	2.0802	2.0787	2.0773	2.0759	2.0745
2.3011	2.2855	2.2718	2.2596	2.2486	2.2384	2.2291	2.2205	2.2125	2.2049	2.1979	2.1913	2.185	2.1791	2.1734	2.1681	2.163	2.1582	2.1535	2.1491	2.1449	2.1409	2.137	2.1333	2.1297	2.1263	2.123	2.1199	2.1168	2.1139	2.1111	2.1084	2.1058	2.1033	2.1009	2.0986	2.0963	2.0942	2.0921	2.0901	2.0882	2.0863	2.0845	2.0828	2.0812	2.0796	2.0781	2.0766	2.0752	2.0738
2.301	2.2854	2.2717	2.2594	2.2484	2.2382	2.2289	2.2203	2.2122	2.2047	2.1976	2.191	2.1847	2.1788	2.1731	2.1678	2.1627	2.1578	2.1532	2.1488	2.1445	2.1405	2.1366	2.1329	2.1293	2.1259	2.1226	2.1194	2.1164	2.1134	2.1106	2.1079	2.1053	2.1028	2.1004	2.098	2.0958	2.0936	2.0915	2.0895	2.0876	2.0857	2.0839	2.0822	2.0805	2.0789	2.0774	2.0759	2.0745	2.0731
2.3009	2.2852	2.2715	2.2593	2.2482	2.238	2.2287	2.2201	2.212	2.2045	2.1974	2.1907	2.1844	2.1785	2.1728	2.1675	2.1624	2.1575	2.1529	2.1484	2.1442	2.1401	2.1362	2.1325	2.1289	2.1255	2.1222	2.119	2.1159	2.113	2.1102	2.1074	2.1048	2.1023	2.0998	2.0975	2.0952	2.0931	2.091	2.0889	2.087	2.0851	2.0833	2.0816	2.0799	2.0783	2.0767	2.0752	2.0738	2.0724
2.3007	2.2851	2.2714	2.2591	2.248	2.2378	2.2285	2.2198	2.2118	2.2042	2.1971	2.1905	2.1842	2.1782	2.1725	2.1672	2.1621	2.1572	2.1525	2.1481	2.1438	2.1398	2.1358	2.1321	2.1285	2.1251	2.1217	2.1186	2.1155	2.1125	2.1097	2.107	2.1043	2.1018	2.0993	2.097	2.0947	2.0925	2.0904	2.0884	2.0864	2.0845	2.0827	2.0809	2.0792	2.0776	2.0761	2.0745	2.0731	2.0717
2.3006	2.2849	2.2712	2.2589	2.2478	2.2377	2.2283	2.2196	2.2115	2.204	2.1969	2.1902	2.1839	2.1779	2.1723	2.1669	2.1617	2.1569	2.1522	2.1477	2.1435	2.1394	2.1355	2.1317	2.1281	2.1247	2.1213	2.1181	2.115	2.1121	2.1092	2.1065	2.1038	2.1013	2.0988	2.0965	2.0942	2.092	2.0898	2.0878	2.0858	2.0839	2.0821	2.0803	2.0786	2.077	2.0754	2.0739	2.0724	2.071
2.3005	2.2848	2.271	2.2588	2.2476	2.2375	2.2281	2.2194	2.2113	2.2037	2.1966	2.19	2.1836	2.1776	2.172	2.1666	2.1614	2.1565	2.1519	2.1474	2.1431	2.139	2.1351	2.1313	2.1277	2.1242	2.1209	2.1177	2.1146	2.1116	2.1088	2.106	2.1034	2.1008	2.0983	2.0959	2.0936	2.0914	2.0893	2.0872	2.0853	2.0833	2.0815	2.0797	2.078	2.0763	2.0747	2.0732	2.0717	2.0703
2.3003	2.2847	2.2709	2.2586	2.2474	2.2373	2.2279	2.2192	2.2111	2.2035	2.1964	2.1897	2.1834	2.1774	2.1717	2.1663	2.1611	2.1562	2.1515	2.1471	2.1428	2.1387	2.1347	2.131	2.1273	2.1238	2.1205	2.1173	2.1142	2.1112	2.1083	2.1055	2.1029	2.1003	2.0978	2.0954	2.0931	2.0909	2.0888	2.0867	2.0847	2.0828	2.0809	2.0791	2.0774	2.0757	2.0741	2.0726	2.0711	2.0696
2.3002	2.2845	2.2707	2.2584	2.2473	2.2371	2.2277	2.219	2.2109	2.2033	2.1962	2.1894	2.1831	2.1771	2.1714	2.166	2.1608	2.1559	2.1512	2.1467	2.1424	2.1383	2.1344	2.1306	2.1269	2.1234	2.1201	2.1169	2.1137	2.1108	2.1079	2.1051	2.1024	2.0998	2.0973	2.0949	2.0926	2.0904	2.0882	2.0861	2.0841	2.0822	2.0803	2.0785	2.0768	2.0751	2.0735	2.0719	2.0704	2.069
2.3001	2.2844	2.2706	2.2583	2.2471	2.2369	2.2275	2.2188	2.2107	2.2031	2.1959	2.1892	2.1828	2.1768	2.1711	2.1657	2.1605	2.1556	2.1509	2.1464	2.1421	2.138	2.134	2.1302	2.1266	2.1231	2.1197	2.1164	2.1133	2.1103	2.1074	2.1046	2.1019	2.0993	2.0968	2.0944	2.0921	2.0899	2.0877	2.0856	2.0836	2.0816	2.0797	2.0779	2.0762	2.0745	2.0728	2.0713	2.0697	2.0683
2.2999	2.2842	2.2704	2.2581	2.2469	2.2367	2.2273	2.2186	2.2104	2.2028	2.1957	2.1889	2.1826	2.1766	2.1708	2.1654	2.1602	2.1553	2.1506	2.1461	2.1417	2.1376	2.1336	2.1298	2.1262	2.1227	2.1193	2.116	2.1129	2.1099	2.107	2.1042	2.1015	2.0989	2.0964	2.0939	2.0916	2.0893	2.0872	2.085	2.083	2.081	2.0792	2.0773	2.0756	2.0739	2.0722	2.0706	2.0691	2.0676
2.2998	2.2841	2.2703	2.2579	2.2467	2.2365	2.2271	2.2184	2.2102	2.2026	2.1954	2.1887	2.1823	2.1763	2.1706	2.1651	2.1599	2.155	2.1503	2.1457	2.1414	2.1373	2.1333	2.1295	2.1258	2.1223	2.1189	2.1156	2.1125	2.1095	2.1065	2.1037	2.101	2.0984	2.0959	2.0934	2.0911	2.0888	2.0866	2.0845	2.0825	2.0805	2.0786	2.0767	2.075	2.0733	2.0716	2.07	2.0685	2.067
2.2997	2.284	2.2701	2.2578	2.2466	2.2363	2.2269	2.2181	2.21	2.2024	2.1952	2.1884	2.1821	2.176	2.1703	2.1648	2.1596	2.1547	2.1499	2.1454	2.1411	2.1369	2.1329	2.1291	2.1254	2.1219	2.1185	2.1152	2.1121	2.109	2.1061	2.1033	2.1006	2.0979	2.0954	2.0929	2.0906	2.0883	2.0861	2.084	2.0819	2.0799	2.078	2.0762	2.0744	2.0727	2.071	2.0694	2.0678	2.0663
2.2996	2.2838	2.27	2.2576	2.2464	2.2361	2.2267	2.2179	2.2098	2.2021	2.195	2.1882	2.1818	2.1758	2.17	2.1645	2.1593	2.1544	2.1496	2.1451	2.1407	2.1366	2.1326	2.1287	2.1251	2.1215	2.1181	2.1148	2.1117	2.1086	2.1057	2.1028	2.1001	2.0975	2.0949	2.0925	2.0901	2.0878	2.0856	2.0834	2.0814	2.0794	2.0775	2.0756	2.0738	2.0721	2.0704	2.0688	2.0672	2.0657
2.2994	2.2837	2.2698	2.2574	2.2462	2.236	2.2265	2.2177	2.2096	2.2019	2.1947	2.188	2.1816	2.1755	2.1697	2.1643	2.159	2.1541	2.1493	2.1448	2.1404	2.1362	2.1322	2.1284	2.1247	2.1211	2.1177	2.1144	2.1112	2.1082	2.1052	2.1024	2.0997	2.097	2.0945	2.092	2.0896	2.0873	2.0851	2.0829	2.0808	2.0788	2.0769	2.075	2.0732	2.0715	2.0698	2.0681	2.0666	2.065
2.2993	2.2835	2.2697	2.2573	2.246	2.2358	2.2263	2.2175	2.2094	2.2017	2.1945	2.1877	2.1813	2.1752	2.1695	2.164	2.1588	2.1538	2.149	2.1445	2.1401	2.1359	2.1319	2.128	2.1243	2.1208	2.1173	2.114	2.1108	2.1078	2.1048	2.102	2.0992	2.0966	2.094	2.0915	2.0891	2.0868	2.0846	2.0824	2.0803	2.0783	2.0763	2.0745	2.0726	2.0709	2.0692	2.0675	2.0659	2.0644
2.2992	2.2834	2.2695	2.2571	2.2459	2.2356	2.2261	2.2173	2.2091	2.2015	2.1943	2.1875	2.1811	2.175	2.1692	2.1637	2.1585	2.1535	2.1487	2.1441	2.1398	2.1356	2.1315	2.1277	2.124	2.1204	2.1169	2.1136	2.1104	2.1074	2.1044	2.1015	2.0988	2.0961	2.0935	2.091	2.0886	2.0863	2.0841	2.0819	2.0798	2.0778	2.0758	2.0739	2.0721	2.0703	2.0686	2.0669	2.0653	2.0638
2.2991	2.2833	2.2694	2.257	2.2457	2.2354	2.2259	2.2171	2.2089	2.2013	2.194	2.1872	2.1808	2.1747	2.1689	2.1634	2.1582	2.1532	2.1484	2.1438	2.1394	2.1352	2.1312	2.1273	2.1236	2.12	2.1166	2.1132	2.11	2.107	2.104	2.1011	2.0983	2.0957	2.0931	2.0906	2.0882	2.0858	2.0836	2.0814	2.0793	2.0772	2.0753	2.0734	2.0715	2.0697	2.068	2.0663	2.0647	2.0632
2.299	2.2831	2.2692	2.2568	2.2455	2.2352	2.2258	2.2169	2.2087	2.201	2.1938	2.187	2.1806	2.1745	2.1687	2.1632	2.1579	2.1529	2.1481	2.1435	2.1391	2.1349	2.1309	2.127	2.1232	2.1197	2.1162	2.1129	2.1096	2.1066	2.1036	2.1007	2.0979	2.0952	2.0926	2.0901	2.0877	2.0853	2.0831	2.0809	2.0788	2.0767	2.0747	2.0728	2.071	2.0692	2.0674	2.0657	2.0641	2.0626
2.2988	2.283	2.2691	2.2567	2.2454	2.2351	2.2256	2.2167	2.2085	2.2008	2.1936	2.1868	2.1803	2.1742	2.1684	2.1629	2.1576	2.1526	2.1478	2.1432	2.1388	2.1346	2.1305	2.1266	2.1229	2.1193	2.1158	2.1125	2.1093	2.1061	2.1032	2.1003	2.0975	2.0948	2.0922	2.0896	2.0872	2.0849	2.0826	2.0804	2.0782	2.0762	2.0742	2.0723	2.0704	2.0686	2.0668	2.0652	2.0635	2.0619
2.2987	2.2829	2.269	2.2565	2.2452	2.2349	2.2254	2.2166	2.2083	2.2006	2.1934	2.1865	2.1801	2.174	2.1682	2.1626	2.1574	2.1523	2.1475	2.1429	2.1385	2.1343	2.1302	2.1263	2.1225	2.1189	2.1154	2.1121	2.1089	2.1058	2.1027	2.0998	2.097	2.0943	2.0917	2.0892	2.0867	2.0844	2.0821	2.0799	2.0777	2.0757	2.0737	2.0717	2.0698	2.068	2.0663	2.0646	2.0629	2.0613
2.2986	2.2827	2.2688	2.2563	2.2451	2.2347	2.2252	2.2164	2.2081	2.2004	2.1932	2.1863	2.1798	2.1737	2.1679	2.1624	2.1571	2.152	2.1472	2.1426	2.1382	2.1339	2.1299	2.126	2.1222	2.1186	2.1151	2.1117	2.1085	2.1054	2.1023	2.0994	2.0966	2.0939	2.0913	2.0887	2.0863	2.0839	2.0816	2.0794	2.0772	2.0752	2.0731	2.0712	2.0693	2.0675	2.0657	2.064	2.0623	2.0607
2.2985	2.2826	2.2687	2.2562	2.2449	2.2345	2.225	2.2162	2.2079	2.2002	2.1929	2.1861	2.1796	2.1735	2.1676	2.1621	2.1568	2.1518	2.1469	2.1423	2.1379	2.1336	2.1295	2.1256	2.1218	2.1182	2.1147	2.1113	2.1081	2.105	2.1019	2.099	2.0962	2.0935	2.0908	2.0883	2.0858	2.0834	2.0811	2.0789	2.0767	2.0746	2.0726	2.0707	2.0688	2.0669	2.0652	2.0634	2.0618	2.0601
2.2984	2.2825	2.2685	2.256	2.2447	2.2344	2.2248	2.216	2.2077	2.2	2.1927	2.1859	2.1794	2.1732	2.1674	2.1618	2.1565	2.1515	2.1466	2.142	2.1376	2.1333	2.1292	2.1253	2.1215	2.1179	2.1144	2.111	2.1077	2.1046	2.1015	2.0986	2.0958	2.093	2.0904	2.0878	2.0854	2.083	2.0807	2.0784	2.0762	2.0741	2.0721	2.0701	2.0682	2.0664	2.0646	2.0629	2.0612	2.0596
2.2983	2.2824	2.2684	2.2559	2.2446	2.2342	2.2247	2.2158	2.2075	2.1998	2.1925	2.1856	2.1791	2.173	2.1671	2.1616	2.1563	2.1512	2.1463	2.1417	2.1373	2.133	2.1289	2.1249	2.1212	2.1175	2.114	2.1106	2.1073	2.1042	2.1011	2.0982	2.0954	2.0926	2.09	2.0874	2.0849	2.0825	2.0802	2.0779	2.0758	2.0736	2.0716	2.0696	2.0677	2.0658	2.064	2.0623	2.0606	2.059
2.2982	2.2822	2.2683	2.2557	2.2444	2.234	2.2245	2.2156	2.2073	2.1996	2.1923	2.1854	2.1789	2.1727	2.1669	2.1613	2.156	2.1509	2.1461	2.1414	2.137	2.1327	2.1286	2.1246	2.1208	2.1172	2.1136	2.1102	2.107	2.1038	2.1008	2.0978	2.095	2.0922	2.0895	2.087	2.0845	2.0821	2.0797	2.0775	2.0753	2.0731	2.0711	2.0691	2.0672	2.0653	2.0635	2.0617	2.06	2.0584
2.298	2.2821	2.2681	2.2556	2.2443	2.2339	2.2243	2.2154	2.2071	2.1994	2.1921	2.1852	2.1787	2.1725	2.1666	2.1611	2.1557	2.1506	2.1458	2.1411	2.1367	2.1324	2.1283	2.1243	2.1205	2.1168	2.1133	2.1099	2.1066	2.1034	2.1004	2.0974	2.0945	2.0918	2.0891	2.0865	2.084	2.0816	2.0793	2.077	2.0748	2.0727	2.0706	2.0686	2.0667	2.0648	2.063	2.0612	2.0595	2.0578
2.2979	2.282	2.268	2.2554	2.2441	2.2337	2.2241	2.2152	2.2069	2.1992	2.1919	2.185	2.1784	2.1723	2.1664	2.1608	2.1555	2.1504	2.1455	2.1408	2.1364	2.1321	2.1279	2.124	2.1202	2.1165	2.1129	2.1095	2.1062	2.103	2.1	2.097	2.0941	2.0914	2.0887	2.0861	2.0836	2.0811	2.0788	2.0765	2.0743	2.0722	2.0701	2.0681	2.0661	2.0642	2.0624	2.0606	2.0589	2.0573
2.2978	2.2819	2.2678	2.2553	2.2439	2.2335	2.2239	2.215	2.2067	2.199	2.1916	2.1847	2.1782	2.172	2.1661	2.1605	2.1552	2.1501	2.1452	2.1405	2.1361	2.1318	2.1276	2.1236	2.1198	2.1161	2.1126	2.1092	2.1059	2.1027	2.0996	2.0966	2.0937	2.091	2.0883	2.0857	2.0831	2.0807	2.0783	2.076	2.0738	2.0717	2.0696	2.0676	2.0656	2.0637	2.0619	2.0601	2.0584	2.0567
2.2977	2.2817	2.2677	2.2552	2.2438	2.2334	2.2238	2.2149	2.2066	2.1988	2.1914	2.1845	2.178	2.1718	2.1659	2.1603	2.1549	2.1498	2.1449	2.1403	2.1358	2.1315	2.1273	2.1233	2.1195	2.1158	2.1122	2.1088	2.1055	2.1023	2.0992	2.0962	2.0933	2.0906	2.0879	2.0852	2.0827	2.0803	2.0779	2.0756	2.0734	2.0712	2.0691	2.0671	2.0651	2.0632	2.0614	2.0596	2.0578	2.0561
2.2976	2.2816	2.2676	2.255	2.2436	2.2332	2.2236	2.2147	2.2064	2.1986	2.1912	2.1843	2.1778	2.1716	2.1657	2.16	2.1547	2.1496	2.1447	2.14	2.1355	2.1312	2.127	2.123	2.1192	2.1155	2.1119	2.1085	2.1051	2.1019	2.0988	2.0958	2.0929	2.0901	2.0874	2.0848	2.0823	2.0798	2.0774	2.0751	2.0729	2.0707	2.0686	2.0666	2.0646	2.0627	2.0608	2.059	2.0573	2.0556
2.2975	2.2815	2.2674	2.2549	2.2435	2.2331	2.2234	2.2145	2.2062	2.1984	2.191	2.1841	2.1775	2.1713	2.1654	2.1598	2.1544	2.1493	2.1444	2.1397	2.1352	2.1309	2.1267	2.1227	2.1188	2.1151	2.1116	2.1081	2.1048	2.1016	2.0985	2.0955	2.0926	2.0897	2.087	2.0844	2.0819	2.0794	2.077	2.0747	2.0724	2.0703	2.0681	2.0661	2.0641	2.0622	2.0603	2.0585	2.0568	2.055
2.2974	2.2814	2.2673	2.2547	2.2433	2.2329	2.2233	2.2143	2.206	2.1982	2.1908	2.1839	2.1773	2.1711	2.1652	2.1595	2.1542	2.149	2.1441	2.1394	2.1349	2.1306	2.1264	2.1224	2.1185	2.1148	2.1112	2.1078	2.1044	2.1012	2.0981	2.0951	2.0922	2.0893	2.0866	2.084	2.0814	2.079	2.0766	2.0742	2.072	2.0698	2.0677	2.0656	2.0636	2.0617	2.0598	2.058	2.0562	2.0545
2.2973	2.2813	2.2672	2.2546	2.2432	2.2327	2.2231	2.2141	2.2058	2.198	2.1906	2.1837	2.1771	2.1709	2.1649	2.1593	2.1539	2.1488	2.1438	2.1391	2.1346	2.1303	2.1261	2.1221	2.1182	2.1145	2.1109	2.1074	2.1041	2.1008	2.0977	2.0947	2.0918	2.089	2.0862	2.0836	2.081	2.0785	2.0761	2.0738	2.0715	2.0693	2.0672	2.0651	2.0631	2.0612	2.0593	2.0575	2.0557	2.054
2.2972	2.2811	2.2671	2.2544	2.243	2.2326	2.2229	2.214	2.2056	2.1978	2.1904	2.1835	2.1769	2.1706	2.1647	2.1591	2.1537	2.1485	2.1436	2.1389	2.1343	2.13	2.1258	2.1218	2.1179	2.1142	2.1106	2.1071	2.1037	2.1005	2.0974	2.0943	2.0914	2.0886	2.0858	2.0832	2.0806	2.0781	2.0757	2.0733	2.0711	2.0689	2.0667	2.0647	2.0626	2.0607	2.0588	2.057	2.0552	2.0534
2.2971	2.281	2.2669	2.2543	2.2429	2.2324	2.2228	2.2138	2.2054	2.1976	2.1902	2.1833	2.1767	2.1704	2.1645	2.1588	2.1534	2.1483	2.1433	2.1386	2.134	2.1297	2.1255	2.1215	2.1176	2.1138	2.1102	2.1067	2.1034	2.1001	2.097	2.094	2.091	2.0882	2.0854	2.0828	2.0802	2.0777	2.0752	2.0729	2.0706	2.0684	2.0663	2.0642	2.0622	2.0602	2.0583	2.0564	2.0546	2.0529
2.297	2.2809	2.2668	2.2542	2.2427	2.2323	2.2226	2.2136	2.2052	2.1974	2.19	2.183	2.1765	2.1702	2.1642	2.1586	2.1532	2.148	2.1431	2.1383	2.1338	2.1294	2.1252	2.1212	2.1173	2.1135	2.1099	2.1064	2.103	2.0998	2.0966	2.0936	2.0906	2.0878	2.085	2.0824	2.0798	2.0773	2.0748	2.0725	2.0702	2.068	2.0658	2.0637	2.0617	2.0597	2.0578	2.0559	2.0541	2.0524
2.2969	2.2808	2.2667	2.254	2.2426	2.2321	2.2224	2.2134	2.2051	2.1972	2.1898	2.1828	2.1762	2.17	2.164	2.1583	2.1529	2.1477	2.1428	2.138	2.1335	2.1291	2.1249	2.1209	2.117	2.1132	2.1096	2.1061	2.1027	2.0994	2.0963	2.0932	2.0903	2.0874	2.0846	2.082	2.0794	2.0768	2.0744	2.072	2.0697	2.0675	2.0653	2.0632	2.0612	2.0592	2.0573	2.0554	2.0536	2.0519
2.2967	2.2807	2.2665	2.2539	2.2424	2.2319	2.2223	2.2133	2.2049	2.197	2.1896	2.1826	2.176	2.1698	2.1638	2.1581	2.1527	2.1475	2.1425	2.1378	2.1332	2.1288	2.1246	2.1206	2.1166	2.1129	2.1092	2.1057	2.1024	2.0991	2.0959	2.0929	2.0899	2.087	2.0843	2.0816	2.079	2.0764	2.074	2.0716	2.0693	2.0671	2.0649	2.0628	2.0607	2.0587	2.0568	2.0549	2.0531	2.0513
2.2966	2.2806	2.2664	2.2538	2.2423	2.2318	2.2221	2.2131	2.2047	2.1968	2.1894	2.1824	2.1758	2.1695	2.1636	2.1579	2.1524	2.1472	2.1423	2.1375	2.1329	2.1285	2.1243	2.1203	2.1163	2.1126	2.1089	2.1054	2.102	2.0987	2.0956	2.0925	2.0895	2.0867	2.0839	2.0812	2.0786	2.076	2.0736	2.0712	2.0689	2.0666	2.0644	2.0623	2.0603	2.0583	2.0563	2.0544	2.0526	2.0508
2.2965	2.2804	2.2663	2.2536	2.2422	2.2316	2.2219	2.2129	2.2045	2.1967	2.1892	2.1822	2.1756	2.1693	2.1633	2.1576	2.1522	2.147	2.142	2.1372	2.1327	2.1283	2.124	2.12	2.116	2.1123	2.1086	2.1051	2.1017	2.0984	2.0952	2.0921	2.0892	2.0863	2.0835	2.0808	2.0782	2.0756	2.0731	2.0708	2.0684	2.0662	2.064	2.0619	2.0598	2.0578	2.0558	2.054	2.0521	2.0503
2.2964	2.2803	2.2662	2.2535	2.242	2.2315	2.2218	2.2128	2.2044	2.1965	2.189	2.182	2.1754	2.1691	2.1631	2.1574	2.152	2.1467	2.1418	2.137	2.1324	2.128	2.1237	2.1197	2.1157	2.1119	2.1083	2.1048	2.1014	2.0981	2.0949	2.0918	2.0888	2.0859	2.0831	2.0804	2.0778	2.0752	2.0727	2.0703	2.068	2.0657	2.0635	2.0614	2.0593	2.0573	2.0554	2.0535	2.0516	2.0498
2.2963	2.2802	2.266	2.2534	2.2419	2.2313	2.2216	2.2126	2.2042	2.1963	2.1889	2.1818	2.1752	2.1689	2.1629	2.1572	2.1517	2.1465	2.1415	2.1367	2.1321	2.1277	2.1235	2.1194	2.1154	2.1116	2.108	2.1044	2.101	2.0977	2.0945	2.0914	2.0884	2.0855	2.0827	2.08	2.0774	2.0748	2.0723	2.0699	2.0676	2.0653	2.0631	2.061	2.0589	2.0569	2.0549	2.053	2.0511	2.0493
2.2962	2.2801	2.2659	2.2532	2.2417	2.2312	2.2215	2.2124	2.204	2.1961	2.1887	2.1816	2.175	2.1687	2.1627	2.1569	2.1515	2.1463	2.1413	2.1365	2.1319	2.1274	2.1232	2.1191	2.1151	2.1113	2.1077	2.1041	2.1007	2.0974	2.0942	2.0911	2.0881	2.0852	2.0824	2.0796	2.077	2.0744	2.0719	2.0695	2.0672	2.0649	2.0627	2.0605	2.0584	2.0564	2.0544	2.0525	2.0506	2.0488
2.2961	2.28	2.2658	2.2531	2.2416	2.231	2.2213	2.2123	2.2038	2.1959	2.1885	2.1814	2.1748	2.1685	2.1625	2.1567	2.1513	2.146	2.141	2.1362	2.1316	2.1272	2.1229	2.1188	2.1148	2.111	2.1074	2.1038	2.1004	2.0971	2.0938	2.0907	2.0877	2.0848	2.082	2.0793	2.0766	2.074	2.0715	2.0691	2.0667	2.0645	2.0622	2.0601	2.058	2.0559	2.054	2.052	2.0502	2.0483
2.296	2.2799	2.2657	2.253	2.2414	2.2309	2.2212	2.2121	2.2037	2.1957	2.1883	2.1812	2.1746	2.1683	2.1622	2.1565	2.151	2.1458	2.1408	2.136	2.1313	2.1269	2.1226	2.1185	2.1146	2.1107	2.1071	2.1035	2.1001	2.0967	2.0935	2.0904	2.0874	2.0845	2.0816	2.0789	2.0762	2.0736	2.0711	2.0687	2.0663	2.064	2.0618	2.0596	2.0575	2.0555	2.0535	2.0516	2.0497	2.0479
2.2959	2.2798	2.2656	2.2528	2.2413	2.2307	2.221	2.2119	2.2035	2.1956	2.1881	2.1811	2.1744	2.168	2.162	2.1563	2.1508	2.1455	2.1405	2.1357	2.1311	2.1266	2.1224	2.1182	2.1143	2.1104	2.1067	2.1032	2.0997	2.0964	2.0932	2.09	2.087	2.0841	2.0813	2.0785	2.0758	2.0732	2.0707	2.0683	2.0659	2.0636	2.0614	2.0592	2.0571	2.055	2.053	2.0511	2.0492	2.0474
2.2958	2.2797	2.2654	2.2527	2.2412	2.2306	2.2208	2.2118	2.2033	2.1954	2.1879	2.1809	2.1742	2.1678	2.1618	2.1561	2.1506	2.1453	2.1403	2.1354	2.1308	2.1264	2.1221	2.118	2.114	2.1101	2.1064	2.1029	2.0994	2.0961	2.0928	2.0897	2.0867	2.0837	2.0809	2.0781	2.0755	2.0729	2.0703	2.0679	2.0655	2.0632	2.061	2.0588	2.0567	2.0546	2.0526	2.0506	2.0487	2.0469
2.2957	2.2796	2.2653	2.2526	2.241	2.2305	2.2207	2.2116	2.2032	2.1952	2.1877	2.1807	2.174	2.1676	2.1616	2.1558	2.1503	2.1451	2.14	2.1352	2.1306	2.1261	2.1218	2.1177	2.1137	2.1099	2.1061	2.1026	2.0991	2.0957	2.0925	2.0894	2.0863	2.0834	2.0805	2.0778	2.0751	2.0725	2.0699	2.0675	2.0651	2.0628	2.0605	2.0583	2.0562	2.0541	2.0521	2.0502	2.0483	2.0464
2.2956	2.2794	2.2652	2.2525	2.2409	2.2303	2.2205	2.2115	2.203	2.195	2.1875	2.1805	2.1738	2.1674	2.1614	2.1556	2.1501	2.1448	2.1398	2.135	2.1303	2.1258	2.1215	2.1174	2.1134	2.1096	2.1058	2.1023	2.0988	2.0954	2.0922	2.089	2.086	2.083	2.0802	2.0774	2.0747	2.0721	2.0696	2.0671	2.0647	2.0624	2.0601	2.0579	2.0558	2.0537	2.0517	2.0497	2.0478	2.046
2.2956	2.2793	2.2651	2.2523	2.2408	2.2302	2.2204	2.2113	2.2028	2.1949	2.1874	2.1803	2.1736	2.1672	2.1612	2.1554	2.1499	2.1446	2.1396	2.1347	2.1301	2.1256	2.1213	2.1171	2.1131	2.1093	2.1055	2.102	2.0985	2.0951	2.0919	2.0887	2.0857	2.0827	2.0798	2.077	2.0743	2.0717	2.0692	2.0667	2.0643	2.062	2.0597	2.0575	2.0554	2.0533	2.0512	2.0493	2.0474	2.0455
2.2955	2.2792	2.265	2.2522	2.2406	2.23	2.2202	2.2111	2.2027	2.1947	2.1872	2.1801	2.1734	2.167	2.161	2.1552	2.1497	2.1444	2.1393	2.1345	2.1298	2.1253	2.121	2.1169	2.1128	2.109	2.1053	2.1017	2.0982	2.0948	2.0915	2.0884	2.0853	2.0824	2.0795	2.0767	2.074	2.0713	2.0688	2.0663	2.0639	2.0616	2.0593	2.0571	2.0549	2.0528	2.0508	2.0488	2.0469	2.045
2.2954	2.2791	2.2649	2.2521	2.2405	2.2299	2.2201	2.211	2.2025	2.1945	2.187	2.1799	2.1732	2.1668	2.1608	2.155	2.1494	2.1441	2.1391	2.1342	2.1295	2.1251	2.1207	2.1166	2.1126	2.1087	2.105	2.1014	2.0979	2.0945	2.0912	2.088	2.085	2.082	2.0791	2.0763	2.0736	2.071	2.0684	2.0659	2.0635	2.0612	2.0589	2.0567	2.0545	2.0524	2.0504	2.0484	2.0464	2.0446
2.2953	2.279	2.2647	2.252	2.2404	2.2297	2.2199	2.2108	2.2023	2.1943	2.1868	2.1797	2.173	2.1666	2.1605	2.1547	2.1492	2.1439	2.1388	2.134	2.1293	2.1248	2.1205	2.1163	2.1123	2.1084	2.1047	2.1011	2.0976	2.0942	2.0909	2.0877	2.0846	2.0817	2.0788	2.076	2.0733	2.0706	2.068	2.0656	2.0631	2.0608	2.0585	2.0563	2.0541	2.052	2.0499	2.0479	2.046	2.0441
2.2952	2.2789	2.2646	2.2518	2.2402	2.2296	2.2198	2.2107	2.2022	2.1942	2.1867	2.1795	2.1728	2.1664	2.1603	2.1545	2.149	2.1437	2.1386	2.1337	2.1291	2.1246	2.1202	2.116	2.112	2.1081	2.1044	2.1008	2.0973	2.0939	2.0906	2.0874	2.0843	2.0813	2.0784	2.0756	2.0729	2.0702	2.0677	2.0652	2.0627	2.0604	2.0581	2.0558	2.0537	2.0516	2.0495	2.0475	2.0456	2.0437
2.2951	2.2788	2.2645	2.2517	2.2401	2.2295	2.2197	2.2105	2.202	2.194	2.1865	2.1794	2.1726	2.1662	2.1601	2.1543	2.1488	2.1435	2.1384	2.1335	2.1288	2.1243	2.12	2.1158	2.1117	2.1079	2.1041	2.1005	2.097	2.0936	2.0903	2.0871	2.084	2.081	2.0781	2.0753	2.0725	2.0699	2.0673	2.0648	2.0624	2.06	2.0577	2.0554	2.0533	2.0511	2.0491	2.0471	2.0451	2.0432
2.295	2.2787	2.2644	2.2516	2.24	2.2293	2.2195	2.2104	2.2018	2.1938	2.1863	2.1792	2.1724	2.166	2.1599	2.1541	2.1486	2.1432	2.1382	2.1333	2.1286	2.1241	2.1197	2.1155	2.1115	2.1076	2.1038	2.1002	2.0967	2.0933	2.09	2.0868	2.0837	2.0807	2.0778	2.0749	2.0722	2.0695	2.0669	2.0644	2.062	2.0596	2.0573	2.055	2.0529	2.0507	2.0487	2.0466	2.0447	2.0428
2.2949	2.2786	2.2643	2.2515	2.2398	2.2292	2.2194	2.2102	2.2017	2.1937	2.1861	2.179	2.1723	2.1658	2.1597	2.1539	2.1483	2.143	2.1379	2.133	2.1283	2.1238	2.1195	2.1153	2.1112	2.1073	2.1035	2.0999	2.0964	2.093	2.0896	2.0864	2.0833	2.0803	2.0774	2.0746	2.0718	2.0692	2.0666	2.0641	2.0616	2.0592	2.0569	2.0546	2.0524	2.0503	2.0482	2.0462	2.0442	2.0423
2.2948	2.2785	2.2642	2.2514	2.2397	2.2291	2.2192	2.2101	2.2015	2.1935	2.186	2.1788	2.1721	2.1656	2.1595	2.1537	2.1481	2.1428	2.1377	2.1328	2.1281	2.1236	2.1192	2.115	2.1109	2.107	2.1033	2.0996	2.0961	2.0927	2.0893	2.0861	2.083	2.08	2.0771	2.0742	2.0715	2.0688	2.0662	2.0637	2.0612	2.0588	2.0565	2.0542	2.052	2.0499	2.0478	2.0458	2.0438	2.0419
2.2947	2.2784	2.2641	2.2512	2.2396	2.2289	2.2191	2.2099	2.2014	2.1933	2.1858	2.1786	2.1719	2.1655	2.1593	2.1535	2.1479	2.1426	2.1375	2.1326	2.1278	2.1233	2.1189	2.1147	2.1107	2.1068	2.103	2.0993	2.0958	2.0924	2.089	2.0858	2.0827	2.0797	2.0768	2.0739	2.0711	2.0685	2.0659	2.0633	2.0609	2.0585	2.0561	2.0539	2.0516	2.0495	2.0474	2.0454	2.0434	2.0414
2.2946	2.2783	2.264	2.2511	2.2395	2.2288	2.2189	2.2098	2.2012	2.1932	2.1856	2.1785	2.1717	2.1653	2.1591	2.1533	2.1477	2.1424	2.1372	2.1323	2.1276	2.1231	2.1187	2.1145	2.1104	2.1065	2.1027	2.099	2.0955	2.0921	2.0887	2.0855	2.0824	2.0794	2.0764	2.0736	2.0708	2.0681	2.0655	2.063	2.0605	2.0581	2.0557	2.0535	2.0512	2.0491	2.047	2.0449	2.043	2.041
2.2945	2.2782	2.2638	2.251	2.2393	2.2287	2.2188	2.2096	2.2011	2.193	2.1855	2.1783	2.1715	2.1651	2.1589	2.1531	2.1475	2.1422	2.137	2.1321	2.1274	2.1228	2.1184	2.1142	2.1102	2.1062	2.1024	2.0988	2.0952	2.0918	2.0884	2.0852	2.0821	2.079	2.0761	2.0732	2.0705	2.0678	2.0651	2.0626	2.0601	2.0577	2.0554	2.0531	2.0509	2.0487	2.0466	2.0445	2.0425	2.0406
2.2945	2.2781	2.2637	2.2509	2.2392	2.2285	2.2187	2.2095	2.2009	2.1929	2.1853	2.1781	2.1713	2.1649	2.1587	2.1529	2.1473	2.1419	2.1368	2.1319	2.1271	2.1226	2.1182	2.114	2.1099	2.106	2.1022	2.0985	2.0949	2.0915	2.0881	2.0849	2.0818	2.0787	2.0758	2.0729	2.0701	2.0674	2.0648	2.0622	2.0598	2.0573	2.055	2.0527	2.0505	2.0483	2.0462	2.0441	2.0421	2.0402
2.2944	2.278	2.2636	2.2508	2.2391	2.2284	2.2185	2.2093	2.2008	2.1927	2.1851	2.1779	2.1712	2.1647	2.1586	2.1527	2.1471	2.1417	2.1366	2.1317	2.1269	2.1223	2.118	2.1137	2.1096	2.1057	2.1019	2.0982	2.0946	2.0912	2.0878	2.0846	2.0815	2.0784	2.0755	2.0726	2.0698	2.0671	2.0644	2.0619	2.0594	2.057	2.0546	2.0523	2.0501	2.0479	2.0458	2.0437	2.0417	2.0397
2.2943	2.2779	2.2635	2.2507	2.239	2.2283	2.2184	2.2092	2.2006	2.1925	2.185	2.1778	2.171	2.1645	2.1584	2.1525	2.1469	2.1415	2.1364	2.1314	2.1267	2.1221	2.1177	2.1135	2.1094	2.1054	2.1016	2.0979	2.0944	2.0909	2.0875	2.0843	2.0812	2.0781	2.0751	2.0723	2.0695	2.0667	2.0641	2.0615	2.059	2.0566	2.0542	2.0519	2.0497	2.0475	2.0454	2.0433	2.0413	2.0393
2.2942	2.2778	2.2634	2.2505	2.2388	2.2281	2.2182	2.209	2.2005	2.1924	2.1848	2.1776	2.1708	2.1643	2.1582	2.1523	2.1467	2.1413	2.1362	2.1312	2.1265	2.1219	2.1175	2.1132	2.1091	2.1052	2.1013	2.0977	2.0941	2.0906	2.0873	2.084	2.0808	2.0778	2.0748	2.0719	2.0691	2.0664	2.0638	2.0612	2.0587	2.0562	2.0539	2.0516	2.0493	2.0471	2.045	2.0429	2.0409	2.0389
2.2941	2.2777	2.2633	2.2504	2.2387	2.228	2.2181	2.2089	2.2003	2.1922	2.1846	2.1774	2.1706	2.1641	2.158	2.1521	2.1465	2.1411	2.1359	2.131	2.1262	2.1216	2.1172	2.113	2.1089	2.1049	2.1011	2.0974	2.0938	2.0903	2.087	2.0837	2.0805	2.0775	2.0745	2.0716	2.0688	2.0661	2.0634	2.0608	2.0583	2.0559	2.0535	2.0512	2.0489	2.0467	2.0446	2.0425	2.0405	2.0385
2.294	2.2776	2.2632	2.2503	2.2386	2.2279	2.218	2.2088	2.2002	2.1921	2.1845	2.1773	2.1704	2.164	2.1578	2.1519	2.1463	2.1409	2.1357	2.1308	2.126	2.1214	2.117	2.1127	2.1086	2.1047	2.1008	2.0971	2.0935	2.09	2.0867	2.0834	2.0802	2.0772	2.0742	2.0713	2.0685	2.0657	2.0631	2.0605	2.058	2.0555	2.0531	2.0508	2.0486	2.0463	2.0442	2.0421	2.0401	2.0381
2.2939	2.2775	2.2631	2.2502	2.2385	2.2278	2.2178	2.2086	2.2	2.1919	2.1843	2.1771	2.1703	2.1638	2.1576	2.1517	2.1461	2.1407	2.1355	2.1305	2.1258	2.1212	2.1168	2.1125	2.1084	2.1044	2.1006	2.0968	2.0932	2.0898	2.0864	2.0831	2.0799	2.0769	2.0739	2.071	2.0682	2.0654	2.0627	2.0601	2.0576	2.0552	2.0528	2.0504	2.0482	2.046	2.0438	2.0417	2.0397	2.0377
2.2938	2.2774	2.263	2.2501	2.2384	2.2276	2.2177	2.2085	2.1999	2.1918	2.1841	2.1769	2.1701	2.1636	2.1574	2.1515	2.1459	2.1405	2.1353	2.1303	2.1256	2.121	2.1165	2.1123	2.1081	2.1041	2.1003	2.0966	2.093	2.0895	2.0861	2.0828	2.0796	2.0766	2.0736	2.0707	2.0678	2.0651	2.0624	2.0598	2.0573	2.0548	2.0524	2.0501	2.0478	2.0456	2.0434	2.0413	2.0393	2.0373
2.2938	2.2773	2.2629	2.25	2.2382	2.2275	2.2176	2.2083	2.1997	2.1916	2.184	2.1768	2.1699	2.1634	2.1572	2.1513	2.1457	2.1403	2.1351	2.1301	2.1253	2.1207	2.1163	2.112	2.1079	2.1039	2.1	2.0963	2.0927	2.0892	2.0858	2.0825	2.0794	2.0763	2.0733	2.0703	2.0675	2.0648	2.0621	2.0595	2.0569	2.0545	2.0521	2.0497	2.0474	2.0452	2.0431	2.0409	2.0389	2.0369
2.2937	2.2772	2.2628	2.2499	2.2381	2.2274	2.2174	2.2082	2.1996	2.1915	2.1838	2.1766	2.1698	2.1633	2.1571	2.1511	2.1455	2.1401	2.1349	2.1299	2.1251	2.1205	2.1161	2.1118	2.1076	2.1036	2.0998	2.0961	2.0924	2.0889	2.0855	2.0823	2.0791	2.076	2.073	2.07	2.0672	2.0644	2.0617	2.0591	2.0566	2.0541	2.0517	2.0494	2.0471	2.0448	2.0427	2.0406	2.0385	2.0365
2.2936	2.2771	2.2627	2.2498	2.238	2.2272	2.2173	2.2081	2.1994	2.1913	2.1837	2.1764	2.1696	2.1631	2.1569	2.151	2.1453	2.1399	2.1347	2.1297	2.1249	2.1203	2.1158	2.1115	2.1074	2.1034	2.0995	2.0958	2.0922	2.0887	2.0853	2.082	2.0788	2.0757	2.0727	2.0697	2.0669	2.0641	2.0614	2.0588	2.0563	2.0538	2.0514	2.049	2.0467	2.0445	2.0423	2.0402	2.0381	2.0361
2.2935	2.2771	2.2626	2.2496	2.2379	2.2271	2.2172	2.2079	2.1993	2.1912	2.1835	2.1763	2.1694	2.1629	2.1567	2.1508	2.1451	2.1397	2.1345	2.1295	2.1247	2.1201	2.1156	2.1113	2.1072	2.1031	2.0993	2.0955	2.0919	2.0884	2.085	2.0817	2.0785	2.0754	2.0724	2.0694	2.0666	2.0638	2.0611	2.0585	2.0559	2.0534	2.051	2.0486	2.0464	2.0441	2.0419	2.0398	2.0377	2.0357
2.2934	2.277	2.2625	2.2495	2.2378	2.227	2.217	2.2078	2.1991	2.191	2.1834	2.1761	2.1693	2.1627	2.1565	2.1506	2.1449	2.1395	2.1343	2.1293	2.1245	2.1198	2.1154	2.1111	2.1069	2.1029	2.099	2.0953	2.0916	2.0881	2.0847	2.0814	2.0782	2.0751	2.0721	2.0691	2.0663	2.0635	2.0608	2.0581	2.0556	2.0531	2.0507	2.0483	2.046	2.0437	2.0416	2.0394	2.0373	2.0353
2.2933	2.2769	2.2624	2.2494	2.2377	2.2269	2.2169	2.2077	2.199	2.1909	2.1832	2.176	2.1691	2.1626	2.1563	2.1504	2.1447	2.1393	2.1341	2.1291	2.1242	2.1196	2.1151	2.1108	2.1067	2.1027	2.0988	2.095	2.0914	2.0879	2.0844	2.0811	2.0779	2.0748	2.0718	2.0688	2.0659	2.0632	2.0605	2.0578	2.0553	2.0528	2.0503	2.0479	2.0456	2.0434	2.0412	2.039	2.037	2.0349
2.2933	2.2768	2.2623	2.2493	2.2375	2.2268	2.2168	2.2075	2.1989	2.1907	2.183	2.1758	2.1689	2.1624	2.1562	2.1502	2.1445	2.1391	2.1339	2.1289	2.124	2.1194	2.1149	2.1106	2.1064	2.1024	2.0985	2.0948	2.0911	2.0876	2.0842	2.0808	2.0776	2.0745	2.0715	2.0685	2.0656	2.0629	2.0601	2.0575	2.0549	2.0524	2.05	2.0476	2.0453	2.043	2.0408	2.0387	2.0366	2.0345
2.2932	2.2767	2.2622	2.2492	2.2374	2.2266	2.2167	2.2074	2.1987	2.1906	2.1829	2.1756	2.1688	2.1622	2.156	2.15	2.1443	2.1389	2.1337	2.1286	2.1238	2.1192	2.1147	2.1104	2.1062	2.1022	2.0983	2.0945	2.0909	2.0873	2.0839	2.0806	2.0773	2.0742	2.0712	2.0682	2.0653	2.0625	2.0598	2.0572	2.0546	2.0521	2.0496	2.0473	2.0449	2.0427	2.0405	2.0383	2.0362	2.0342
2.2931	2.2766	2.2621	2.2491	2.2373	2.2265	2.2165	2.2073	2.1986	2.1904	2.1827	2.1755	2.1686	2.162	2.1558	2.1498	2.1442	2.1387	2.1335	2.1284	2.1236	2.119	2.1145	2.1101	2.106	2.1019	2.098	2.0943	2.0906	2.0871	2.0836	2.0803	2.0771	2.0739	2.0709	2.0679	2.065	2.0622	2.0595	2.0569	2.0543	2.0518	2.0493	2.0469	2.0446	2.0423	2.0401	2.0379	2.0358	2.0338
2.293	2.2765	2.262	2.249	2.2372	2.2264	2.2164	2.2071	2.1984	2.1903	2.1826	2.1753	2.1684	2.1619	2.1556	2.1497	2.144	2.1385	2.1333	2.1282	2.1234	2.1187	2.1143	2.1099	2.1057	2.1017	2.0978	2.094	2.0904	2.0868	2.0834	2.08	2.0768	2.0736	2.0706	2.0676	2.0647	2.0619	2.0592	2.0565	2.0539	2.0514	2.049	2.0466	2.0442	2.042	2.0397	2.0376	2.0355	2.0334
2.2929	2.2764	2.2619	2.2489	2.2371	2.2263	2.2163	2.207	2.1983	2.1901	2.1824	2.1752	2.1683	2.1617	2.1555	2.1495	2.1438	2.1383	2.1331	2.128	2.1232	2.1185	2.114	2.1097	2.1055	2.1015	2.0976	2.0938	2.0901	2.0865	2.0831	2.0798	2.0765	2.0734	2.0703	2.0673	2.0644	2.0616	2.0589	2.0562	2.0536	2.0511	2.0486	2.0462	2.0439	2.0416	2.0394	2.0372	2.0351	2.033
2.2929	2.2763	2.2618	2.2488	2.237	2.2262	2.2162	2.2069	2.1982	2.19	2.1823	2.175	2.1681	2.1615	2.1553	2.1493	2.1436	2.1381	2.1329	2.1278	2.123	2.1183	2.1138	2.1095	2.1053	2.1012	2.0973	2.0935	2.0898	2.0863	2.0828	2.0795	2.0762	2.0731	2.07	2.067	2.0641	2.0613	2.0586	2.0559	2.0533	2.0508	2.0483	2.0459	2.0436	2.0413	2.039	2.0369	2.0347	2.0327
2.2928	2.2762	2.2617	2.2487	2.2369	2.226	2.216	2.2067	2.198	2.1898	2.1821	2.1749	2.1679	2.1614	2.1551	2.1491	2.1434	2.1379	2.1327	2.1276	2.1228	2.1181	2.1136	2.1093	2.1051	2.101	2.0971	2.0933	2.0896	2.086	2.0826	2.0792	2.076	2.0728	2.0697	2.0668	2.0639	2.061	2.0583	2.0556	2.053	2.0505	2.048	2.0456	2.0432	2.0409	2.0387	2.0365	2.0344	2.0323
2.2927	2.2762	2.2616	2.2486	2.2368	2.2259	2.2159	2.2066	2.1979	2.1897	2.182	2.1747	2.1678	2.1612	2.1549	2.149	2.1432	2.1378	2.1325	2.1274	2.1226	2.1179	2.1134	2.109	2.1048	2.1008	2.0968	2.093	2.0894	2.0858	2.0823	2.079	2.0757	2.0725	2.0695	2.0665	2.0636	2.0607	2.058	2.0553	2.0527	2.0501	2.0477	2.0452	2.0429	2.0406	2.0383	2.0362	2.034	2.0319
2.2926	2.2761	2.2615	2.2485	2.2367	2.2258	2.2158	2.2065	2.1978	2.1896	2.1819	2.1746	2.1676	2.161	2.1548	2.1488	2.1431	2.1376	2.1323	2.1272	2.1224	2.1177	2.1132	2.1088	2.1046	2.1005	2.0966	2.0928	2.0891	2.0855	2.0821	2.0787	2.0754	2.0723	2.0692	2.0662	2.0633	2.0604	2.0577	2.055	2.0524	2.0498	2.0473	2.0449	2.0425	2.0402	2.038	2.0358	2.0337	2.0316
2.2926	2.276	2.2614	2.2484	2.2366	2.2257	2.2157	2.2063	2.1976	2.1894	2.1817	2.1744	2.1675	2.1609	2.1546	2.1486	2.1429	2.1374	2.1321	2.127	2.1222	2.1175	2.113	2.1086	2.1044	2.1003	2.0964	2.0926	2.0889	2.0853	2.0818	2.0784	2.0752	2.072	2.0689	2.0659	2.063	2.0601	2.0574	2.0547	2.0521	2.0495	2.047	2.0446	2.0422	2.0399	2.0377	2.0355	2.0333	2.0312
2.2925	2.2759	2.2613	2.2483	2.2364	2.2256	2.2155	2.2062	2.1975	2.1893	2.1816	2.1743	2.1673	2.1607	2.1544	2.1484	2.1427	2.1372	2.1319	2.1269	2.122	2.1173	2.1128	2.1084	2.1042	2.1001	2.0961	2.0923	2.0886	2.085	2.0816	2.0782	2.0749	2.0717	2.0686	2.0656	2.0627	2.0599	2.0571	2.0544	2.0518	2.0492	2.0467	2.0443	2.0419	2.0396	2.0373	2.0351	2.033	2.0309
2.2924	2.2758	2.2612	2.2482	2.2363	2.2255	2.2154	2.2061	2.1974	2.1892	2.1814	2.1741	2.1672	2.1606	2.1543	2.1483	2.1425	2.137	2.1317	2.1267	2.1218	2.1171	2.1125	2.1082	2.1039	2.0999	2.0959	2.0921	2.0884	2.0848	2.0813	2.0779	2.0746	2.0715	2.0684	2.0653	2.0624	2.0596	2.0568	2.0541	2.0514	2.0489	2.0464	2.0439	2.0416	2.0392	2.037	2.0348	2.0326	2.0305
2.2923	2.2757	2.2611	2.2481	2.2362	2.2254	2.2153	2.206	2.1972	2.189	2.1813	2.174	2.167	2.1604	2.1541	2.1481	2.1423	2.1368	2.1315	2.1265	2.1216	2.1169	2.1123	2.108	2.1037	2.0996	2.0957	2.0918	2.0881	2.0845	2.0811	2.0777	2.0744	2.0712	2.0681	2.0651	2.0621	2.0593	2.0565	2.0538	2.0511	2.0486	2.0461	2.0436	2.0412	2.0389	2.0366	2.0344	2.0323	2.0301
2.2923	2.2757	2.2611	2.248	2.2361	2.2252	2.2152	2.2058	2.1971	2.1889	2.1811	2.1738	2.1669	2.1602	2.1539	2.1479	2.1422	2.1367	2.1314	2.1263	2.1214	2.1167	2.1121	2.1077	2.1035	2.0994	2.0955	2.0916	2.0879	2.0843	2.0808	2.0774	2.0741	2.0709	2.0678	2.0648	2.0619	2.059	2.0562	2.0535	2.0508	2.0483	2.0458	2.0433	2.0409	2.0386	2.0363	2.0341	2.0319	2.0298
2.2922	2.2756	2.261	2.2479	2.236	2.2251	2.2151	2.2057	2.197	2.1887	2.181	2.1737	2.1667	2.1601	2.1538	2.1478	2.142	2.1365	2.1312	2.1261	2.1212	2.1165	2.1119	2.1075	2.1033	2.0992	2.0952	2.0914	2.0877	2.0841	2.0806	2.0772	2.0739	2.0707	2.0675	2.0645	2.0616	2.0587	2.0559	2.0532	2.0505	2.048	2.0454	2.043	2.0406	2.0383	2.036	2.0338	2.0316	2.0295
2.2921	2.2755	2.2609	2.2478	2.2359	2.225	2.215	2.2056	2.1968	2.1886	2.1809	2.1735	2.1666	2.1599	2.1536	2.1476	2.1418	2.1363	2.131	2.1259	2.121	2.1163	2.1117	2.1073	2.1031	2.099	2.095	2.0912	2.0874	2.0838	2.0803	2.0769	2.0736	2.0704	2.0673	2.0642	2.0613	2.0584	2.0556	2.0529	2.0502	2.0477	2.0451	2.0427	2.0403	2.0379	2.0356	2.0334	2.0312	2.0291
2.292	2.2754	2.2608	2.2477	2.2358	2.2249	2.2148	2.2055	2.1967	2.1885	2.1807	2.1734	2.1664	2.1598	2.1535	2.1474	2.1417	2.1361	2.1308	2.1257	2.1208	2.1161	2.1115	2.1071	2.1029	2.0988	2.0948	2.0909	2.0872	2.0836	2.0801	2.0767	2.0734	2.0701	2.067	2.064	2.061	2.0581	2.0553	2.0526	2.05	2.0474	2.0448	2.0424	2.04	2.0376	2.0353	2.0331	2.0309	2.0288
2.292	2.2753	2.2607	2.2476	2.2357	2.2248	2.2147	2.2053	2.1966	2.1883	2.1806	2.1732	2.1663	2.1596	2.1533	2.1473	2.1415	2.1359	2.1306	2.1255	2.1206	2.1159	2.1113	2.1069	2.1027	2.0985	2.0946	2.0907	2.087	2.0833	2.0798	2.0764	2.0731	2.0699	2.0668	2.0637	2.0607	2.0579	2.0551	2.0523	2.0497	2.0471	2.0445	2.0421	2.0396	2.0373	2.035	2.0328	2.0306	2.0284
2.2919	2.2752	2.2606	2.2475	2.2356	2.2247	2.2146	2.2052	2.1965	2.1882	2.1804	2.1731	2.1661	2.1595	2.1531	2.1471	2.1413	2.1358	2.1305	2.1253	2.1204	2.1157	2.1111	2.1067	2.1024	2.0983	2.0943	2.0905	2.0867	2.0831	2.0796	2.0762	2.0729	2.0696	2.0665	2.0634	2.0605	2.0576	2.0548	2.052	2.0494	2.0468	2.0442	2.0418	2.0393	2.037	2.0347	2.0324	2.0302	2.0281
2.2918	2.2752	2.2605	2.2474	2.2355	2.2246	2.2145	2.2051	2.1963	2.1881	2.1803	2.1729	2.166	2.1593	2.153	2.1469	2.1411	2.1356	2.1303	2.1252	2.1202	2.1155	2.1109	2.1065	2.1022	2.0981	2.0941	2.0902	2.0865	2.0829	2.0793	2.0759	2.0726	2.0694	2.0662	2.0632	2.0602	2.0573	2.0545	2.0518	2.0491	2.0465	2.0439	2.0414	2.039	2.0367	2.0344	2.0321	2.0299	2.0278
2.2917	2.2751	2.2604	2.2473	2.2354	2.2245	2.2144	2.205	2.1962	2.1879	2.1802	2.1728	2.1658	2.1592	2.1528	2.1468	2.141	2.1354	2.1301	2.125	2.12	2.1153	2.1107	2.1063	2.102	2.0979	2.0939	2.09	2.0863	2.0826	2.0791	2.0757	2.0724	2.0691	2.066	2.0629	2.0599	2.057	2.0542	2.0515	2.0488	2.0462	2.0436	2.0411	2.0387	2.0364	2.034	2.0318	2.0296	2.0274
2.2917	2.275	2.2603	2.2472	2.2353	2.2244	2.2143	2.2049	2.1961	2.1878	2.18	2.1727	2.1657	2.159	2.1527	2.1466	2.1408	2.1353	2.1299	2.1248	2.1199	2.1151	2.1105	2.1061	2.1018	2.0977	2.0937	2.0898	2.086	2.0824	2.0789	2.0754	2.0721	2.0689	2.0657	2.0627	2.0597	2.0568	2.0539	2.0512	2.0485	2.0459	2.0433	2.0408	2.0384	2.036	2.0337	2.0315	2.0293	2.0271
2.2916	2.2749	2.2603	2.2471	2.2352	2.2243	2.2142	2.2048	2.196	2.1877	2.1799	2.1725	2.1655	2.1589	2.1525	2.1464	2.1406	2.1351	2.1297	2.1246	2.1197	2.1149	2.1103	2.1059	2.1016	2.0975	2.0935	2.0896	2.0858	2.0822	2.0786	2.0752	2.0719	2.0686	2.0655	2.0624	2.0594	2.0565	2.0537	2.0509	2.0482	2.0456	2.043	2.0405	2.0381	2.0357	2.0334	2.0311	2.0289	2.0268
2.2915	2.2748	2.2602	2.247	2.2351	2.2242	2.214	2.2046	2.1958	2.1876	2.1798	2.1724	2.1654	2.1587	2.1524	2.1463	2.1405	2.1349	2.1296	2.1244	2.1195	2.1147	2.1101	2.1057	2.1014	2.0973	2.0933	2.0894	2.0856	2.0819	2.0784	2.075	2.0716	2.0684	2.0652	2.0621	2.0591	2.0562	2.0534	2.0506	2.0479	2.0453	2.0428	2.0403	2.0378	2.0354	2.0331	2.0308	2.0286	2.0264
2.2915	2.2748	2.2601	2.2469	2.235	2.2241	2.2139	2.2045	2.1957	2.1874	2.1796	2.1722	2.1652	2.1586	2.1522	2.1461	2.1403	2.1347	2.1294	2.1243	2.1193	2.1145	2.1099	2.1055	2.1012	2.0971	2.093	2.0891	2.0854	2.0817	2.0782	2.0747	2.0714	2.0681	2.065	2.0619	2.0589	2.056	2.0531	2.0504	2.0477	2.045	2.0425	2.04	2.0375	2.0351	2.0328	2.0305	2.0283	2.0261
2.2914	2.2747	2.26	2.2468	2.2349	2.2239	2.2138	2.2044	2.1956	2.1873	2.1795	2.1721	2.1651	2.1584	2.1521	2.146	2.1402	2.1346	2.1292	2.1241	2.1191	2.1143	2.1097	2.1053	2.101	2.0968	2.0928	2.0889	2.0852	2.0815	2.0779	2.0745	2.0711	2.0679	2.0647	2.0616	2.0586	2.0557	2.0529	2.0501	2.0474	2.0447	2.0422	2.0397	2.0372	2.0348	2.0325	2.0302	2.028	2.0258
2.2913	2.2746	2.2599	2.2467	2.2348	2.2238	2.2137	2.2043	2.1955	2.1872	2.1794	2.172	2.1649	2.1583	2.1519	2.1458	2.14	2.1344	2.1291	2.1239	2.1189	2.1142	2.1096	2.1051	2.1008	2.0966	2.0926	2.0887	2.0849	2.0813	2.0777	2.0743	2.0709	2.0676	2.0645	2.0614	2.0584	2.0554	2.0526	2.0498	2.0471	2.0445	2.0419	2.0394	2.0369	2.0345	2.0322	2.0299	2.0277	2.0255
2.2913	2.2745	2.2598	2.2467	2.2347	2.2237	2.2136	2.2042	2.1953	2.1871	2.1792	2.1718	2.1648	2.1581	2.1517	2.1457	2.1398	2.1342	2.1289	2.1237	2.1188	2.114	2.1094	2.1049	2.1006	2.0964	2.0924	2.0885	2.0847	2.081	2.0775	2.074	2.0707	2.0674	2.0642	2.0611	2.0581	2.0552	2.0523	2.0495	2.0468	2.0442	2.0416	2.0391	2.0366	2.0342	2.0319	2.0296	2.0274	2.0252
2.2912	2.2744	2.2597	2.2466	2.2346	2.2236	2.2135	2.2041	2.1952	2.1869	2.1791	2.1717	2.1647	2.158	2.1516	2.1455	2.1397	2.1341	2.1287	2.1235	2.1186	2.1138	2.1092	2.1047	2.1004	2.0962	2.0922	2.0883	2.0845	2.0808	2.0773	2.0738	2.0704	2.0672	2.064	2.0609	2.0579	2.0549	2.0521	2.0493	2.0466	2.0439	2.0413	2.0388	2.0363	2.0339	2.0316	2.0293	2.027	2.0248
2.2911	2.2744	2.2597	2.2465	2.2345	2.2235	2.2134	2.2039	2.1951	2.1868	2.179	2.1716	2.1645	2.1578	2.1514	2.1454	2.1395	2.1339	2.1285	2.1234	2.1184	2.1136	2.109	2.1045	2.1002	2.096	2.092	2.0881	2.0843	2.0806	2.077	2.0736	2.0702	2.0669	2.0637	2.0606	2.0576	2.0547	2.0518	2.049	2.0463	2.0436	2.041	2.0385	2.036	2.0336	2.0313	2.029	2.0267	2.0245
2.291	2.2743	2.2596	2.2464	2.2344	2.2234	2.2133	2.2038	2.195	2.1867	2.1788	2.1714	2.1644	2.1577	2.1513	2.1452	2.1394	2.1338	2.1284	2.1232	2.1182	2.1134	2.1088	2.1043	2.1	2.0958	2.0918	2.0879	2.0841	2.0804	2.0768	2.0733	2.07	2.0667	2.0635	2.0604	2.0574	2.0544	2.0515	2.0487	2.046	2.0434	2.0408	2.0382	2.0358	2.0333	2.031	2.0287	2.0264	2.0242
2.291	2.2742	2.2595	2.2463	2.2343	2.2233	2.2132	2.2037	2.1949	2.1866	2.1787	2.1713	2.1642	2.1575	2.1512	2.145	2.1392	2.1336	2.1282	2.123	2.118	2.1132	2.1086	2.1041	2.0998	2.0956	2.0916	2.0877	2.0839	2.0802	2.0766	2.0731	2.0697	2.0664	2.0632	2.0601	2.0571	2.0542	2.0513	2.0485	2.0458	2.0431	2.0405	2.038	2.0355	2.0331	2.0307	2.0284	2.0261	2.0239
2.2909	2.2741	2.2594	2.2462	2.2342	2.2232	2.2131	2.2036	2.1948	2.1864	2.1786	2.1712	2.1641	2.1574	2.151	2.1449	2.139	2.1334	2.128	2.1229	2.1179	2.1131	2.1084	2.104	2.0996	2.0954	2.0914	2.0875	2.0836	2.08	2.0764	2.0729	2.0695	2.0662	2.063	2.0599	2.0569	2.0539	2.051	2.0482	2.0455	2.0428	2.0402	2.0377	2.0352	2.0328	2.0304	2.0281	2.0258	2.0236
2.2908	2.2741	2.2593	2.2461	2.2341	2.2231	2.213	2.2035	2.1946	2.1863	2.1785	2.171	2.164	2.1573	2.1509	2.1447	2.1389	2.1333	2.1279	2.1227	2.1177	2.1129	2.1082	2.1038	2.0994	2.0952	2.0912	2.0873	2.0834	2.0797	2.0761	2.0727	2.0693	2.066	2.0628	2.0597	2.0566	2.0537	2.0508	2.048	2.0452	2.0425	2.0399	2.0374	2.0349	2.0325	2.0301	2.0278	2.0255	2.0233
2.2908	2.274	2.2592	2.246	2.234	2.223	2.2129	2.2034	2.1945	2.1862	2.1783	2.1709	2.1638	2.1571	2.1507	2.1446	2.1387	2.1331	2.1277	2.1225	2.1175	2.1127	2.1081	2.1036	2.0992	2.095	2.091	2.087	2.0832	2.0795	2.0759	2.0724	2.069	2.0657	2.0625	2.0594	2.0564	2.0534	2.0505	2.0477	2.045	2.0423	2.0397	2.0371	2.0346	2.0322	2.0298	2.0275	2.0252	2.023
2.2907	2.2739	2.2592	2.2459	2.2339	2.2229	2.2128	2.2033	2.1944	2.1861	2.1782	2.1708	2.1637	2.157	2.1506	2.1444	2.1386	2.133	2.1276	2.1224	2.1174	2.1125	2.1079	2.1034	2.0991	2.0949	2.0908	2.0868	2.083	2.0793	2.0757	2.0722	2.0688	2.0655	2.0623	2.0592	2.0561	2.0532	2.0503	2.0474	2.0447	2.042	2.0394	2.0368	2.0343	2.0319	2.0295	2.0272	2.0249	2.0227
2.2906	2.2738	2.2591	2.2459	2.2338	2.2228	2.2126	2.2032	2.1943	2.186	2.1781	2.1706	2.1636	2.1568	2.1504	2.1443	2.1384	2.1328	2.1274	2.1222	2.1172	2.1124	2.1077	2.1032	2.0989	2.0947	2.0906	2.0866	2.0828	2.0791	2.0755	2.072	2.0686	2.0653	2.0621	2.0589	2.0559	2.0529	2.05	2.0472	2.0444	2.0418	2.0391	2.0366	2.0341	2.0316	2.0292	2.0269	2.0246	2.0224
2.2906	2.2738	2.259	2.2458	2.2338	2.2227	2.2125	2.2031	2.1942	2.1858	2.178	2.1705	2.1634	2.1567	2.1503	2.1442	2.1383	2.1326	2.1272	2.122	2.117	2.1122	2.1075	2.103	2.0987	2.0945	2.0904	2.0864	2.0826	2.0789	2.0753	2.0718	2.0684	2.0651	2.0618	2.0587	2.0556	2.0527	2.0498	2.0469	2.0442	2.0415	2.0389	2.0363	2.0338	2.0314	2.029	2.0266	2.0243	2.0221
2.2905	2.2737	2.2589	2.2457	2.2337	2.2226	2.2124	2.2029	2.1941	2.1857	2.1778	2.1704	2.1633	2.1566	2.1501	2.144	2.1381	2.1325	2.1271	2.1219	2.1168	2.112	2.1073	2.1028	2.0985	2.0943	2.0902	2.0862	2.0824	2.0787	2.0751	2.0716	2.0682	2.0648	2.0616	2.0585	2.0554	2.0524	2.0495	2.0467	2.0439	2.0412	2.0386	2.036	2.0335	2.0311	2.0287	2.0263	2.0241	2.0218
2.2905	2.2736	2.2588	2.2456	2.2336	2.2225	2.2123	2.2028	2.194	2.1856	2.1777	2.1703	2.1632	2.1564	2.15	2.1439	2.138	2.1323	2.1269	2.1217	2.1167	2.1118	2.1072	2.1027	2.0983	2.0941	2.09	2.086	2.0822	2.0785	2.0749	2.0713	2.0679	2.0646	2.0614	2.0582	2.0552	2.0522	2.0493	2.0464	2.0437	2.041	2.0383	2.0358	2.0333	2.0308	2.0284	2.0261	2.0238	2.0215
2.2904	2.2736	2.2588	2.2455	2.2335	2.2224	2.2122	2.2027	2.1938	2.1855	2.1776	2.1701	2.163	2.1563	2.1499	2.1437	2.1378	2.1322	2.1268	2.1215	2.1165	2.1117	2.107	2.1025	2.0981	2.0939	2.0898	2.0858	2.082	2.0783	2.0747	2.0711	2.0677	2.0644	2.0612	2.058	2.0549	2.0519	2.049	2.0462	2.0434	2.0407	2.0381	2.0355	2.033	2.0305	2.0281	2.0258	2.0235	2.0212
2.2903	2.2735	2.2587	2.2454	2.2334	2.2223	2.2121	2.2026	2.1937	2.1854	2.1775	2.17	2.1629	2.1562	2.1497	2.1436	2.1377	2.132	2.1266	2.1214	2.1163	2.1115	2.1068	2.1023	2.0979	2.0937	2.0896	2.0856	2.0818	2.0781	2.0744	2.0709	2.0675	2.0642	2.0609	2.0578	2.0547	2.0517	2.0488	2.0459	2.0432	2.0405	2.0378	2.0352	2.0327	2.0303	2.0278	2.0255	2.0232	2.0209
2.2903	2.2734	2.2586	2.2453	2.2333	2.2223	2.212	2.2025	2.1936	2.1853	2.1774	2.1699	2.1628	2.156	2.1496	2.1434	2.1375	2.1319	2.1264	2.1212	2.1162	2.1113	2.1066	2.1021	2.0978	2.0935	2.0894	2.0855	2.0816	2.0779	2.0742	2.0707	2.0673	2.0639	2.0607	2.0575	2.0545	2.0515	2.0485	2.0457	2.0429	2.0402	2.0376	2.035	2.0324	2.03	2.0276	2.0252	2.0229	2.0207
2.2902	2.2733	2.2585	2.2453	2.2332	2.2222	2.2119	2.2024	2.1935	2.1851	2.1772	2.1698	2.1627	2.1559	2.1494	2.1433	2.1374	2.1317	2.1263	2.1211	2.116	2.1112	2.1065	2.102	2.0976	2.0933	2.0892	2.0853	2.0814	2.0777	2.074	2.0705	2.0671	2.0637	2.0605	2.0573	2.0542	2.0512	2.0483	2.0455	2.0427	2.04	2.0373	2.0347	2.0322	2.0297	2.0273	2.0249	2.0226	2.0204
2.2901	2.2733	2.2585	2.2452	2.2331	2.2221	2.2118	2.2023	2.1934	2.185	2.1771	2.1696	2.1625	2.1558	2.1493	2.1431	2.1372	2.1316	2.1261	2.1209	2.1159	2.111	2.1063	2.1018	2.0974	2.0932	2.089	2.0851	2.0812	2.0775	2.0738	2.0703	2.0669	2.0635	2.0603	2.0571	2.054	2.051	2.0481	2.0452	2.0424	2.0397	2.037	2.0345	2.0319	2.0294	2.027	2.0247	2.0223	2.0201
2.2901	2.2732	2.2584	2.2451	2.233	2.222	2.2117	2.2022	2.1933	2.1849	2.177	2.1695	2.1624	2.1556	2.1492	2.143	2.1371	2.1314	2.126	2.1207	2.1157	2.1108	2.1061	2.1016	2.0972	2.093	2.0889	2.0849	2.081	2.0773	2.0736	2.0701	2.0666	2.0633	2.06	2.0569	2.0538	2.0508	2.0478	2.045	2.0422	2.0395	2.0368	2.0342	2.0317	2.0292	2.0268	2.0244	2.0221	2.0198
2.29	2.2731	2.2583	2.245	2.2329	2.2219	2.2116	2.2021	2.1932	2.1848	2.1769	2.1694	2.1623	2.1555	2.149	2.1429	2.1369	2.1313	2.1258	2.1206	2.1155	2.1107	2.106	2.1014	2.097	2.0928	2.0887	2.0847	2.0808	2.0771	2.0734	2.0699	2.0664	2.0631	2.0598	2.0566	2.0536	2.0505	2.0476	2.0447	2.0419	2.0392	2.0365	2.0339	2.0314	2.0289	2.0265	2.0241	2.0218	2.0195
2.2899	2.2731	2.2582	2.2449	2.2329	2.2218	2.2115	2.202	2.1931	2.1847	2.1768	2.1693	2.1622	2.1554	2.1489	2.1427	2.1368	2.1311	2.1257	2.1204	2.1154	2.1105	2.1058	2.1013	2.0969	2.0926	2.0885	2.0845	2.0806	2.0769	2.0732	2.0697	2.0662	2.0629	2.0596	2.0564	2.0533	2.0503	2.0474	2.0445	2.0417	2.039	2.0363	2.0337	2.0311	2.0287	2.0262	2.0238	2.0215	2.0192
2.2899	2.273	2.2581	2.2448	2.2328	2.2217	2.2114	2.2019	2.193	2.1846	2.1767	2.1691	2.162	2.1552	2.1488	2.1426	2.1367	2.131	2.1255	2.1203	2.1152	2.1103	2.1056	2.1011	2.0967	2.0924	2.0883	2.0843	2.0804	2.0767	2.073	2.0695	2.066	2.0627	2.0594	2.0562	2.0531	2.0501	2.0471	2.0443	2.0415	2.0387	2.036	2.0334	2.0309	2.0284	2.026	2.0236	2.0212	2.019
2.2898	2.2729	2.2581	2.2448	2.2327	2.2216	2.2113	2.2018	2.1929	2.1845	2.1765	2.169	2.1619	2.1551	2.1486	2.1425	2.1365	2.1308	2.1254	2.1201	2.1151	2.1102	2.1055	2.1009	2.0965	2.0922	2.0881	2.0841	2.0802	2.0765	2.0728	2.0693	2.0658	2.0624	2.0592	2.056	2.0529	2.0499	2.0469	2.044	2.0412	2.0385	2.0358	2.0332	2.0306	2.0281	2.0257	2.0233	2.021	2.0187
2.2898	2.2729	2.258	2.2447	2.2326	2.2215	2.2113	2.2017	2.1928	2.1844	2.1764	2.1689	2.1618	2.155	2.1485	2.1423	2.1364	2.1307	2.1252	2.12	2.1149	2.11	2.1053	2.1007	2.0963	2.0921	2.0879	2.0839	2.0801	2.0763	2.0726	2.0691	2.0656	2.0622	2.059	2.0558	2.0527	2.0496	2.0467	2.0438	2.041	2.0382	2.0356	2.0329	2.0304	2.0279	2.0254	2.023	2.0207	2.0184
2.2897	2.2728	2.2579	2.2446	2.2325	2.2214	2.2112	2.2016	2.1927	2.1842	2.1763	2.1688	2.1617	2.1549	2.1484	2.1422	2.1362	2.1305	2.1251	2.1198	2.1147	2.1099	2.1051	2.1006	2.0962	2.0919	2.0878	2.0838	2.0799	2.0761	2.0724	2.0689	2.0654	2.062	2.0587	2.0555	2.0524	2.0494	2.0464	2.0436	2.0407	2.038	2.0353	2.0327	2.0301	2.0276	2.0252	2.0228	2.0204	2.0182
2.2896	2.2727	2.2579	2.2445	2.2324	2.2213	2.2111	2.2015	2.1926	2.1841	2.1762	2.1687	2.1615	2.1547	2.1482	2.142	2.1361	2.1304	2.1249	2.1197	2.1146	2.1097	2.105	2.1004	2.096	2.0917	2.0876	2.0836	2.0797	2.0759	2.0722	2.0687	2.0652	2.0618	2.0585	2.0553	2.0522	2.0492	2.0462	2.0433	2.0405	2.0378	2.0351	2.0324	2.0299	2.0274	2.0249	2.0225	2.0202	2.0179
2.2896	2.2727	2.2578	2.2444	2.2323	2.2212	2.211	2.2014	2.1924	2.184	2.1761	2.1686	2.1614	2.1546	2.1481	2.1419	2.136	2.1303	2.1248	2.1195	2.1144	2.1095	2.1048	2.1002	2.0958	2.0915	2.0874	2.0834	2.0795	2.0757	2.072	2.0685	2.065	2.0616	2.0583	2.0551	2.052	2.049	2.046	2.0431	2.0403	2.0375	2.0348	2.0322	2.0296	2.0271	2.0247	2.0223	2.0199	2.0176
2.2895	2.2726	2.2577	2.2444	2.2323	2.2211	2.2109	2.2013	2.1923	2.1839	2.176	2.1684	2.1613	2.1545	2.148	2.1418	2.1358	2.1301	2.1246	2.1194	2.1143	2.1094	2.1046	2.1001	2.0957	2.0914	2.0872	2.0832	2.0793	2.0755	2.0718	2.0683	2.0648	2.0614	2.0581	2.0549	2.0518	2.0487	2.0458	2.0429	2.04	2.0373	2.0346	2.032	2.0294	2.0269	2.0244	2.022	2.0197	2.0173
2.2895	2.2725	2.2576	2.2443	2.2322	2.2211	2.2108	2.2012	2.1922	2.1838	2.1759	2.1683	2.1612	2.1544	2.1479	2.1416	2.1357	2.13	2.1245	2.1192	2.1141	2.1092	2.1045	2.0999	2.0955	2.0912	2.087	2.083	2.0791	2.0753	2.0716	2.0681	2.0646	2.0612	2.0579	2.0547	2.0516	2.0485	2.0455	2.0426	2.0398	2.037	2.0343	2.0317	2.0291	2.0266	2.0242	2.0217	2.0194	2.0171
2.2894	2.2725	2.2576	2.2442	2.2321	2.221	2.2107	2.2011	2.1921	2.1837	2.1757	2.1682	2.161	2.1542	2.1477	2.1415	2.1356	2.1298	2.1243	2.1191	2.114	2.1091	2.1043	2.0997	2.0953	2.091	2.0869	2.0828	2.0789	2.0751	2.0715	2.0679	2.0644	2.061	2.0577	2.0545	2.0514	2.0483	2.0453	2.0424	2.0396	2.0368	2.0341	2.0315	2.0289	2.0264	2.0239	2.0215	2.0191	2.0168
2.2894	2.2724	2.2575	2.2441	2.232	2.2209	2.2106	2.201	2.192	2.1836	2.1756	2.1681	2.1609	2.1541	2.1476	2.1414	2.1354	2.1297	2.1242	2.1189	2.1138	2.1089	2.1042	2.0996	2.0951	2.0909	2.0867	2.0827	2.0788	2.075	2.0713	2.0677	2.0642	2.0608	2.0575	2.0543	2.0511	2.0481	2.0451	2.0422	2.0394	2.0366	2.0339	2.0312	2.0286	2.0261	2.0237	2.0212	2.0189	2.0166
2.2893	2.2723	2.2574	2.2441	2.2319	2.2208	2.2105	2.2009	2.1919	2.1835	2.1755	2.168	2.1608	2.154	2.1475	2.1412	2.1353	2.1296	2.1241	2.1188	2.1137	2.1088	2.104	2.0994	2.095	2.0907	2.0865	2.0825	2.0786	2.0748	2.0711	2.0675	2.064	2.0606	2.0573	2.0541	2.0509	2.0479	2.0449	2.042	2.0391	2.0364	2.0336	2.031	2.0284	2.0259	2.0234	2.021	2.0186	2.0163
2.2892	2.2723	2.2573	2.244	2.2318	2.2207	2.2104	2.2008	2.1918	2.1834	2.1754	2.1679	2.1607	2.1539	2.1473	2.1411	2.1351	2.1294	2.1239	2.1186	2.1135	2.1086	2.1038	2.0993	2.0948	2.0905	2.0863	2.0823	2.0784	2.0746	2.0709	2.0673	2.0638	2.0604	2.0571	2.0539	2.0507	2.0477	2.0447	2.0417	2.0389	2.0361	2.0334	2.0308	2.0282	2.0256	2.0232	2.0207	2.0184	2.016
2.2892	2.2722	2.2573	2.2439	2.2318	2.2206	2.2103	2.2007	2.1917	2.1833	2.1753	2.1678	2.1606	2.1537	2.1472	2.141	2.135	2.1293	2.1238	2.1185	2.1134	2.1084	2.1037	2.0991	2.0947	2.0903	2.0862	2.0821	2.0782	2.0744	2.0707	2.0671	2.0636	2.0602	2.0569	2.0537	2.0505	2.0474	2.0444	2.0415	2.0387	2.0359	2.0332	2.0305	2.0279	2.0254	2.0229	2.0205	2.0181	2.0158
2.2891	2.2721	2.2572	2.2438	2.2317	2.2205	2.2102	2.2006	2.1916	2.1832	2.1752	2.1676	2.1605	2.1536	2.1471	2.1409	2.1349	2.1291	2.1236	2.1183	2.1132	2.1083	2.1035	2.0989	2.0945	2.0902	2.086	2.082	2.078	2.0742	2.0705	2.0669	2.0634	2.06	2.0567	2.0535	2.0503	2.0472	2.0442	2.0413	2.0385	2.0357	2.033	2.0303	2.0277	2.0252	2.0227	2.0202	2.0179	2.0155
2.2891	2.2721	2.2571	2.2438	2.2316	2.2205	2.2101	2.2005	2.1915	2.1831	2.1751	2.1675	2.1603	2.1535	2.147	2.1407	2.1348	2.129	2.1235	2.1182	2.1131	2.1081	2.1034	2.0988	2.0943	2.09	2.0858	2.0818	2.0779	2.074	2.0703	2.0667	2.0632	2.0598	2.0565	2.0532	2.0501	2.047	2.044	2.0411	2.0382	2.0354	2.0327	2.0301	2.0275	2.0249	2.0224	2.02	2.0176	2.0153
2.289	2.272	2.2571	2.2437	2.2315	2.2204	2.21	2.2004	2.1914	2.183	2.175	2.1674	2.1602	2.1534	2.1469	2.1406	2.1346	2.1289	2.1234	2.118	2.1129	2.108	2.1032	2.0986	2.0942	2.0898	2.0857	2.0816	2.0777	2.0739	2.0701	2.0665	2.063	2.0596	2.0563	2.053	2.0499	2.0468	2.0438	2.0409	2.038	2.0352	2.0325	2.0298	2.0272	2.0247	2.0222	2.0197	2.0174	2.015
2.289	2.2719	2.257	2.2436	2.2314	2.2203	2.21	2.2003	2.1913	2.1829	2.1749	2.1673	2.1601	2.1533	2.1467	2.1405	2.1345	2.1287	2.1232	2.1179	2.1128	2.1078	2.1031	2.0985	2.094	2.0897	2.0855	2.0814	2.0775	2.0737	2.07	2.0664	2.0628	2.0594	2.0561	2.0528	2.0497	2.0466	2.0436	2.0407	2.0378	2.035	2.0323	2.0296	2.027	2.0244	2.0219	2.0195	2.0171	2.0148
2.2889	2.2719	2.2569	2.2435	2.2314	2.2202	2.2099	2.2002	2.1912	2.1828	2.1748	2.1672	2.16	2.1531	2.1466	2.1404	2.1344	2.1286	2.1231	2.1178	2.1126	2.1077	2.1029	2.0983	2.0938	2.0895	2.0853	2.0813	2.0773	2.0735	2.0698	2.0662	2.0627	2.0592	2.0559	2.0526	2.0495	2.0464	2.0434	2.0404	2.0376	2.0348	2.032	2.0294	2.0268	2.0242	2.0217	2.0193	2.0169	2.0145
2.2888	2.2718	2.2569	2.2435	2.2313	2.2201	2.2098	2.2002	2.1911	2.1827	2.1747	2.1671	2.1599	2.153	2.1465	2.1402	2.1342	2.1285	2.1229	2.1176	2.1125	2.1075	2.1028	2.0982	2.0937	2.0894	2.0852	2.0811	2.0772	2.0733	2.0696	2.066	2.0625	2.059	2.0557	2.0524	2.0493	2.0462	2.0432	2.0402	2.0374	2.0346	2.0318	2.0291	2.0265	2.024	2.0215	2.019	2.0166	2.0143
2.2888	2.2718	2.2568	2.2434	2.2312	2.22	2.2097	2.2001	2.191	2.1826	2.1746	2.167	2.1598	2.1529	2.1464	2.1401	2.1341	2.1283	2.1228	2.1175	2.1124	2.1074	2.1026	2.098	2.0935	2.0892	2.085	2.0809	2.077	2.0732	2.0694	2.0658	2.0623	2.0588	2.0555	2.0523	2.0491	2.046	2.043	2.04	2.0372	2.0343	2.0316	2.0289	2.0263	2.0237	2.0212	2.0188	2.0164	2.014
2.2887	2.2717	2.2567	2.2433	2.2311	2.2199	2.2096	2.2	2.191	2.1825	2.1745	2.1669	2.1597	2.1528	2.1462	2.14	2.134	2.1282	2.1227	2.1173	2.1122	2.1073	2.1025	2.0978	2.0934	2.089	2.0848	2.0808	2.0768	2.073	2.0692	2.0656	2.0621	2.0587	2.0553	2.0521	2.0489	2.0458	2.0428	2.0398	2.0369	2.0341	2.0314	2.0287	2.0261	2.0235	2.021	2.0185	2.0161	2.0138
2.2887	2.2716	2.2567	2.2432	2.231	2.2199	2.2095	2.1999	2.1909	2.1824	2.1744	2.1668	2.1596	2.1527	2.1461	2.1399	2.1338	2.1281	2.1225	2.1172	2.1121	2.1071	2.1023	2.0977	2.0932	2.0889	2.0847	2.0806	2.0766	2.0728	2.0691	2.0654	2.0619	2.0585	2.0551	2.0519	2.0487	2.0456	2.0426	2.0396	2.0367	2.0339	2.0312	2.0285	2.0258	2.0233	2.0208	2.0183	2.0159	2.0135
2.2886	2.2716	2.2566	2.2432	2.231	2.2198	2.2094	2.1998	2.1908	2.1823	2.1743	2.1667	2.1594	2.1526	2.146	2.1397	2.1337	2.128	2.1224	2.1171	2.1119	2.107	2.1022	2.0975	2.0931	2.0887	2.0845	2.0804	2.0765	2.0726	2.0689	2.0653	2.0617	2.0583	2.0549	2.0517	2.0485	2.0454	2.0424	2.0394	2.0365	2.0337	2.0309	2.0283	2.0256	2.0231	2.0205	2.0181	2.0157	2.0133
2.2886	2.2715	2.2565	2.2431	2.2309	2.2197	2.2093	2.1997	2.1907	2.1822	2.1741	2.1665	2.1593	2.1525	2.1459	2.1396	2.1336	2.1278	2.1223	2.1169	2.1118	2.1068	2.102	2.0974	2.0929	2.0886	2.0844	2.0803	2.0763	2.0725	2.0687	2.0651	2.0615	2.0581	2.0547	2.0515	2.0483	2.0452	2.0422	2.0392	2.0363	2.0335	2.0307	2.028	2.0254	2.0228	2.0203	2.0178	2.0154	2.0131
2.2885	2.2714	2.2565	2.243	2.2308	2.2196	2.2093	2.1996	2.1906	2.1821	2.174	2.1664	2.1592	2.1523	2.1458	2.1395	2.1335	2.1277	2.1221	2.1168	2.1116	2.1067	2.1019	2.0972	2.0928	2.0884	2.0842	2.0801	2.0761	2.0723	2.0685	2.0649	2.0614	2.0579	2.0546	2.0513	2.0481	2.045	2.0419	2.039	2.0361	2.0333	2.0305	2.0278	2.0252	2.0226	2.0201	2.0176	2.0152	2.0128
2.2885	2.2714	2.2564	2.2429	2.2307	2.2195	2.2092	2.1995	2.1905	2.182	2.1739	2.1663	2.1591	2.1522	2.1457	2.1394	2.1333	2.1276	2.122	2.1167	2.1115	2.1065	2.1017	2.0971	2.0926	2.0882	2.084	2.0799	2.076	2.0721	2.0684	2.0647	2.0612	2.0577	2.0544	2.0511	2.0479	2.0448	2.0417	2.0388	2.0359	2.0331	2.0303	2.0276	2.025	2.0224	2.0199	2.0174	2.015	2.0126
2.2884	2.2713	2.2563	2.2429	2.2307	2.2195	2.2091	2.1994	2.1904	2.1819	2.1738	2.1662	2.159	2.1521	2.1455	2.1393	2.1332	2.1274	2.1219	2.1165	2.1114	2.1064	2.1016	2.0969	2.0924	2.0881	2.0839	2.0798	2.0758	2.0719	2.0682	2.0645	2.061	2.0575	2.0542	2.0509	2.0477	2.0446	2.0415	2.0386	2.0357	2.0329	2.0301	2.0274	2.0247	2.0222	2.0196	2.0171	2.0147	2.0124
2.2884	2.2713	2.2563	2.2428	2.2306	2.2194	2.209	2.1993	2.1903	2.1818	2.1737	2.1661	2.1589	2.152	2.1454	2.1391	2.1331	2.1273	2.1218	2.1164	2.1112	2.1063	2.1014	2.0968	2.0923	2.0879	2.0837	2.0796	2.0756	2.0718	2.068	2.0644	2.0608	2.0574	2.054	2.0507	2.0475	2.0444	2.0414	2.0384	2.0355	2.0326	2.0299	2.0272	2.0245	2.0219	2.0194	2.0169	2.0145	2.0121
2.2883	2.2712	2.2562	2.2427	2.2305	2.2193	2.2089	2.1993	2.1902	2.1817	2.1736	2.166	2.1588	2.1519	2.1453	2.139	2.133	2.1272	2.1216	2.1163	2.1111	2.1061	2.1013	2.0966	2.0921	2.0878	2.0836	2.0795	2.0755	2.0716	2.0679	2.0642	2.0606	2.0572	2.0538	2.0505	2.0473	2.0442	2.0412	2.0382	2.0353	2.0324	2.0297	2.027	2.0243	2.0217	2.0192	2.0167	2.0143	2.0119
2.2882	2.2711	2.2561	2.2427	2.2304	2.2192	2.2088	2.1992	2.1901	2.1816	2.1735	2.1659	2.1587	2.1518	2.1452	2.1389	2.1329	2.1271	2.1215	2.1161	2.111	2.106	2.1012	2.0965	2.092	2.0876	2.0834	2.0793	2.0753	2.0714	2.0677	2.064	2.0605	2.057	2.0536	2.0503	2.0471	2.044	2.041	2.038	2.0351	2.0322	2.0295	2.0267	2.0241	2.0215	2.019	2.0165	2.014	2.0117
2.2882	2.2711	2.2561	2.2426	2.2304	2.2191	2.2088	2.1991	2.19	2.1815	2.1734	2.1658	2.1586	2.1517	2.1451	2.1388	2.1327	2.1269	2.1214	2.116	2.1108	2.1058	2.101	2.0964	2.0918	2.0875	2.0832	2.0791	2.0752	2.0713	2.0675	2.0639	2.0603	2.0568	2.0534	2.0502	2.0469	2.0438	2.0408	2.0378	2.0349	2.032	2.0292	2.0265	2.0239	2.0213	2.0187	2.0162	2.0138	2.0114
2.2881	2.271	2.256	2.2425	2.2303	2.2191	2.2087	2.199	2.1899	2.1814	2.1733	2.1657	2.1585	2.1516	2.145	2.1387	2.1326	2.1268	2.1212	2.1159	2.1107	2.1057	2.1009	2.0962	2.0917	2.0873	2.0831	2.079	2.075	2.0711	2.0673	2.0637	2.0601	2.0566	2.0533	2.05	2.0468	2.0436	2.0406	2.0376	2.0347	2.0318	2.029	2.0263	2.0237	2.0211	2.0185	2.016	2.0136	2.0112
2.2881	2.271	2.2559	2.2425	2.2302	2.219	2.2086	2.1989	2.1898	2.1813	2.1732	2.1656	2.1584	2.1515	2.1449	2.1385	2.1325	2.1267	2.1211	2.1157	2.1106	2.1056	2.1007	2.0961	2.0916	2.0872	2.0829	2.0788	2.0748	2.071	2.0672	2.0635	2.0599	2.0565	2.0531	2.0498	2.0466	2.0434	2.0404	2.0374	2.0345	2.0316	2.0288	2.0261	2.0234	2.0208	2.0183	2.0158	2.0134	2.011
2.288	2.2709	2.2559	2.2424	2.2301	2.2189	2.2085	2.1988	2.1897	2.1812	2.1732	2.1655	2.1583	2.1513	2.1447	2.1384	2.1324	2.1266	2.121	2.1156	2.1104	2.1054	2.1006	2.0959	2.0914	2.087	2.0828	2.0787	2.0747	2.0708	2.067	2.0633	2.0598	2.0563	2.0529	2.0496	2.0464	2.0432	2.0402	2.0372	2.0343	2.0314	2.0286	2.0259	2.0232	2.0206	2.0181	2.0156	2.0131	2.0107
2.288	2.2709	2.2558	2.2423	2.2301	2.2188	2.2084	2.1987	2.1897	2.1811	2.1731	2.1654	2.1582	2.1512	2.1446	2.1383	2.1323	2.1264	2.1209	2.1155	2.1103	2.1053	2.1005	2.0958	2.0913	2.0869	2.0826	2.0785	2.0745	2.0706	2.0668	2.0632	2.0596	2.0561	2.0527	2.0494	2.0462	2.0431	2.04	2.037	2.0341	2.0312	2.0284	2.0257	2.023	2.0204	2.0179	2.0154	2.0129	2.0105
2.2879	2.2708	2.2557	2.2423	2.23	2.2188	2.2083	2.1986	2.1896	2.181	2.173	2.1653	2.158	2.1511	2.1445	2.1382	2.1321	2.1263	2.1207	2.1154	2.1102	2.1052	2.1003	2.0956	2.0911	2.0867	2.0825	2.0784	2.0744	2.0705	2.0667	2.063	2.0594	2.0559	2.0526	2.0492	2.046	2.0429	2.0398	2.0368	2.0339	2.031	2.0282	2.0255	2.0228	2.0202	2.0176	2.0151	2.0127	2.0103
2.2879	2.2707	2.2557	2.2422	2.2299	2.2187	2.2083	2.1986	2.1895	2.1809	2.1729	2.1652	2.1579	2.151	2.1444	2.1381	2.132	2.1262	2.1206	2.1152	2.11	2.105	2.1002	2.0955	2.091	2.0866	2.0823	2.0782	2.0742	2.0703	2.0665	2.0628	2.0593	2.0558	2.0524	2.0491	2.0458	2.0427	2.0396	2.0366	2.0337	2.0308	2.028	2.0253	2.0226	2.02	2.0174	2.0149	2.0125	2.0101
2.2878	2.2707	2.2556	2.2421	2.2299	2.2186	2.2082	2.1985	2.1894	2.1808	2.1728	2.1651	2.1578	2.1509	2.1443	2.138	2.1319	2.1261	2.1205	2.1151	2.1099	2.1049	2.1	2.0954	2.0908	2.0864	2.0822	2.0781	2.074	2.0701	2.0664	2.0627	2.0591	2.0556	2.0522	2.0489	2.0457	2.0425	2.0394	2.0364	2.0335	2.0306	2.0278	2.0251	2.0224	2.0198	2.0172	2.0147	2.0123	2.0099
2.2878	2.2706	2.2556	2.2421	2.2298	2.2185	2.2081	2.1984	2.1893	2.1807	2.1727	2.165	2.1577	2.1508	2.1442	2.1379	2.1318	2.126	2.1204	2.115	2.1098	2.1048	2.0999	2.0952	2.0907	2.0863	2.082	2.0779	2.0739	2.07	2.0662	2.0625	2.0589	2.0554	2.052	2.0487	2.0455	2.0423	2.0392	2.0362	2.0333	2.0304	2.0276	2.0249	2.0222	2.0196	2.017	2.0145	2.012	2.0096
2.2877	2.2706	2.2555	2.242	2.2297	2.2184	2.208	2.1983	2.1892	2.1807	2.1726	2.1649	2.1576	2.1507	2.1441	2.1377	2.1317	2.1258	2.1202	2.1148	2.1096	2.1046	2.0998	2.0951	2.0905	2.0861	2.0819	2.0777	2.0737	2.0698	2.066	2.0623	2.0588	2.0553	2.0519	2.0485	2.0453	2.0421	2.0391	2.036	2.0331	2.0302	2.0274	2.0247	2.022	2.0194	2.0168	2.0143	2.0118	2.0094
2.2877	2.2705	2.2554	2.2419	2.2296	2.2184	2.2079	2.1982	2.1891	2.1806	2.1725	2.1648	2.1575	2.1506	2.144	2.1376	2.1316	2.1257	2.1201	2.1147	2.1095	2.1045	2.0996	2.0949	2.0904	2.086	2.0817	2.0776	2.0736	2.0697	2.0659	2.0622	2.0586	2.0551	2.0517	2.0484	2.0451	2.042	2.0389	2.0359	2.0329	2.03	2.0272	2.0245	2.0218	2.0192	2.0166	2.0141	2.0116	2.0092
2.2876	2.2705	2.2554	2.2419	2.2296	2.2183	2.2079	2.1981	2.189	2.1805	2.1724	2.1647	2.1574	2.1505	2.1439	2.1375	2.1314	2.1256	2.12	2.1146	2.1094	2.1044	2.0995	2.0948	2.0903	2.0859	2.0816	2.0774	2.0734	2.0695	2.0657	2.062	2.0584	2.0549	2.0515	2.0482	2.0449	2.0418	2.0387	2.0357	2.0327	2.0298	2.027	2.0243	2.0216	2.019	2.0164	2.0139	2.0114	2.009
2.2876	2.2704	2.2553	2.2418	2.2295	2.2182	2.2078	2.1981	2.189	2.1804	2.1723	2.1646	2.1573	2.1504	2.1438	2.1374	2.1313	2.1255	2.1199	2.1145	2.1093	2.1042	2.0994	2.0947	2.0901	2.0857	2.0814	2.0773	2.0733	2.0694	2.0656	2.0619	2.0583	2.0548	2.0513	2.048	2.0448	2.0416	2.0385	2.0355	2.0325	2.0297	2.0268	2.0241	2.0214	2.0188	2.0162	2.0137	2.0112	2.0088
2.2875	2.2704	2.2553	2.2417	2.2294	2.2182	2.2077	2.198	2.1889	2.1803	2.1722	2.1645	2.1572	2.1503	2.1437	2.1373	2.1312	2.1254	2.1198	2.1144	2.1091	2.1041	2.0992	2.0945	2.09	2.0856	2.0813	2.0772	2.0731	2.0692	2.0654	2.0617	2.0581	2.0546	2.0512	2.0478	2.0446	2.0414	2.0383	2.0353	2.0324	2.0295	2.0266	2.0239	2.0212	2.0186	2.016	2.0135	2.011	2.0086
2.2875	2.2703	2.2552	2.2417	2.2294	2.2181	2.2076	2.1979	2.1888	2.1802	2.1721	2.1644	2.1571	2.1502	2.1435	2.1372	2.1311	2.1253	2.1196	2.1142	2.109	2.104	2.0991	2.0944	2.0898	2.0854	2.0812	2.077	2.073	2.0691	2.0652	2.0615	2.0579	2.0544	2.051	2.0477	2.0444	2.0412	2.0381	2.0351	2.0322	2.0293	2.0265	2.0237	2.021	2.0184	2.0158	2.0132	2.0108	2.0083
2.2874	2.2702	2.2551	2.2416	2.2293	2.218	2.2076	2.1978	2.1887	2.1801	2.172	2.1643	2.157	2.1501	2.1434	2.1371	2.131	2.1251	2.1195	2.1141	2.1089	2.1038	2.099	2.0943	2.0897	2.0853	2.081	2.0769	2.0728	2.0689	2.0651	2.0614	2.0578	2.0543	2.0508	2.0475	2.0442	2.0411	2.038	2.0349	2.032	2.0291	2.0263	2.0235	2.0208	2.0182	2.0156	2.013	2.0106	2.0081
2.2874	2.2702	2.2551	2.2415	2.2292	2.2179	2.2075	2.1977	2.1886	2.18	2.1719	2.1642	2.1569	2.15	2.1433	2.137	2.1309	2.125	2.1194	2.114	2.1088	2.1037	2.0988	2.0941	2.0896	2.0852	2.0809	2.0767	2.0727	2.0688	2.0649	2.0612	2.0576	2.0541	2.0507	2.0473	2.0441	2.0409	2.0378	2.0348	2.0318	2.0289	2.0261	2.0233	2.0206	2.018	2.0154	2.0128	2.0103	2.0079
2.2873	2.2701	2.255	2.2415	2.2292	2.2179	2.2074	2.1977	2.1885	2.1799	2.1718	2.1641	2.1568	2.1499	2.1432	2.1369	2.1308	2.1249	2.1193	2.1139	2.1086	2.1036	2.0987	2.094	2.0894	2.085	2.0807	2.0766	2.0725	2.0686	2.0648	2.0611	2.0575	2.0539	2.0505	2.0472	2.0439	2.0407	2.0376	2.0346	2.0316	2.0287	2.0259	2.0231	2.0204	2.0178	2.0152	2.0126	2.0101	2.0077
2.2873	2.2701	2.255	2.2414	2.2291	2.2178	2.2073	2.1976	2.1885	2.1799	2.1717	2.1641	2.1567	2.1498	2.1431	2.1368	2.1307	2.1248	2.1192	2.1137	2.1085	2.1035	2.0986	2.0939	2.0893	2.0849	2.0806	2.0764	2.0724	2.0684	2.0646	2.0609	2.0573	2.0538	2.0503	2.047	2.0437	2.0405	2.0374	2.0344	2.0314	2.0285	2.0257	2.0229	2.0202	2.0176	2.015	2.0124	2.0099	2.0075
2.2873	2.27	2.2549	2.2413	2.229	2.2177	2.2073	2.1975	2.1884	2.1798	2.1717	2.164	2.1567	2.1497	2.143	2.1367	2.1306	2.1247	2.1191	2.1136	2.1084	2.1033	2.0985	2.0937	2.0892	2.0847	2.0804	2.0763	2.0722	2.0683	2.0645	2.0608	2.0571	2.0536	2.0502	2.0468	2.0436	2.0404	2.0373	2.0342	2.0312	2.0283	2.0255	2.0227	2.02	2.0174	2.0148	2.0122	2.0097	2.0073
2.2872	2.27	2.2548	2.2413	2.229	2.2176	2.2072	2.1974	2.1883	2.1797	2.1716	2.1639	2.1566	2.1496	2.1429	2.1366	2.1304	2.1246	2.1189	2.1135	2.1083	2.1032	2.0983	2.0936	2.089	2.0846	2.0803	2.0761	2.0721	2.0682	2.0643	2.0606	2.057	2.0535	2.05	2.0467	2.0434	2.0402	2.0371	2.034	2.0311	2.0282	2.0253	2.0225	2.0198	2.0172	2.0146	2.012	2.0095	2.0071
2.2872	2.2699	2.2548	2.2412	2.2289	2.2176	2.2071	2.1973	2.1882	2.1796	2.1715	2.1638	2.1565	2.1495	2.1428	2.1364	2.1303	2.1245	2.1188	2.1134	2.1082	2.1031	2.0982	2.0935	2.0889	2.0845	2.0802	2.076	2.0719	2.068	2.0642	2.0604	2.0568	2.0533	2.0498	2.0465	2.0432	2.04	2.0369	2.0339	2.0309	2.028	2.0251	2.0224	2.0196	2.017	2.0144	2.0118	2.0093	2.0069
2.2871	2.2699	2.2547	2.2411	2.2288	2.2175	2.207	2.1973	2.1881	2.1795	2.1714	2.1637	2.1564	2.1494	2.1427	2.1363	2.1302	2.1244	2.1187	2.1133	2.108	2.103	2.0981	2.0933	2.0888	2.0843	2.08	2.0759	2.0718	2.0679	2.064	2.0603	2.0567	2.0531	2.0497	2.0463	2.0431	2.0399	2.0367	2.0337	2.0307	2.0278	2.025	2.0222	2.0195	2.0168	2.0142	2.0116	2.0091	2.0067
2.2871	2.2698	2.2547	2.2411	2.2288	2.2174	2.207	2.1972	2.188	2.1794	2.1713	2.1636	2.1563	2.1493	2.1426	2.1362	2.1301	2.1242	2.1186	2.1132	2.1079	2.1028	2.098	2.0932	2.0886	2.0842	2.0799	2.0757	2.0717	2.0677	2.0639	2.0601	2.0565	2.053	2.0495	2.0462	2.0429	2.0397	2.0366	2.0335	2.0305	2.0276	2.0248	2.022	2.0193	2.0166	2.014	2.0114	2.0089	2.0065
2.287	2.2698	2.2546	2.241	2.2287	2.2174	2.2069	2.1971	2.188	2.1793	2.1712	2.1635	2.1562	2.1492	2.1425	2.1361	2.13	2.1241	2.1185	2.113	2.1078	2.1027	2.0978	2.0931	2.0885	2.0841	2.0798	2.0756	2.0715	2.0676	2.0637	2.06	2.0564	2.0528	2.0494	2.046	2.0427	2.0395	2.0364	2.0333	2.0304	2.0274	2.0246	2.0218	2.0191	2.0164	2.0138	2.0112	2.0087	2.0063
2.287	2.2697	2.2545	2.241	2.2286	2.2173	2.2068	2.197	2.1879	2.1793	2.1711	2.1634	2.1561	2.1491	2.1424	2.136	2.1299	2.124	2.1184	2.1129	2.1077	2.1026	2.0977	2.093	2.0884	2.0839	2.0796	2.0754	2.0714	2.0674	2.0636	2.0598	2.0562	2.0527	2.0492	2.0458	2.0426	2.0394	2.0362	2.0332	2.0302	2.0273	2.0244	2.0216	2.0189	2.0162	2.0136	2.011	2.0085	2.0061
2.2869	2.2697	2.2545	2.2409	2.2286	2.2172	2.2067	2.197	2.1878	2.1792	2.171	2.1633	2.156	2.149	2.1423	2.1359	2.1298	2.1239	2.1183	2.1128	2.1076	2.1025	2.0976	2.0928	2.0882	2.0838	2.0795	2.0753	2.0712	2.0673	2.0634	2.0597	2.0561	2.0525	2.0491	2.0457	2.0424	2.0392	2.0361	2.033	2.03	2.0271	2.0242	2.0214	2.0187	2.016	2.0134	2.0109	2.0083	2.0059
2.2869	2.2696	2.2544	2.2408	2.2285	2.2172	2.2067	2.1969	2.1877	2.1791	2.171	2.1632	2.1559	2.1489	2.1422	2.1358	2.1297	2.1238	2.1181	2.1127	2.1074	2.1024	2.0975	2.0927	2.0881	2.0837	2.0793	2.0752	2.0711	2.0671	2.0633	2.0595	2.0559	2.0524	2.0489	2.0455	2.0422	2.039	2.0359	2.0328	2.0298	2.0269	2.0241	2.0213	2.0185	2.0158	2.0132	2.0107	2.0081	2.0057
2.2868	2.2696	2.2544	2.2408	2.2284	2.2171	2.2066	2.1968	2.1876	2.179	2.1709	2.1631	2.1558	2.1488	2.1421	2.1357	2.1296	2.1237	2.118	2.1126	2.1073	2.1022	2.0973	2.0926	2.088	2.0835	2.0792	2.075	2.0709	2.067	2.0631	2.0594	2.0558	2.0522	2.0487	2.0454	2.0421	2.0389	2.0357	2.0327	2.0297	2.0267	2.0239	2.0211	2.0183	2.0157	2.013	2.0105	2.008	2.0055
2.2868	2.2695	2.2543	2.2407	2.2284	2.217	2.2065	2.1967	2.1876	2.1789	2.1708	2.1631	2.1557	2.1487	2.142	2.1356	2.1295	2.1236	2.1179	2.1125	2.1072	2.1021	2.0972	2.0925	2.0879	2.0834	2.0791	2.0749	2.0708	2.0668	2.063	2.0592	2.0556	2.052	2.0486	2.0452	2.0419	2.0387	2.0356	2.0325	2.0295	2.0266	2.0237	2.0209	2.0182	2.0155	2.0128	2.0103	2.0078	2.0053
2.2867	2.2695	2.2543	2.2407	2.2283	2.2169	2.2064	2.1967	2.1875	2.1789	2.1707	2.163	2.1556	2.1486	2.1419	2.1355	2.1294	2.1235	2.1178	2.1124	2.1071	2.102	2.0971	2.0923	2.0877	2.0833	2.0789	2.0747	2.0707	2.0667	2.0629	2.0591	2.0555	2.0519	2.0484	2.045	2.0417	2.0385	2.0354	2.0323	2.0293	2.0264	2.0235	2.0207	2.018	2.0153	2.0127	2.0101	2.0076	2.0051
2.2867	2.2694	2.2542	2.2406	2.2282	2.2169	2.2064	2.1966	2.1874	2.1788	2.1706	2.1629	2.1555	2.1485	2.1418	2.1354	2.1293	2.1234	2.1177	2.1122	2.107	2.1019	2.097	2.0922	2.0876	2.0831	2.0788	2.0746	2.0705	2.0666	2.0627	2.059	2.0553	2.0517	2.0483	2.0449	2.0416	2.0384	2.0352	2.0322	2.0291	2.0262	2.0233	2.0205	2.0178	2.0151	2.0125	2.0099	2.0074	2.0049
2.2867	2.2694	2.2542	2.2405	2.2282	2.2168	2.2063	2.1965	2.1873	2.1787	2.1705	2.1628	2.1554	2.1484	2.1417	2.1353	2.1292	2.1233	2.1176	2.1121	2.1069	2.1018	2.0969	2.0921	2.0875	2.083	2.0787	2.0745	2.0704	2.0664	2.0626	2.0588	2.0552	2.0516	2.0481	2.0447	2.0414	2.0382	2.0351	2.032	2.029	2.026	2.0232	2.0204	2.0176	2.0149	2.0123	2.0097	2.0072	2.0047
2.2866	2.2693	2.2541	2.2405	2.2281	2.2167	2.2062	2.1964	2.1872	2.1786	2.1704	2.1627	2.1553	2.1483	2.1416	2.1352	2.1291	2.1232	2.1175	2.112	2.1067	2.1017	2.0967	2.092	2.0874	2.0829	2.0786	2.0743	2.0703	2.0663	2.0624	2.0587	2.055	2.0514	2.048	2.0446	2.0413	2.038	2.0349	2.0318	2.0288	2.0259	2.023	2.0202	2.0174	2.0147	2.0121	2.0095	2.007	2.0045
2.2866	2.2693	2.254	2.2404	2.228	2.2167	2.2062	2.1964	2.1872	2.1785	2.1704	2.1626	2.1553	2.1482	2.1415	2.1351	2.129	2.1231	2.1174	2.1119	2.1066	2.1015	2.0966	2.0918	2.0872	2.0828	2.0784	2.0742	2.0701	2.0662	2.0623	2.0585	2.0549	2.0513	2.0478	2.0444	2.0411	2.0379	2.0347	2.0317	2.0286	2.0257	2.0228	2.02	2.0173	2.0146	2.0119	2.0093	2.0068	2.0043
2.2865	2.2692	2.254	2.2404	2.228	2.2166	2.2061	2.1963	2.1871	2.1784	2.1703	2.1625	2.1552	2.1481	2.1414	2.135	2.1289	2.123	2.1173	2.1118	2.1065	2.1014	2.0965	2.0917	2.0871	2.0826	2.0783	2.0741	2.07	2.066	2.0621	2.0584	2.0547	2.0511	2.0477	2.0443	2.041	2.0377	2.0346	2.0315	2.0285	2.0255	2.0227	2.0198	2.0171	2.0144	2.0117	2.0092	2.0066	2.0041
2.2865	2.2692	2.2539	2.2403	2.2279	2.2165	2.206	2.1962	2.187	2.1784	2.1702	2.1624	2.1551	2.1481	2.1413	2.1349	2.1288	2.1229	2.1172	2.1117	2.1064	2.1013	2.0964	2.0916	2.087	2.0825	2.0782	2.074	2.0699	2.0659	2.062	2.0582	2.0546	2.051	2.0475	2.0441	2.0408	2.0376	2.0344	2.0313	2.0283	2.0254	2.0225	2.0197	2.0169	2.0142	2.0116	2.009	2.0064	2.004
2.2864	2.2691	2.2539	2.2402	2.2279	2.2165	2.206	2.1961	2.1869	2.1783	2.1701	2.1624	2.155	2.148	2.1413	2.1348	2.1287	2.1228	2.1171	2.1116	2.1063	2.1012	2.0963	2.0915	2.0869	2.0824	2.078	2.0738	2.0697	2.0657	2.0619	2.0581	2.0544	2.0509	2.0474	2.044	2.0407	2.0374	2.0343	2.0312	2.0281	2.0252	2.0223	2.0195	2.0167	2.014	2.0114	2.0088	2.0063	2.0038
2.2864	2.2691	2.2538	2.2402	2.2278	2.2164	2.2059	2.1961	2.1869	2.1782	2.17	2.1623	2.1549	2.1479	2.1412	2.1347	2.1286	2.1227	2.117	2.1115	2.1062	2.1011	2.0961	2.0914	2.0867	2.0823	2.0779	2.0737	2.0696	2.0656	2.0617	2.058	2.0543	2.0507	2.0472	2.0438	2.0405	2.0373	2.0341	2.031	2.028	2.025	2.0221	2.0193	2.0166	2.0139	2.0112	2.0086	2.0061	2.0036
2.2864	2.269	2.2538	2.2401	2.2277	2.2164	2.2058	2.196	2.1868	2.1781	2.1699	2.1622	2.1548	2.1478	2.1411	2.1346	2.1285	2.1226	2.1169	2.1114	2.1061	2.101	2.096	2.0912	2.0866	2.0821	2.0778	2.0736	2.0695	2.0655	2.0616	2.0578	2.0541	2.0506	2.0471	2.0437	2.0403	2.0371	2.0339	2.0308	2.0278	2.0249	2.022	2.0192	2.0164	2.0137	2.011	2.0084	2.0059	2.0034
2.2863	2.269	2.2537	2.2401	2.2277	2.2163	2.2057	2.1959	2.1867	2.1781	2.1699	2.1621	2.1547	2.1477	2.141	2.1345	2.1284	2.1224	2.1167	2.1113	2.106	2.1009	2.0959	2.0911	2.0865	2.082	2.0777	2.0734	2.0693	2.0653	2.0615	2.0577	2.054	2.0504	2.0469	2.0435	2.0402	2.0369	2.0338	2.0307	2.0277	2.0247	2.0218	2.019	2.0162	2.0135	2.0108	2.0082	2.0057	2.0032
2.2863	2.2689	2.2537	2.24	2.2276	2.2162	2.2057	2.1959	2.1866	2.178	2.1698	2.162	2.1546	2.1476	2.1409	2.1344	2.1283	2.1223	2.1166	2.1112	2.1059	2.1007	2.0958	2.091	2.0864	2.0819	2.0775	2.0733	2.0692	2.0652	2.0613	2.0575	2.0539	2.0503	2.0468	2.0434	2.04	2.0368	2.0336	2.0305	2.0275	2.0245	2.0216	2.0188	2.016	2.0133	2.0107	2.0081	2.0055	2.003
2.2862	2.2689	2.2536	2.24	2.2276	2.2162	2.2056	2.1958	2.1866	2.1779	2.1697	2.1619	2.1546	2.1475	2.1408	2.1344	2.1282	2.1222	2.1165	2.111	2.1057	2.1006	2.0957	2.0909	2.0863	2.0818	2.0774	2.0732	2.0691	2.0651	2.0612	2.0574	2.0537	2.0501	2.0466	2.0432	2.0399	2.0366	2.0335	2.0304	2.0273	2.0244	2.0215	2.0186	2.0159	2.0132	2.0105	2.0079	2.0053	2.0028
2.2862	2.2688	2.2536	2.2399	2.2275	2.2161	2.2055	2.1957	2.1865	2.1778	2.1696	2.1619	2.1545	2.1474	2.1407	2.1343	2.1281	2.1221	2.1164	2.1109	2.1056	2.1005	2.0956	2.0908	2.0861	2.0816	2.0773	2.073	2.0689	2.0649	2.061	2.0573	2.0536	2.05	2.0465	2.0431	2.0397	2.0365	2.0333	2.0302	2.0272	2.0242	2.0213	2.0185	2.0157	2.013	2.0103	2.0077	2.0052	2.0027
2.2861	2.2688	2.2535	2.2398	2.2274	2.216	2.2055	2.1956	2.1864	2.1777	2.1695	2.1618	2.1544	2.1473	2.1406	2.1342	2.128	2.122	2.1163	2.1108	2.1055	2.1004	2.0955	2.0907	2.086	2.0815	2.0772	2.0729	2.0688	2.0648	2.0609	2.0571	2.0534	2.0498	2.0463	2.0429	2.0396	2.0363	2.0332	2.0301	2.027	2.0241	2.0211	2.0183	2.0155	2.0128	2.0101	2.0075	2.005	2.0025
2.2861	2.2687	2.2535	2.2398	2.2274	2.216	2.2054	2.1956	2.1863	2.1777	2.1695	2.1617	2.1543	2.1472	2.1405	2.1341	2.1279	2.1219	2.1162	2.1107	2.1054	2.1003	2.0953	2.0905	2.0859	2.0814	2.077	2.0728	2.0687	2.0647	2.0608	2.057	2.0533	2.0497	2.0462	2.0428	2.0394	2.0362	2.033	2.0299	2.0269	2.0239	2.021	2.0181	2.0154	2.0126	2.01	2.0074	2.0048	2.0023
2.2861	2.2687	2.2534	2.2397	2.2273	2.2159	2.2053	2.1955	2.1863	2.1776	2.1694	2.1616	2.1542	2.1472	2.1404	2.134	2.1278	2.1218	2.1161	2.1106	2.1053	2.1002	2.0952	2.0904	2.0858	2.0813	2.0769	2.0727	2.0686	2.0645	2.0606	2.0569	2.0532	2.0496	2.0461	2.0426	2.0393	2.036	2.0329	2.0297	2.0267	2.0237	2.0208	2.018	2.0152	2.0125	2.0098	2.0072	2.0046	2.0021
2.286	2.2686	2.2534	2.2397	2.2273	2.2158	2.2053	2.1954	2.1862	2.1775	2.1693	2.1615	2.1541	2.1471	2.1403	2.1339	2.1277	2.1218	2.116	2.1105	2.1052	2.1001	2.0951	2.0903	2.0857	2.0812	2.0768	2.0725	2.0684	2.0644	2.0605	2.0567	2.053	2.0494	2.0459	2.0425	2.0391	2.0359	2.0327	2.0296	2.0265	2.0236	2.0207	2.0178	2.015	2.0123	2.0096	2.007	2.0045	2.0019
2.286	2.2686	2.2533	2.2396	2.2272	2.2158	2.2052	2.1954	2.1861	2.1774	2.1692	2.1614	2.154	2.147	2.1402	2.1338	2.1276	2.1217	2.1159	2.1104	2.1051	2.1	2.095	2.0902	2.0856	2.081	2.0767	2.0724	2.0683	2.0643	2.0604	2.0566	2.0529	2.0493	2.0458	2.0423	2.039	2.0357	2.0326	2.0294	2.0264	2.0234	2.0205	2.0177	2.0149	2.0121	2.0095	2.0068	2.0043	2.0018
2.2859	2.2685	2.2533	2.2396	2.2271	2.2157	2.2051	2.1953	2.1861	2.1774	2.1692	2.1614	2.154	2.1469	2.1402	2.1337	2.1275	2.1216	2.1158	2.1103	2.105	2.0999	2.0949	2.0901	2.0854	2.0809	2.0765	2.0723	2.0682	2.0642	2.0603	2.0565	2.0528	2.0491	2.0456	2.0422	2.0389	2.0356	2.0324	2.0293	2.0262	2.0233	2.0203	2.0175	2.0147	2.012	2.0093	2.0067	2.0041	2.0016
2.2859	2.2685	2.2532	2.2395	2.2271	2.2157	2.2051	2.1952	2.186	2.1773	2.1691	2.1613	2.1539	2.1468	2.1401	2.1336	2.1274	2.1215	2.1157	2.1102	2.1049	2.0998	2.0948	2.09	2.0853	2.0808	2.0764	2.0722	2.068	2.064	2.0601	2.0563	2.0526	2.049	2.0455	2.0421	2.0387	2.0354	2.0323	2.0291	2.0261	2.0231	2.0202	2.0173	2.0145	2.0118	2.0091	2.0065	2.0039	2.0014
2.2859	2.2684	2.2532	2.2395	2.227	2.2156	2.205	2.1952	2.1859	2.1772	2.169	2.1612	2.1538	2.1467	2.14	2.1335	2.1273	2.1214	2.1156	2.1101	2.1048	2.0996	2.0947	2.0899	2.0852	2.0807	2.0763	2.0721	2.0679	2.0639	2.06	2.0562	2.0525	2.0489	2.0454	2.0419	2.0386	2.0353	2.0321	2.029	2.0259	2.0229	2.02	2.0172	2.0144	2.0116	2.009	2.0063	2.0038	2.0012
2.2858	2.2684	2.2531	2.2394	2.227	2.2155	2.2049	2.1951	2.1858	2.1771	2.1689	2.1611	2.1537	2.1466	2.1399	2.1334	2.1272	2.1213	2.1155	2.11	2.1047	2.0995	2.0946	2.0898	2.0851	2.0806	2.0762	2.0719	2.0678	2.0638	2.0599	2.0561	2.0524	2.0487	2.0452	2.0418	2.0384	2.0352	2.032	2.0288	2.0258	2.0228	2.0199	2.017	2.0142	2.0115	2.0088	2.0062	2.0036	2.0011
2.2858	2.2684	2.2531	2.2394	2.2269	2.2155	2.2049	2.195	2.1858	2.1771	2.1688	2.161	2.1536	2.1466	2.1398	2.1333	2.1271	2.1212	2.1154	2.1099	2.1046	2.0994	2.0945	2.0896	2.085	2.0805	2.0761	2.0718	2.0677	2.0637	2.0597	2.0559	2.0522	2.0486	2.0451	2.0416	2.0383	2.035	2.0318	2.0287	2.0256	2.0226	2.0197	2.0169	2.0141	2.0113	2.0086	2.006	2.0034	2.0009
2.2857	2.2683	2.253	2.2393	2.2268	2.2154	2.2048	2.195	2.1857	2.177	2.1688	2.161	2.1535	2.1465	2.1397	2.1332	2.127	2.1211	2.1153	2.1098	2.1045	2.0993	2.0944	2.0895	2.0849	2.0803	2.076	2.0717	2.0676	2.0635	2.0596	2.0558	2.0521	2.0485	2.0449	2.0415	2.0381	2.0349	2.0317	2.0285	2.0255	2.0225	2.0196	2.0167	2.0139	2.0112	2.0085	2.0058	2.0033	2.0007
2.2857	2.2683	2.253	2.2392	2.2268	2.2153	2.2048	2.1949	2.1856	2.1769	2.1687	2.1609	2.1535	2.1464	2.1396	2.1332	2.1269	2.121	2.1152	2.1097	2.1044	2.0992	2.0942	2.0894	2.0848	2.0802	2.0758	2.0716	2.0674	2.0634	2.0595	2.0557	2.052	2.0483	2.0448	2.0414	2.038	2.0347	2.0315	2.0284	2.0253	2.0223	2.0194	2.0165	2.0137	2.011	2.0083	2.0057	2.0031	2.0006
2.2857	2.2682	2.2529	2.2392	2.2267	2.2153	2.2047	2.1948	2.1856	2.1769	2.1686	2.1608	2.1534	2.1463	2.1395	2.1331	2.1269	2.1209	2.1151	2.1096	2.1043	2.0991	2.0941	2.0893	2.0846	2.0801	2.0757	2.0715	2.0673	2.0633	2.0594	2.0555	2.0518	2.0482	2.0447	2.0412	2.0379	2.0346	2.0314	2.0282	2.0252	2.0222	2.0192	2.0164	2.0136	2.0108	2.0081	2.0055	2.0029	2.0004
2.2856	2.2682	2.2529	2.2391	2.2267	2.2152	2.2046	2.1948	2.1855	2.1768	2.1685	2.1607	2.1533	2.1462	2.1395	2.133	2.1268	2.1208	2.115	2.1095	2.1042	2.099	2.094	2.0892	2.0845	2.08	2.0756	2.0713	2.0672	2.0632	2.0592	2.0554	2.0517	2.0481	2.0445	2.0411	2.0377	2.0344	2.0312	2.0281	2.025	2.022	2.0191	2.0162	2.0134	2.0107	2.008	2.0053	2.0028	2.0002
2.2856	2.2681	2.2528	2.2391	2.2266	2.2152	2.2046	2.1947	2.1854	2.1767	2.1685	2.1607	2.1532	2.1461	2.1394	2.1329	2.1267	2.1207	2.115	2.1094	2.1041	2.0989	2.0939	2.0891	2.0844	2.0799	2.0755	2.0712	2.0671	2.063	2.0591	2.0553	2.0516	2.0479	2.0444	2.0409	2.0376	2.0343	2.0311	2.0279	2.0249	2.0219	2.0189	2.0161	2.0133	2.0105	2.0078	2.0052	2.0026	2
2.2855	2.2681	2.2528	2.239	2.2266	2.2151	2.2045	2.1946	2.1854	2.1766	2.1684	2.1606	2.1531	2.1461	2.1393	2.1328	2.1266	2.1206	2.1149	2.1093	2.104	2.0988	2.0938	2.089	2.0843	2.0798	2.0754	2.0711	2.0669	2.0629	2.059	2.0552	2.0514	2.0478	2.0443	2.0408	2.0374	2.0342	2.0309	2.0278	2.0247	2.0217	2.0188	2.0159	2.0131	2.0104	2.0077	2.005	2.0024	1.9999
2.2855	2.268	2.2527	2.239	2.2265	2.2151	2.2044	2.1946	2.1853	2.1766	2.1683	2.1605	2.1531	2.146	2.1392	2.1327	2.1265	2.1205	2.1148	2.1092	2.1039	2.0987	2.0937	2.0889	2.0842	2.0797	2.0753	2.071	2.0668	2.0628	2.0589	2.055	2.0513	2.0477	2.0441	2.0407	2.0373	2.034	2.0308	2.0277	2.0246	2.0216	2.0186	2.0158	2.013	2.0102	2.0075	2.0048	2.0023	1.9997
2.2855	2.268	2.2527	2.2389	2.2265	2.215	2.2044	2.1945	2.1852	2.1765	2.1682	2.1604	2.153	2.1459	2.1391	2.1326	2.1264	2.1204	2.1147	2.1091	2.1038	2.0986	2.0936	2.0888	2.0841	2.0796	2.0751	2.0709	2.0667	2.0627	2.0587	2.0549	2.0512	2.0475	2.044	2.0405	2.0372	2.0339	2.0307	2.0275	2.0244	2.0214	2.0185	2.0156	2.0128	2.01	2.0073	2.0047	2.0021	1.9996
2.2854	2.268	2.2526	2.2389	2.2264	2.2149	2.2043	2.1944	2.1852	2.1764	2.1682	2.1603	2.1529	2.1458	2.139	2.1325	2.1263	2.1203	2.1146	2.109	2.1037	2.0985	2.0935	2.0887	2.084	2.0794	2.075	2.0708	2.0666	2.0625	2.0586	2.0548	2.0511	2.0474	2.0439	2.0404	2.037	2.0337	2.0305	2.0274	2.0243	2.0213	2.0183	2.0155	2.0126	2.0099	2.0072	2.0045	2.0019	1.9994
2.2854	2.2679	2.2526	2.2388	2.2263	2.2149	2.2043	2.1944	2.1851	2.1764	2.1681	2.1603	2.1528	2.1457	2.1389	2.1325	2.1262	2.1202	2.1145	2.1089	2.1036	2.0984	2.0934	2.0886	2.0839	2.0793	2.0749	2.0706	2.0665	2.0624	2.0585	2.0547	2.0509	2.0473	2.0437	2.0403	2.0369	2.0336	2.0304	2.0272	2.0241	2.0211	2.0182	2.0153	2.0125	2.0097	2.007	2.0044	2.0018	1.9992
2.2853	2.2679	2.2525	2.2388	2.2263	2.2148	2.2042	2.1943	2.185	2.1763	2.168	2.1602	2.1528	2.1457	2.1389	2.1324	2.1261	2.1201	2.1144	2.1088	2.1035	2.0983	2.0933	2.0885	2.0838	2.0792	2.0748	2.0705	2.0664	2.0623	2.0584	2.0545	2.0508	2.0472	2.0436	2.0401	2.0368	2.0335	2.0302	2.0271	2.024	2.021	2.018	2.0152	2.0123	2.0096	2.0069	2.0042	2.0016	1.9991
2.2853	2.2678	2.2525	2.2387	2.2262	2.2148	2.2041	2.1942	2.185	2.1762	2.168	2.1601	2.1527	2.1456	2.1388	2.1323	2.126	2.1201	2.1143	2.1087	2.1034	2.0982	2.0932	2.0884	2.0837	2.0791	2.0747	2.0704	2.0662	2.0622	2.0582	2.0544	2.0507	2.047	2.0435	2.04	2.0366	2.0333	2.0301	2.0269	2.0239	2.0208	2.0179	2.015	2.0122	2.0094	2.0067	2.0041	2.0014	1.9989
2.2853	2.2678	2.2524	2.2387	2.2262	2.2147	2.2041	2.1942	2.1849	2.1761	2.1679	2.16	2.1526	2.1455	2.1387	2.1322	2.126	2.12	2.1142	2.1086	2.1033	2.0981	2.0931	2.0882	2.0836	2.079	2.0746	2.0703	2.0661	2.0621	2.0581	2.0543	2.0505	2.0469	2.0433	2.0399	2.0365	2.0332	2.03	2.0268	2.0237	2.0207	2.0178	2.0149	2.012	2.0093	2.0066	2.0039	2.0013	1.9987
2.2852	2.2677	2.2524	2.2386	2.2261	2.2146	2.204	2.1941	2.1848	2.1761	2.1678	2.16	2.1525	2.1454	2.1386	2.1321	2.1259	2.1199	2.1141	2.1085	2.1032	2.098	2.093	2.0881	2.0834	2.0789	2.0745	2.0702	2.066	2.062	2.058	2.0542	2.0504	2.0468	2.0432	2.0397	2.0364	2.0331	2.0298	2.0267	2.0236	2.0206	2.0176	2.0147	2.0119	2.0091	2.0064	2.0037	2.0011	1.9986
2.2852	2.2677	2.2523	2.2386	2.2261	2.2146	2.204	2.194	2.1848	2.176	2.1677	2.1599	2.1524	2.1453	2.1385	2.132	2.1258	2.1198	2.114	2.1085	2.1031	2.0979	2.0929	2.088	2.0833	2.0788	2.0744	2.0701	2.0659	2.0618	2.0579	2.054	2.0503	2.0467	2.0431	2.0396	2.0362	2.0329	2.0297	2.0265	2.0234	2.0204	2.0175	2.0146	2.0117	2.009	2.0062	2.0036	2.001	1.9984
2.2852	2.2677	2.2523	2.2385	2.226	2.2145	2.2039	2.194	2.1847	2.1759	2.1677	2.1598	2.1524	2.1453	2.1385	2.1319	2.1257	2.1197	2.1139	2.1084	2.103	2.0978	2.0928	2.0879	2.0832	2.0787	2.0743	2.07	2.0658	2.0617	2.0578	2.0539	2.0502	2.0465	2.043	2.0395	2.0361	2.0328	2.0296	2.0264	2.0233	2.0203	2.0173	2.0144	2.0116	2.0088	2.0061	2.0034	2.0008	1.9983
2.2851	2.2676	2.2522	2.2385	2.226	2.2145	2.2038	2.1939	2.1846	2.1759	2.1676	2.1598	2.1523	2.1452	2.1384	2.1319	2.1256	2.1196	2.1138	2.1083	2.1029	2.0977	2.0927	2.0878	2.0831	2.0786	2.0741	2.0698	2.0657	2.0616	2.0577	2.0538	2.0501	2.0464	2.0428	2.0394	2.036	2.0327	2.0294	2.0263	2.0232	2.0201	2.0172	2.0143	2.0114	2.0087	2.0059	2.0033	2.0007	1.9981
2.2851	2.2676	2.2522	2.2384	2.2259	2.2144	2.2038	2.1939	2.1846	2.1758	2.1675	2.1597	2.1522	2.1451	2.1383	2.1318	2.1255	2.1195	2.1137	2.1082	2.1028	2.0976	2.0926	2.0877	2.083	2.0785	2.074	2.0697	2.0656	2.0615	2.0575	2.0537	2.0499	2.0463	2.0427	2.0392	2.0358	2.0325	2.0293	2.0261	2.023	2.02	2.017	2.0141	2.0113	2.0085	2.0058	2.0031	2.0005	1.9979
2.285	2.2675	2.2521	2.2384	2.2259	2.2144	2.2037	2.1938	2.1845	2.1757	2.1675	2.1596	2.1521	2.145	2.1382	2.1317	2.1254	2.1194	2.1137	2.1081	2.1027	2.0975	2.0925	2.0876	2.0829	2.0784	2.0739	2.0696	2.0654	2.0614	2.0574	2.0536	2.0498	2.0462	2.0426	2.0391	2.0357	2.0324	2.0291	2.026	2.0229	2.0199	2.0169	2.014	2.0111	2.0084	2.0056	2.003	2.0004	1.9978
2.285	2.2675	2.2521	2.2383	2.2258	2.2143	2.2037	2.1937	2.1844	2.1757	2.1674	2.1595	2.1521	2.1449	2.1381	2.1316	2.1254	2.1194	2.1136	2.108	2.1026	2.0974	2.0924	2.0875	2.0828	2.0783	2.0738	2.0695	2.0653	2.0613	2.0573	2.0534	2.0497	2.046	2.0425	2.039	2.0356	2.0323	2.029	2.0258	2.0227	2.0197	2.0167	2.0138	2.011	2.0082	2.0055	2.0028	2.0002	1.9976
2.285	2.2674	2.2521	2.2383	2.2257	2.2142	2.2036	2.1937	2.1844	2.1756	2.1673	2.1595	2.152	2.1449	2.1381	2.1315	2.1253	2.1193	2.1135	2.1079	2.1025	2.0973	2.0923	2.0874	2.0827	2.0781	2.0737	2.0694	2.0652	2.0611	2.0572	2.0533	2.0496	2.0459	2.0423	2.0389	2.0354	2.0321	2.0289	2.0257	2.0226	2.0196	2.0166	2.0137	2.0109	2.0081	2.0053	2.0027	2	1.9975
2.2849	2.2674	2.252	2.2382	2.2257	2.2142	2.2035	2.1936	2.1843	2.1755	2.1672	2.1594	2.1519	2.1448	2.138	2.1315	2.1252	2.1192	2.1134	2.1078	2.1024	2.0972	2.0922	2.0873	2.0826	2.078	2.0736	2.0693	2.0651	2.061	2.0571	2.0532	2.0495	2.0458	2.0422	2.0387	2.0353	2.032	2.0287	2.0256	2.0225	2.0194	2.0165	2.0136	2.0107	2.0079	2.0052	2.0025	1.9999	1.9973
2.2849	2.2674	2.252	2.2382	2.2256	2.2141	2.2035	2.1935	2.1842	2.1755	2.1672	2.1593	2.1518	2.1447	2.1379	2.1314	2.1251	2.1191	2.1133	2.1077	2.1023	2.0971	2.0921	2.0872	2.0825	2.0779	2.0735	2.0692	2.065	2.0609	2.057	2.0531	2.0493	2.0457	2.0421	2.0386	2.0352	2.0319	2.0286	2.0254	2.0223	2.0193	2.0163	2.0134	2.0106	2.0078	2.005	2.0024	1.9997	1.9972
2.2849	2.2673	2.2519	2.2381	2.2256	2.2141	2.2034	2.1935	2.1842	2.1754	2.1671	2.1592	2.1518	2.1446	2.1378	2.1313	2.125	2.119	2.1132	2.1076	2.1022	2.097	2.092	2.0871	2.0824	2.0778	2.0734	2.0691	2.0649	2.0608	2.0568	2.053	2.0492	2.0455	2.042	2.0385	2.0351	2.0317	2.0285	2.0253	2.0222	2.0192	2.0162	2.0133	2.0104	2.0076	2.0049	2.0022	1.9996	1.997
2.2848	2.2673	2.2519	2.2381	2.2255	2.214	2.2034	2.1934	2.1841	2.1753	2.167	2.1592	2.1517	2.1446	2.1377	2.1312	2.1249	2.1189	2.1131	2.1075	2.1022	2.0969	2.0919	2.087	2.0823	2.0777	2.0733	2.069	2.0648	2.0607	2.0567	2.0529	2.0491	2.0454	2.0418	2.0384	2.0349	2.0316	2.0284	2.0252	2.0221	2.019	2.016	2.0131	2.0103	2.0075	2.0048	2.0021	1.9994	1.9969
2.2848	2.2672	2.2518	2.238	2.2255	2.214	2.2033	2.1934	2.184	2.1753	2.167	2.1591	2.1516	2.1445	2.1377	2.1311	2.1249	2.1188	2.113	2.1075	2.1021	2.0969	2.0918	2.0869	2.0822	2.0776	2.0732	2.0689	2.0647	2.0606	2.0566	2.0527	2.049	2.0453	2.0417	2.0382	2.0348	2.0315	2.0282	2.025	2.0219	2.0189	2.0159	2.013	2.0101	2.0073	2.0046	2.0019	1.9993	1.9967
2.2848	2.2672	2.2518	2.238	2.2254	2.2139	2.2033	2.1933	2.184	2.1752	2.1669	2.159	2.1515	2.1444	2.1376	2.131	2.1248	2.1188	2.113	2.1074	2.102	2.0968	2.0917	2.0868	2.0821	2.0775	2.0731	2.0688	2.0646	2.0605	2.0565	2.0526	2.0489	2.0452	2.0416	2.0381	2.0347	2.0314	2.0281	2.0249	2.0218	2.0188	2.0158	2.0129	2.01	2.0072	2.0045	2.0018	1.9991	1.9966
2.2847	2.2672	2.2517	2.2379	2.2254	2.2139	2.2032	2.1932	2.1839	2.1751	2.1668	2.159	2.1515	2.1443	2.1375	2.131	2.1247	2.1187	2.1129	2.1073	2.1019	2.0967	2.0916	2.0867	2.082	2.0774	2.073	2.0687	2.0645	2.0604	2.0564	2.0525	2.0487	2.0451	2.0415	2.038	2.0346	2.0312	2.028	2.0248	2.0217	2.0186	2.0156	2.0127	2.0099	2.0071	2.0043	2.0016	1.999	1.9964
2.2847	2.2671	2.2517	2.2379	2.2253	2.2138	2.2031	2.1932	2.1839	2.1751	2.1668	2.1589	2.1514	2.1443	2.1374	2.1309	2.1246	2.1186	2.1128	2.1072	2.1018	2.0966	2.0915	2.0866	2.0819	2.0773	2.0729	2.0685	2.0643	2.0603	2.0563	2.0524	2.0486	2.045	2.0414	2.0379	2.0344	2.0311	2.0278	2.0247	2.0215	2.0185	2.0155	2.0126	2.0097	2.0069	2.0042	2.0015	1.9988	1.9963
2.2847	2.2671	2.2517	2.2378	2.2253	2.2138	2.2031	2.1931	2.1838	2.175	2.1667	2.1588	2.1513	2.1442	2.1374	2.1308	2.1245	2.1185	2.1127	2.1071	2.1017	2.0965	2.0914	2.0865	2.0818	2.0772	2.0728	2.0684	2.0642	2.0601	2.0562	2.0523	2.0485	2.0448	2.0412	2.0377	2.0343	2.031	2.0277	2.0245	2.0214	2.0184	2.0154	2.0124	2.0096	2.0068	2.004	2.0013	1.9987	1.9961
2.2846	2.267	2.2516	2.2378	2.2252	2.2137	2.203	2.1931	2.1837	2.1749	2.1666	2.1588	2.1513	2.1441	2.1373	2.1307	2.1245	2.1184	2.1126	2.107	2.1016	2.0964	2.0913	2.0865	2.0817	2.0771	2.0727	2.0683	2.0641	2.06	2.0561	2.0522	2.0484	2.0447	2.0411	2.0376	2.0342	2.0309	2.0276	2.0244	2.0213	2.0182	2.0152	2.0123	2.0094	2.0066	2.0039	2.0012	1.9986	1.996
2.2846	2.267	2.2516	2.2377	2.2252	2.2137	2.203	2.193	2.1837	2.1749	2.1666	2.1587	2.1512	2.144	2.1372	2.1307	2.1244	2.1183	2.1125	2.1069	2.1015	2.0963	2.0912	2.0864	2.0816	2.077	2.0726	2.0682	2.064	2.0599	2.0559	2.0521	2.0483	2.0446	2.041	2.0375	2.0341	2.0307	2.0275	2.0243	2.0211	2.0181	2.0151	2.0122	2.0093	2.0065	2.0037	2.0011	1.9984	1.9958
2.2845	2.267	2.2515	2.2377	2.2251	2.2136	2.2029	2.193	2.1836	2.1748	2.1665	2.1586	2.1511	2.144	2.1371	2.1306	2.1243	2.1183	2.1124	2.1068	2.1014	2.0962	2.0912	2.0863	2.0815	2.0769	2.0725	2.0681	2.0639	2.0598	2.0558	2.052	2.0482	2.0445	2.0409	2.0374	2.034	2.0306	2.0273	2.0241	2.021	2.018	2.015	2.012	2.0092	2.0064	2.0036	2.0009	1.9983	1.9957
2.2845	2.2669	2.2515	2.2377	2.2251	2.2135	2.2029	2.1929	2.1836	2.1748	2.1664	2.1586	2.151	2.1439	2.1371	2.1305	2.1242	2.1182	2.1124	2.1068	2.1013	2.0961	2.0911	2.0862	2.0814	2.0768	2.0724	2.068	2.0638	2.0597	2.0557	2.0518	2.0481	2.0444	2.0408	2.0373	2.0338	2.0305	2.0272	2.024	2.0209	2.0178	2.0148	2.0119	2.009	2.0062	2.0035	2.0008	1.9981	1.9955
2.2845	2.2669	2.2514	2.2376	2.225	2.2135	2.2028	2.1928	2.1835	2.1747	2.1664	2.1585	2.151	2.1438	2.137	2.1304	2.1241	2.1181	2.1123	2.1067	2.1013	2.096	2.091	2.0861	2.0813	2.0767	2.0723	2.0679	2.0637	2.0596	2.0556	2.0517	2.0479	2.0443	2.0407	2.0371	2.0337	2.0304	2.0271	2.0239	2.0208	2.0177	2.0147	2.0118	2.0089	2.0061	2.0033	2.0006	1.998	1.9954
2.2844	2.2668	2.2514	2.2376	2.225	2.2134	2.2027	2.1928	2.1834	2.1746	2.1663	2.1584	2.1509	2.1437	2.1369	2.1303	2.1241	2.118	2.1122	2.1066	2.1012	2.0959	2.0909	2.086	2.0812	2.0766	2.0722	2.0678	2.0636	2.0595	2.0555	2.0516	2.0478	2.0441	2.0405	2.037	2.0336	2.0302	2.027	2.0238	2.0206	2.0176	2.0146	2.0116	2.0088	2.0059	2.0032	2.0005	1.9978	1.9952
2.2844	2.2668	2.2514	2.2375	2.2249	2.2134	2.2027	2.1927	2.1834	2.1746	2.1662	2.1584	2.1508	2.1437	2.1368	2.1303	2.124	2.1179	2.1121	2.1065	2.1011	2.0958	2.0908	2.0859	2.0811	2.0765	2.0721	2.0677	2.0635	2.0594	2.0554	2.0515	2.0477	2.044	2.0404	2.0369	2.0335	2.0301	2.0268	2.0236	2.0205	2.0174	2.0144	2.0115	2.0086	2.0058	2.0031	2.0003	1.9977	1.9951
2.2844	2.2668	2.2513	2.2375	2.2249	2.2133	2.2026	2.1927	2.1833	2.1745	2.1662	2.1583	2.1508	2.1436	2.1368	2.1302	2.1239	2.1178	2.112	2.1064	2.101	2.0958	2.0907	2.0858	2.081	2.0764	2.072	2.0676	2.0634	2.0593	2.0553	2.0514	2.0476	2.0439	2.0403	2.0368	2.0334	2.03	2.0267	2.0235	2.0204	2.0173	2.0143	2.0114	2.0085	2.0057	2.0029	2.0002	1.9976	1.995
2.2843	2.2667	2.2513	2.2374	2.2248	2.2133	2.2026	2.1926	2.1833	2.1744	2.1661	2.1582	2.1507	2.1435	2.1367	2.1301	2.1238	2.1178	2.1119	2.1063	2.1009	2.0957	2.0906	2.0857	2.0809	2.0763	2.0719	2.0675	2.0633	2.0592	2.0552	2.0513	2.0475	2.0438	2.0402	2.0367	2.0332	2.0299	2.0266	2.0234	2.0203	2.0172	2.0142	2.0112	2.0084	2.0055	2.0028	2.0001	1.9974	1.9948
2.2843	2.2667	2.2512	2.2374	2.2248	2.2132	2.2025	2.1926	2.1832	2.1744	2.1661	2.1582	2.1506	2.1435	2.1366	2.13	2.1237	2.1177	2.1119	2.1062	2.1008	2.0956	2.0905	2.0856	2.0809	2.0762	2.0718	2.0674	2.0632	2.0591	2.0551	2.0512	2.0474	2.0437	2.0401	2.0366	2.0331	2.0298	2.0265	2.0233	2.0201	2.0171	2.0141	2.0111	2.0082	2.0054	2.0026	1.9999	1.9973	1.9947
2.2843	2.2667	2.2512	2.2373	2.2247	2.2132	2.2025	2.1925	2.1831	2.1743	2.166	2.1581	2.1506	2.1434	2.1365	2.13	2.1237	2.1176	2.1118	2.1062	2.1007	2.0955	2.0904	2.0855	2.0808	2.0761	2.0717	2.0673	2.0631	2.059	2.055	2.0511	2.0473	2.0436	2.04	2.0364	2.033	2.0296	2.0264	2.0231	2.02	2.0169	2.0139	2.011	2.0081	2.0053	2.0025	1.9998	1.9971	1.9945
2.2842	2.2666	2.2511	2.2373	2.2247	2.2131	2.2024	2.1924	2.1831	2.1743	2.1659	2.158	2.1505	2.1433	2.1365	2.1299	2.1236	2.1175	2.1117	2.1061	2.1006	2.0954	2.0903	2.0854	2.0807	2.0761	2.0716	2.0672	2.063	2.0589	2.0549	2.051	2.0472	2.0435	2.0399	2.0363	2.0329	2.0295	2.0262	2.023	2.0199	2.0168	2.0138	2.0109	2.008	2.0051	2.0024	1.9997	1.997	1.9944
2.2842	2.2666	2.2511	2.2372	2.2246	2.2131	2.2024	2.1924	2.183	2.1742	2.1659	2.158	2.1504	2.1433	2.1364	2.1298	2.1235	2.1175	2.1116	2.106	2.1006	2.0953	2.0902	2.0853	2.0806	2.076	2.0715	2.0671	2.0629	2.0588	2.0548	2.0509	2.0471	2.0434	2.0397	2.0362	2.0328	2.0294	2.0261	2.0229	2.0198	2.0167	2.0137	2.0107	2.0078	2.005	2.0022	1.9995	1.9969	1.9943
2.2842	2.2665	2.2511	2.2372	2.2246	2.213	2.2023	2.1923	2.183	2.1741	2.1658	2.1579	2.1504	2.1432	2.1363	2.1297	2.1234	2.1174	2.1115	2.1059	2.1005	2.0952	2.0902	2.0852	2.0805	2.0759	2.0714	2.067	2.0628	2.0587	2.0547	2.0508	2.047	2.0432	2.0396	2.0361	2.0327	2.0293	2.026	2.0228	2.0196	2.0166	2.0135	2.0106	2.0077	2.0049	2.0021	1.9994	1.9967	1.9941
2.2841	2.2665	2.251	2.2372	2.2246	2.213	2.2023	2.1923	2.1829	2.1741	2.1657	2.1578	2.1503	2.1431	2.1362	2.1297	2.1234	2.1173	2.1115	2.1058	2.1004	2.0951	2.0901	2.0852	2.0804	2.0758	2.0713	2.0669	2.0627	2.0586	2.0546	2.0507	2.0469	2.0431	2.0395	2.036	2.0325	2.0292	2.0259	2.0227	2.0195	2.0164	2.0134	2.0105	2.0076	2.0047	2.002	1.9993	1.9966	1.994
2.2841	2.2665	2.251	2.2371	2.2245	2.2129	2.2022	2.1922	2.1828	2.174	2.1657	2.1578	2.1502	2.143	2.1362	2.1296	2.1233	2.1172	2.1114	2.1057	2.1003	2.0951	2.09	2.0851	2.0803	2.0757	2.0712	2.0668	2.0626	2.0585	2.0545	2.0506	2.0467	2.043	2.0394	2.0359	2.0324	2.0291	2.0258	2.0225	2.0194	2.0163	2.0133	2.0103	2.0074	2.0046	2.0018	1.9991	1.9965	1.9938
2.2841	2.2664	2.2509	2.2371	2.2245	2.2129	2.2022	2.1922	2.1828	2.174	2.1656	2.1577	2.1502	2.143	2.1361	2.1295	2.1232	2.1171	2.1113	2.1057	2.1002	2.095	2.0899	2.085	2.0802	2.0756	2.0711	2.0667	2.0625	2.0584	2.0544	2.0504	2.0466	2.0429	2.0393	2.0358	2.0323	2.0289	2.0256	2.0224	2.0193	2.0162	2.0132	2.0102	2.0073	2.0045	2.0017	1.999	1.9963	1.9937
2.284	2.2664	2.2509	2.237	2.2244	2.2128	2.2021	2.1921	2.1827	2.1739	2.1656	2.1576	2.1501	2.1429	2.136	2.1295	2.1231	2.1171	2.1112	2.1056	2.1001	2.0949	2.0898	2.0849	2.0801	2.0755	2.071	2.0666	2.0624	2.0583	2.0543	2.0503	2.0465	2.0428	2.0392	2.0357	2.0322	2.0288	2.0255	2.0223	2.0191	2.0161	2.013	2.0101	2.0072	2.0044	2.0016	1.9989	1.9962	1.9936
2.284	2.2664	2.2509	2.237	2.2244	2.2128	2.2021	2.1921	2.1827	2.1738	2.1655	2.1576	2.15	2.1428	2.136	2.1294	2.1231	2.117	2.1111	2.1055	2.1001	2.0948	2.0897	2.0848	2.08	2.0754	2.0709	2.0665	2.0623	2.0582	2.0542	2.0502	2.0464	2.0427	2.0391	2.0355	2.0321	2.0287	2.0254	2.0222	2.019	2.0159	2.0129	2.01	2.0071	2.0042	2.0014	1.9987	1.996	1.9934
2.284	2.2663	2.2508	2.2369	2.2243	2.2127	2.202	2.192	2.1826	2.1738	2.1654	2.1575	2.15	2.1428	2.1359	2.1293	2.123	2.1169	2.1111	2.1054	2.1	2.0947	2.0896	2.0847	2.0799	2.0753	2.0708	2.0664	2.0622	2.0581	2.054	2.0501	2.0463	2.0426	2.039	2.0354	2.032	2.0286	2.0253	2.0221	2.0189	2.0158	2.0128	2.0098	2.0069	2.0041	2.0013	1.9986	1.9959	1.9933
2.284	2.2663	2.2508	2.2369	2.2243	2.2127	2.202	2.1919	2.1826	2.1737	2.1654	2.1574	2.1499	2.1427	2.1358	2.1292	2.1229	2.1168	2.111	2.1053	2.0999	2.0946	2.0895	2.0846	2.0798	2.0752	2.0707	2.0663	2.0621	2.058	2.0539	2.05	2.0462	2.0425	2.0389	2.0353	2.0319	2.0285	2.0252	2.0219	2.0188	2.0157	2.0127	2.0097	2.0068	2.004	2.0012	1.9985	1.9958	1.9932
2.2839	2.2662	2.2507	2.2368	2.2242	2.2126	2.2019	2.1919	2.1825	2.1737	2.1653	2.1574	2.1498	2.1426	2.1358	2.1292	2.1228	2.1168	2.1109	2.1053	2.0998	2.0946	2.0895	2.0845	2.0798	2.0751	2.0706	2.0663	2.062	2.0579	2.0538	2.0499	2.0461	2.0424	2.0388	2.0352	2.0317	2.0284	2.0251	2.0218	2.0187	2.0156	2.0126	2.0096	2.0067	2.0038	2.0011	1.9983	1.9957	1.993
2.2839	2.2662	2.2507	2.2368	2.2242	2.2126	2.2018	2.1918	2.1824	2.1736	2.1652	2.1573	2.1498	2.1426	2.1357	2.1291	2.1228	2.1167	2.1108	2.1052	2.0997	2.0945	2.0894	2.0844	2.0797	2.075	2.0705	2.0662	2.0619	2.0578	2.0537	2.0498	2.046	2.0423	2.0386	2.0351	2.0316	2.0283	2.0249	2.0217	2.0186	2.0155	2.0124	2.0095	2.0066	2.0037	2.0009	1.9982	1.9955	1.9929
2.2839	2.2662	2.2507	2.2368	2.2241	2.2125	2.2018	2.1918	2.1824	2.1735	2.1652	2.1573	2.1497	2.1425	2.1356	2.129	2.1227	2.1166	2.1108	2.1051	2.0997	2.0944	2.0893	2.0844	2.0796	2.0749	2.0704	2.0661	2.0618	2.0577	2.0536	2.0497	2.0459	2.0422	2.0385	2.035	2.0315	2.0281	2.0248	2.0216	2.0184	2.0153	2.0123	2.0093	2.0064	2.0036	2.0008	1.9981	1.9954	1.9928
2.2838	2.2661	2.2506	2.2367	2.2241	2.2125	2.2017	2.1917	2.1823	2.1735	2.1651	2.1572	2.1496	2.1424	2.1355	2.129	2.1226	2.1165	2.1107	2.105	2.0996	2.0943	2.0892	2.0843	2.0795	2.0749	2.0703	2.066	2.0617	2.0576	2.0535	2.0496	2.0458	2.0421	2.0384	2.0349	2.0314	2.028	2.0247	2.0215	2.0183	2.0152	2.0122	2.0092	2.0063	2.0035	2.0007	1.9979	1.9953	1.9926
2.2838	2.2661	2.2506	2.2367	2.224	2.2124	2.2017	2.1917	2.1823	2.1734	2.1651	2.1571	2.1496	2.1424	2.1355	2.1289	2.1225	2.1165	2.1106	2.1049	2.0995	2.0942	2.0891	2.0842	2.0794	2.0748	2.0703	2.0659	2.0616	2.0575	2.0535	2.0495	2.0457	2.042	2.0383	2.0348	2.0313	2.0279	2.0246	2.0214	2.0182	2.0151	2.0121	2.0091	2.0062	2.0033	2.0006	1.9978	1.9951	1.9925
2.2838	2.2661	2.2505	2.2366	2.224	2.2124	2.2016	2.1916	2.1822	2.1734	2.165	2.1571	2.1495	2.1423	2.1354	2.1288	2.1225	2.1164	2.1105	2.1049	2.0994	2.0941	2.089	2.0841	2.0793	2.0747	2.0702	2.0658	2.0615	2.0574	2.0534	2.0494	2.0456	2.0419	2.0382	2.0347	2.0312	2.0278	2.0245	2.0213	2.0181	2.015	2.012	2.009	2.0061	2.0032	2.0004	1.9977	1.995	1.9924
2.2837	2.266	2.2505	2.2366	2.224	2.2123	2.2016	2.1916	2.1822	2.1733	2.1649	2.157	2.1494	2.1422	2.1353	2.1287	2.1224	2.1163	2.1104	2.1048	2.0993	2.0941	2.089	2.084	2.0792	2.0746	2.0701	2.0657	2.0614	2.0573	2.0533	2.0493	2.0455	2.0418	2.0381	2.0346	2.0311	2.0277	2.0244	2.0211	2.018	2.0149	2.0118	2.0089	2.0059	2.0031	2.0003	1.9976	1.9949	1.9922
2.2837	2.266	2.2505	2.2366	2.2239	2.2123	2.2015	2.1915	2.1821	2.1733	2.1649	2.1569	2.1494	2.1422	2.1353	2.1287	2.1223	2.1162	2.1104	2.1047	2.0993	2.094	2.0889	2.0839	2.0791	2.0745	2.07	2.0656	2.0613	2.0572	2.0532	2.0492	2.0454	2.0417	2.038	2.0345	2.031	2.0276	2.0243	2.021	2.0179	2.0148	2.0117	2.0087	2.0058	2.003	2.0002	1.9974	1.9947	1.9921
2.2837	2.266	2.2504	2.2365	2.2239	2.2123	2.2015	2.1915	2.1821	2.1732	2.1648	2.1569	2.1493	2.1421	2.1352	2.1286	2.1223	2.1162	2.1103	2.1046	2.0992	2.0939	2.0888	2.0838	2.0791	2.0744	2.0699	2.0655	2.0612	2.0571	2.0531	2.0491	2.0453	2.0416	2.0379	2.0344	2.0309	2.0275	2.0242	2.0209	2.0177	2.0146	2.0116	2.0086	2.0057	2.0029	2.0001	1.9973	1.9946	1.992
2.2836	2.2659	2.2504	2.2365	2.2238	2.2122	2.2014	2.1914	2.182	2.1731	2.1648	2.1568	2.1493	2.142	2.1351	2.1285	2.1222	2.1161	2.1102	2.1046	2.0991	2.0938	2.0887	2.0838	2.079	2.0743	2.0698	2.0654	2.0612	2.057	2.053	2.049	2.0452	2.0415	2.0378	2.0342	2.0308	2.0274	2.0241	2.0208	2.0176	2.0145	2.0115	2.0085	2.0056	2.0027	1.9999	1.9972	1.9945	1.9918
2.2836	2.2659	2.2503	2.2364	2.2238	2.2122	2.2014	2.1914	2.182	2.1731	2.1647	2.1568	2.1492	2.142	2.1351	2.1285	2.1221	2.116	2.1101	2.1045	2.099	2.0937	2.0886	2.0837	2.0789	2.0742	2.0697	2.0653	2.0611	2.0569	2.0529	2.0489	2.0451	2.0414	2.0377	2.0341	2.0307	2.0273	2.0239	2.0207	2.0175	2.0144	2.0114	2.0084	2.0055	2.0026	1.9998	1.9971	1.9944	1.9917
2.2836	2.2659	2.2503	2.2364	2.2237	2.2121	2.2013	2.1913	2.1819	2.173	2.1647	2.1567	2.1491	2.1419	2.135	2.1284	2.1221	2.1159	2.1101	2.1044	2.0989	2.0937	2.0885	2.0836	2.0788	2.0741	2.0696	2.0652	2.061	2.0568	2.0528	2.0488	2.045	2.0413	2.0376	2.034	2.0306	2.0272	2.0238	2.0206	2.0174	2.0143	2.0112	2.0083	2.0053	2.0025	1.9997	1.9969	1.9942	1.9916
2.2835	2.2658	2.2503	2.2363	2.2237	2.2121	2.2013	2.1913	2.1818	2.173	2.1646	2.1566	2.1491	2.1418	2.1349	2.1283	2.122	2.1159	2.11	2.1043	2.0989	2.0936	2.0885	2.0835	2.0787	2.0741	2.0695	2.0651	2.0609	2.0567	2.0527	2.0487	2.0449	2.0412	2.0375	2.0339	2.0304	2.027	2.0237	2.0205	2.0173	2.0142	2.0111	2.0082	2.0052	2.0024	1.9996	1.9968	1.9941	1.9915
2.2835	2.2658	2.2502	2.2363	2.2236	2.212	2.2013	2.1912	2.1818	2.1729	2.1645	2.1566	2.149	2.1418	2.1349	2.1283	2.1219	2.1158	2.1099	2.1043	2.0988	2.0935	2.0884	2.0834	2.0786	2.074	2.0694	2.0651	2.0608	2.0566	2.0526	2.0486	2.0448	2.0411	2.0374	2.0338	2.0303	2.0269	2.0236	2.0204	2.0172	2.0141	2.011	2.008	2.0051	2.0022	1.9994	1.9967	1.994	1.9913
2.2835	2.2658	2.2502	2.2363	2.2236	2.212	2.2012	2.1912	2.1817	2.1729	2.1645	2.1565	2.1489	2.1417	2.1348	2.1282	2.1218	2.1157	2.1099	2.1042	2.0987	2.0934	2.0883	2.0833	2.0785	2.0739	2.0694	2.065	2.0607	2.0565	2.0525	2.0485	2.0447	2.041	2.0373	2.0337	2.0302	2.0268	2.0235	2.0203	2.0171	2.014	2.0109	2.0079	2.005	2.0021	1.9993	1.9966	1.9939	1.9912
2.2835	2.2657	2.2502	2.2362	2.2236	2.2119	2.2012	2.1911	2.1817	2.1728	2.1644	2.1565	2.1489	2.1417	2.1347	2.1281	2.1218	2.1157	2.1098	2.1041	2.0986	2.0933	2.0882	2.0833	2.0785	2.0738	2.0693	2.0649	2.0606	2.0564	2.0524	2.0484	2.0446	2.0409	2.0372	2.0336	2.0301	2.0267	2.0234	2.0201	2.017	2.0138	2.0108	2.0078	2.0049	2.002	1.9992	1.9964	1.9937	1.9911
2.2834	2.2657	2.2501	2.2362	2.2235	2.2119	2.2011	2.1911	2.1816	2.1728	2.1644	2.1564	2.1488	2.1416	2.1347	2.1281	2.1217	2.1156	2.1097	2.104	2.0986	2.0933	2.0881	2.0832	2.0784	2.0737	2.0692	2.0648	2.0605	2.0563	2.0523	2.0484	2.0445	2.0408	2.0371	2.0335	2.03	2.0266	2.0233	2.02	2.0168	2.0137	2.0107	2.0077	2.0048	2.0019	1.9991	1.9963	1.9936	1.991
2.2834	2.2657	2.2501	2.2361	2.2235	2.2118	2.2011	2.191	2.1816	2.1727	2.1643	2.1563	2.1488	2.1415	2.1346	2.128	2.1216	2.1155	2.1096	2.104	2.0985	2.0932	2.0881	2.0831	2.0783	2.0736	2.0691	2.0647	2.0604	2.0563	2.0522	2.0483	2.0444	2.0407	2.037	2.0334	2.0299	2.0265	2.0232	2.0199	2.0167	2.0136	2.0106	2.0076	2.0046	2.0018	1.999	1.9962	1.9935	1.9908
2.2834	2.2656	2.25	2.2361	2.2234	2.2118	2.201	2.191	2.1815	2.1727	2.1643	2.1563	2.1487	2.1415	2.1346	2.1279	2.1216	2.1155	2.1096	2.1039	2.0984	2.0931	2.088	2.083	2.0782	2.0735	2.069	2.0646	2.0603	2.0562	2.0521	2.0482	2.0443	2.0406	2.0369	2.0333	2.0298	2.0264	2.0231	2.0198	2.0166	2.0135	2.0105	2.0075	2.0045	2.0017	1.9988	1.9961	1.9934	1.9907
2.2833	2.2656	2.25	2.2361	2.2234	2.2117	2.201	2.1909	2.1815	2.1726	2.1642	2.1562	2.1486	2.1414	2.1345	2.1279	2.1215	2.1154	2.1095	2.1038	2.0983	2.093	2.0879	2.0829	2.0781	2.0735	2.0689	2.0645	2.0602	2.0561	2.052	2.0481	2.0442	2.0405	2.0368	2.0332	2.0297	2.0263	2.023	2.0197	2.0165	2.0134	2.0103	2.0073	2.0044	2.0015	1.9987	1.996	1.9933	1.9906
2.2833	2.2656	2.25	2.236	2.2233	2.2117	2.2009	2.1909	2.1814	2.1725	2.1641	2.1562	2.1486	2.1413	2.1344	2.1278	2.1214	2.1153	2.1094	2.1037	2.0983	2.093	2.0878	2.0829	2.078	2.0734	2.0688	2.0644	2.0602	2.056	2.0519	2.048	2.0441	2.0404	2.0367	2.0331	2.0296	2.0262	2.0229	2.0196	2.0164	2.0133	2.0102	2.0072	2.0043	2.0014	1.9986	1.9958	1.9931	1.9905
2.2833	2.2655	2.2499	2.236	2.2233	2.2117	2.2009	2.1908	2.1814	2.1725	2.1641	2.1561	2.1485	2.1413	2.1344	2.1277	2.1214	2.1152	2.1093	2.1037	2.0982	2.0929	2.0878	2.0828	2.078	2.0733	2.0688	2.0644	2.0601	2.0559	2.0518	2.0479	2.044	2.0403	2.0366	2.033	2.0295	2.0261	2.0228	2.0195	2.0163	2.0132	2.0101	2.0071	2.0042	2.0013	1.9985	1.9957	1.993	1.9904
2.2833	2.2655	2.2499	2.2359	2.2233	2.2116	2.2008	2.1908	2.1813	2.1724	2.164	2.1561	2.1485	2.1412	2.1343	2.1277	2.1213	2.1152	2.1093	2.1036	2.0981	2.0928	2.0877	2.0827	2.0779	2.0732	2.0687	2.0643	2.06	2.0558	2.0517	2.0478	2.0439	2.0402	2.0365	2.0329	2.0294	2.026	2.0227	2.0194	2.0162	2.0131	2.01	2.007	2.0041	2.0012	1.9984	1.9956	1.9929	1.9902
2.2832	2.2655	2.2499	2.2359	2.2232	2.2116	2.2008	2.1907	2.1813	2.1724	2.164	2.156	2.1484	2.1412	2.1342	2.1276	2.1212	2.1151	2.1092	2.1035	2.098	2.0927	2.0876	2.0826	2.0778	2.0731	2.0686	2.0642	2.0599	2.0557	2.0517	2.0477	2.0438	2.0401	2.0364	2.0328	2.0293	2.0259	2.0226	2.0193	2.0161	2.013	2.0099	2.0069	2.004	2.0011	1.9983	1.9955	1.9928	1.9901
2.2832	2.2654	2.2498	2.2359	2.2232	2.2115	2.2007	2.1907	2.1812	2.1723	2.1639	2.1559	2.1483	2.1411	2.1342	2.1275	2.1212	2.115	2.1091	2.1035	2.098	2.0927	2.0875	2.0825	2.0777	2.073	2.0685	2.0641	2.0598	2.0556	2.0516	2.0476	2.0437	2.04	2.0363	2.0327	2.0292	2.0258	2.0225	2.0192	2.016	2.0129	2.0098	2.0068	2.0038	2.001	1.9981	1.9954	1.9927	1.99
2.2832	2.2654	2.2498	2.2358	2.2231	2.2115	2.2007	2.1906	2.1812	2.1723	2.1639	2.1559	2.1483	2.141	2.1341	2.1275	2.1211	2.115	2.1091	2.1034	2.0979	2.0926	2.0874	2.0825	2.0776	2.073	2.0684	2.064	2.0597	2.0555	2.0515	2.0475	2.0436	2.0399	2.0362	2.0326	2.0291	2.0257	2.0223	2.0191	2.0159	2.0127	2.0097	2.0067	2.0037	2.0009	1.998	1.9953	1.9925	1.9899
2.2831	2.2654	2.2498	2.2358	2.2231	2.2114	2.2006	2.1906	2.1811	2.1722	2.1638	2.1558	2.1482	2.141	2.134	2.1274	2.121	2.1149	2.109	2.1033	2.0978	2.0925	2.0874	2.0824	2.0776	2.0729	2.0683	2.0639	2.0596	2.0555	2.0514	2.0474	2.0436	2.0398	2.0361	2.0325	2.029	2.0256	2.0222	2.019	2.0158	2.0126	2.0096	2.0066	2.0036	2.0007	1.9979	1.9951	1.9924	1.9898
2.2831	2.2653	2.2497	2.2357	2.2231	2.2114	2.2006	2.1905	2.1811	2.1722	2.1638	2.1558	2.1482	2.1409	2.134	2.1273	2.121	2.1148	2.1089	2.1032	2.0977	2.0924	2.0873	2.0823	2.0775	2.0728	2.0683	2.0638	2.0595	2.0554	2.0513	2.0473	2.0435	2.0397	2.036	2.0324	2.0289	2.0255	2.0221	2.0189	2.0157	2.0125	2.0095	2.0065	2.0035	2.0006	1.9978	1.995	1.9923	1.9896
2.2831	2.2653	2.2497	2.2357	2.223	2.2113	2.2005	2.1905	2.181	2.1721	2.1637	2.1557	2.1481	2.1409	2.1339	2.1273	2.1209	2.1148	2.1089	2.1032	2.0977	2.0924	2.0872	2.0822	2.0774	2.0727	2.0682	2.0638	2.0595	2.0553	2.0512	2.0472	2.0434	2.0396	2.0359	2.0323	2.0288	2.0254	2.022	2.0188	2.0156	2.0124	2.0094	2.0063	2.0034	2.0005	1.9977	1.9949	1.9922	1.9895
2.2831	2.2653	2.2497	2.2357	2.223	2.2113	2.2005	2.1904	2.181	2.1721	2.1636	2.1557	2.1481	2.1408	2.1339	2.1272	2.1208	2.1147	2.1088	2.1031	2.0976	2.0923	2.0871	2.0822	2.0773	2.0726	2.0681	2.0637	2.0594	2.0552	2.0511	2.0471	2.0433	2.0395	2.0358	2.0322	2.0287	2.0253	2.0219	2.0187	2.0155	2.0123	2.0092	2.0062	2.0033	2.0004	1.9976	1.9948	1.9921	1.9894
2.283	2.2652	2.2496	2.2356	2.2229	2.2113	2.2005	2.1904	2.1809	2.172	2.1636	2.1556	2.148	2.1407	2.1338	2.1272	2.1208	2.1146	2.1087	2.103	2.0975	2.0922	2.0871	2.0821	2.0772	2.0726	2.068	2.0636	2.0593	2.0551	2.051	2.0471	2.0432	2.0394	2.0357	2.0321	2.0286	2.0252	2.0218	2.0186	2.0154	2.0122	2.0091	2.0061	2.0032	2.0003	1.9975	1.9947	1.992	1.9893
2.283	2.2652	2.2496	2.2356	2.2229	2.2112	2.2004	2.1903	2.1809	2.172	2.1635	2.1555	2.1479	2.1407	2.1337	2.1271	2.1207	2.1146	2.1087	2.103	2.0975	2.0921	2.087	2.082	2.0772	2.0725	2.0679	2.0635	2.0592	2.055	2.0509	2.047	2.0431	2.0393	2.0356	2.032	2.0285	2.0251	2.0217	2.0185	2.0153	2.0121	2.009	2.006	2.0031	2.0002	1.9973	1.9946	1.9918	1.9892
2.283	2.2652	2.2495	2.2356	2.2228	2.2112	2.2004	2.1903	2.1808	2.1719	2.1635	2.1555	2.1479	2.1406	2.1337	2.127	2.1206	2.1145	2.1086	2.1029	2.0974	2.0921	2.0869	2.0819	2.0771	2.0724	2.0678	2.0634	2.0591	2.0549	2.0509	2.0469	2.043	2.0392	2.0355	2.0319	2.0284	2.025	2.0216	2.0184	2.0151	2.012	2.0089	2.0059	2.003	2.0001	1.9972	1.9945	1.9917	1.9891
2.2829	2.2651	2.2495	2.2355	2.2228	2.2111	2.2003	2.1902	2.1808	2.1719	2.1634	2.1554	2.1478	2.1406	2.1336	2.127	2.1206	2.1144	2.1085	2.1028	2.0973	2.092	2.0868	2.0818	2.077	2.0723	2.0678	2.0633	2.059	2.0548	2.0508	2.0468	2.0429	2.0391	2.0355	2.0319	2.0283	2.0249	2.0215	2.0183	2.015	2.0119	2.0088	2.0058	2.0029	2	1.9971	1.9943	1.9916	1.9889
2.2829	2.2651	2.2495	2.2355	2.2228	2.2111	2.2003	2.1902	2.1807	2.1718	2.1634	2.1554	2.1478	2.1405	2.1336	2.1269	2.1205	2.1144	2.1085	2.1027	2.0972	2.0919	2.0868	2.0818	2.0769	2.0722	2.0677	2.0633	2.0589	2.0548	2.0507	2.0467	2.0428	2.039	2.0354	2.0318	2.0282	2.0248	2.0214	2.0182	2.0149	2.0118	2.0087	2.0057	2.0027	1.9999	1.997	1.9942	1.9915	1.9888
2.2829	2.2651	2.2494	2.2354	2.2227	2.211	2.2002	2.1901	2.1807	2.1718	2.1633	2.1553	2.1477	2.1404	2.1335	2.1268	2.1204	2.1143	2.1084	2.1027	2.0972	2.0918	2.0867	2.0817	2.0769	2.0722	2.0676	2.0632	2.0589	2.0547	2.0506	2.0466	2.0427	2.039	2.0353	2.0317	2.0281	2.0247	2.0213	2.0181	2.0148	2.0117	2.0086	2.0056	2.0026	1.9997	1.9969	1.9941	1.9914	1.9887
2.2829	2.265	2.2494	2.2354	2.2227	2.211	2.2002	2.1901	2.1806	2.1717	2.1633	2.1553	2.1477	2.1404	2.1334	2.1268	2.1204	2.1142	2.1083	2.1026	2.0971	2.0918	2.0866	2.0816	2.0768	2.0721	2.0675	2.0631	2.0588	2.0546	2.0505	2.0465	2.0426	2.0389	2.0352	2.0316	2.028	2.0246	2.0212	2.018	2.0147	2.0116	2.0085	2.0055	2.0025	1.9996	1.9968	1.994	1.9913	1.9886
2.2828	2.265	2.2494	2.2354	2.2226	2.211	2.2001	2.19	2.1806	2.1717	2.1632	2.1552	2.1476	2.1403	2.1334	2.1267	2.1203	2.1142	2.1083	2.1025	2.097	2.0917	2.0865	2.0815	2.0767	2.072	2.0674	2.063	2.0587	2.0545	2.0504	2.0464	2.0426	2.0388	2.0351	2.0315	2.028	2.0245	2.0211	2.0179	2.0146	2.0115	2.0084	2.0054	2.0024	1.9995	1.9967	1.9939	1.9912	1.9885
2.2828	2.265	2.2493	2.2353	2.2226	2.2109	2.2001	2.19	2.1805	2.1716	2.1632	2.1552	2.1475	2.1403	2.1333	2.1267	2.1203	2.1141	2.1082	2.1025	2.097	2.0916	2.0865	2.0815	2.0766	2.0719	2.0674	2.0629	2.0586	2.0544	2.0503	2.0464	2.0425	2.0387	2.035	2.0314	2.0279	2.0244	2.0211	2.0178	2.0145	2.0114	2.0083	2.0053	2.0023	1.9994	1.9966	1.9938	1.9911	1.9884
2.2828	2.2649	2.2493	2.2353	2.2226	2.2109	2.2001	2.19	2.1805	2.1716	2.1631	2.1551	2.1475	2.1402	2.1333	2.1266	2.1202	2.114	2.1081	2.1024	2.0969	2.0916	2.0864	2.0814	2.0766	2.0719	2.0673	2.0629	2.0585	2.0543	2.0502	2.0463	2.0424	2.0386	2.0349	2.0313	2.0278	2.0243	2.021	2.0177	2.0144	2.0113	2.0082	2.0052	2.0022	1.9993	1.9965	1.9937	1.9909	1.9883
2.2828	2.2649	2.2493	2.2353	2.2225	2.2108	2.2	2.1899	2.1804	2.1715	2.1631	2.1551	2.1474	2.1402	2.1332	2.1265	2.1201	2.114	2.1081	2.1023	2.0968	2.0915	2.0863	2.0813	2.0765	2.0718	2.0672	2.0628	2.0585	2.0543	2.0502	2.0462	2.0423	2.0385	2.0348	2.0312	2.0277	2.0242	2.0209	2.0176	2.0143	2.0112	2.0081	2.0051	2.0021	1.9992	1.9964	1.9936	1.9908	1.9881
2.2827	2.2649	2.2492	2.2352	2.2225	2.2108	2.2	2.1899	2.1804	2.1715	2.163	2.155	2.1474	2.1401	2.1331	2.1265	2.1201	2.1139	2.108	2.1023	2.0968	2.0914	2.0863	2.0813	2.0764	2.0717	2.0671	2.0627	2.0584	2.0542	2.0501	2.0461	2.0422	2.0384	2.0347	2.0311	2.0276	2.0241	2.0208	2.0175	2.0142	2.0111	2.008	2.005	2.002	1.9991	1.9963	1.9935	1.9907	1.988
2.2827	2.2649	2.2492	2.2352	2.2225	2.2108	2.1999	2.1898	2.1803	2.1714	2.163	2.1549	2.1473	2.14	2.1331	2.1264	2.12	2.1139	2.1079	2.1022	2.0967	2.0913	2.0862	2.0812	2.0763	2.0716	2.0671	2.0626	2.0583	2.0541	2.05	2.046	2.0421	2.0383	2.0346	2.031	2.0275	2.024	2.0207	2.0174	2.0141	2.011	2.0079	2.0049	2.0019	1.999	1.9961	1.9934	1.9906	1.9879
2.2827	2.2648	2.2492	2.2352	2.2224	2.2107	2.1999	2.1898	2.1803	2.1714	2.1629	2.1549	2.1473	2.14	2.133	2.1264	2.1199	2.1138	2.1079	2.1021	2.0966	2.0913	2.0861	2.0811	2.0763	2.0715	2.067	2.0625	2.0582	2.054	2.0499	2.0459	2.042	2.0382	2.0345	2.0309	2.0274	2.0239	2.0206	2.0173	2.014	2.0109	2.0078	2.0048	2.0018	1.9989	1.996	1.9932	1.9905	1.9878
2.2826	2.2648	2.2491	2.2351	2.2224	2.2107	2.1998	2.1897	2.1802	2.1713	2.1629	2.1548	2.1472	2.1399	2.133	2.1263	2.1199	2.1137	2.1078	2.1021	2.0965	2.0912	2.086	2.081	2.0762	2.0715	2.0669	2.0625	2.0581	2.0539	2.0498	2.0458	2.0419	2.0382	2.0344	2.0308	2.0273	2.0238	2.0205	2.0172	2.0139	2.0108	2.0077	2.0047	2.0017	1.9988	1.9959	1.9931	1.9904	1.9877
2.2826	2.2648	2.2491	2.2351	2.2223	2.2106	2.1998	2.1897	2.1802	2.1713	2.1628	2.1548	2.1472	2.1399	2.1329	2.1262	2.1198	2.1137	2.1077	2.102	2.0965	2.0911	2.086	2.081	2.0761	2.0714	2.0668	2.0624	2.0581	2.0538	2.0497	2.0458	2.0419	2.0381	2.0344	2.0307	2.0272	2.0238	2.0204	2.0171	2.0139	2.0107	2.0076	2.0046	2.0016	1.9987	1.9958	1.993	1.9903	1.9876
2.2826	2.2647	2.2491	2.235	2.2223	2.2106	2.1997	2.1896	2.1801	2.1712	2.1628	2.1547	2.1471	2.1398	2.1329	2.1262	2.1198	2.1136	2.1077	2.1019	2.0964	2.0911	2.0859	2.0809	2.076	2.0713	2.0667	2.0623	2.058	2.0538	2.0497	2.0457	2.0418	2.038	2.0343	2.0307	2.0271	2.0237	2.0203	2.017	2.0138	2.0106	2.0075	2.0045	2.0015	1.9986	1.9957	1.9929	1.9902	1.9875
2.2826	2.2647	2.249	2.235	2.2223	2.2106	2.1997	2.1896	2.1801	2.1712	2.1627	2.1547	2.1471	2.1398	2.1328	2.1261	2.1197	2.1135	2.1076	2.1019	2.0963	2.091	2.0858	2.0808	2.076	2.0712	2.0667	2.0622	2.0579	2.0537	2.0496	2.0456	2.0417	2.0379	2.0342	2.0306	2.027	2.0236	2.0202	2.0169	2.0137	2.0105	2.0074	2.0044	2.0014	1.9985	1.9956	1.9928	1.9901	1.9874
2.2825	2.2647	2.249	2.235	2.2222	2.2105	2.1997	2.1895	2.1801	2.1711	2.1627	2.1546	2.147	2.1397	2.1327	2.1261	2.1196	2.1135	2.1075	2.1018	2.0963	2.0909	2.0858	2.0807	2.0759	2.0712	2.0666	2.0621	2.0578	2.0536	2.0495	2.0455	2.0416	2.0378	2.0341	2.0305	2.0269	2.0235	2.0201	2.0168	2.0136	2.0104	2.0073	2.0043	2.0013	1.9984	1.9955	1.9927	1.99	1.9873
2.2825	2.2646	2.249	2.2349	2.2222	2.2105	2.1996	2.1895	2.18	2.1711	2.1626	2.1546	2.1469	2.1397	2.1327	2.126	2.1196	2.1134	2.1075	2.1017	2.0962	2.0909	2.0857	2.0807	2.0758	2.0711	2.0665	2.0621	2.0577	2.0535	2.0494	2.0454	2.0415	2.0377	2.034	2.0304	2.0268	2.0234	2.02	2.0167	2.0135	2.0103	2.0072	2.0042	2.0012	1.9983	1.9954	1.9926	1.9899	1.9872
2.2825	2.2646	2.2489	2.2349	2.2221	2.2104	2.1996	2.1895	2.18	2.171	2.1626	2.1545	2.1469	2.1396	2.1326	2.1259	2.1195	2.1134	2.1074	2.1017	2.0961	2.0908	2.0856	2.0806	2.0757	2.071	2.0664	2.062	2.0577	2.0534	2.0493	2.0453	2.0414	2.0376	2.0339	2.0303	2.0268	2.0233	2.0199	2.0166	2.0134	2.0102	2.0071	2.0041	2.0011	1.9982	1.9953	1.9925	1.9898	1.9871
2.2825	2.2646	2.2489	2.2349	2.2221	2.2104	2.1995	2.1894	2.1799	2.171	2.1625	2.1545	2.1468	2.1395	2.1326	2.1259	2.1195	2.1133	2.1073	2.1016	2.0961	2.0907	2.0855	2.0805	2.0757	2.0709	2.0664	2.0619	2.0576	2.0534	2.0493	2.0453	2.0414	2.0375	2.0338	2.0302	2.0267	2.0232	2.0198	2.0165	2.0133	2.0101	2.007	2.004	2.001	1.9981	1.9952	1.9924	1.9896	1.9869
2.2824	2.2646	2.2489	2.2348	2.2221	2.2104	2.1995	2.1894	2.1799	2.1709	2.1625	2.1544	2.1468	2.1395	2.1325	2.1258	2.1194	2.1132	2.1073	2.1016	2.096	2.0907	2.0855	2.0805	2.0756	2.0709	2.0663	2.0618	2.0575	2.0533	2.0492	2.0452	2.0413	2.0375	2.0337	2.0301	2.0266	2.0231	2.0197	2.0164	2.0132	2.01	2.0069	2.0039	2.0009	1.998	1.9951	1.9923	1.9895	1.9868
2.2824	2.2645	2.2488	2.2348	2.222	2.2103	2.1995	2.1893	2.1798	2.1709	2.1624	2.1544	2.1467	2.1394	2.1325	2.1258	2.1193	2.1132	2.1072	2.1015	2.0959	2.0906	2.0854	2.0804	2.0755	2.0708	2.0662	2.0618	2.0574	2.0532	2.0491	2.0451	2.0412	2.0374	2.0337	2.03	2.0265	2.023	2.0196	2.0163	2.0131	2.0099	2.0068	2.0038	2.0008	1.9979	1.995	1.9922	1.9894	1.9867
2.2824	2.2645	2.2488	2.2348	2.222	2.2103	2.1994	2.1893	2.1798	2.1708	2.1624	2.1543	2.1467	2.1394	2.1324	2.1257	2.1193	2.1131	2.1072	2.1014	2.0959	2.0905	2.0853	2.0803	2.0755	2.0707	2.0661	2.0617	2.0573	2.0531	2.049	2.045	2.0411	2.0373	2.0336	2.0299	2.0264	2.0229	2.0195	2.0162	2.013	2.0098	2.0067	2.0037	2.0007	1.9978	1.9949	1.9921	1.9893	1.9866
2.2824	2.2645	2.2488	2.2347	2.222	2.2102	2.1994	2.1892	2.1797	2.1708	2.1623	2.1543	2.1466	2.1393	2.1323	2.1257	2.1192	2.113	2.1071	2.1014	2.0958	2.0905	2.0853	2.0803	2.0754	2.0707	2.0661	2.0616	2.0573	2.053	2.0489	2.0449	2.041	2.0372	2.0335	2.0299	2.0263	2.0228	2.0195	2.0161	2.0129	2.0097	2.0066	2.0036	2.0006	1.9977	1.9948	1.992	1.9892	1.9865
2.2823	2.2644	2.2487	2.2347	2.2219	2.2102	2.1993	2.1892	2.1797	2.1707	2.1623	2.1542	2.1466	2.1393	2.1323	2.1256	2.1192	2.113	2.107	2.1013	2.0958	2.0904	2.0852	2.0802	2.0753	2.0706	2.066	2.0615	2.0572	2.053	2.0489	2.0448	2.0409	2.0371	2.0334	2.0298	2.0262	2.0228	2.0194	2.0161	2.0128	2.0096	2.0065	2.0035	2.0005	1.9976	1.9947	1.9919	1.9891	1.9864
2.2823	2.2644	2.2487	2.2347	2.2219	2.2102	2.1993	2.1892	2.1796	2.1707	2.1622	2.1542	2.1465	2.1392	2.1322	2.1255	2.1191	2.1129	2.107	2.1012	2.0957	2.0903	2.0851	2.0801	2.0752	2.0705	2.0659	2.0615	2.0571	2.0529	2.0488	2.0448	2.0409	2.037	2.0333	2.0297	2.0261	2.0227	2.0193	2.016	2.0127	2.0095	2.0064	2.0034	2.0004	1.9975	1.9946	1.9918	1.989	1.9863
2.2823	2.2644	2.2487	2.2346	2.2218	2.2101	2.1992	2.1891	2.1796	2.1706	2.1622	2.1541	2.1465	2.1392	2.1322	2.1255	2.1191	2.1129	2.1069	2.1012	2.0956	2.0903	2.0851	2.08	2.0752	2.0704	2.0658	2.0614	2.057	2.0528	2.0487	2.0447	2.0408	2.037	2.0332	2.0296	2.0261	2.0226	2.0192	2.0159	2.0126	2.0094	2.0063	2.0033	2.0003	1.9974	1.9945	1.9917	1.9889	1.9862
2.2823	2.2644	2.2486	2.2346	2.2218	2.2101	2.1992	2.1891	2.1796	2.1706	2.1621	2.1541	2.1464	2.1391	2.1321	2.1254	2.119	2.1128	2.1069	2.1011	2.0956	2.0902	2.085	2.08	2.0751	2.0704	2.0658	2.0613	2.057	2.0527	2.0486	2.0446	2.0407	2.0369	2.0332	2.0295	2.026	2.0225	2.0191	2.0158	2.0125	2.0093	2.0062	2.0032	2.0002	1.9973	1.9944	1.9916	1.9888	1.9861
2.2822	2.2643	2.2486	2.2346	2.2218	2.21	2.1992	2.189	2.1795	2.1705	2.1621	2.154	2.1464	2.1391	2.1321	2.1254	2.1189	2.1128	2.1068	2.101	2.0955	2.0901	2.0849	2.0799	2.075	2.0703	2.0657	2.0612	2.0569	2.0527	2.0485	2.0445	2.0406	2.0368	2.0331	2.0294	2.0259	2.0224	2.019	2.0157	2.0124	2.0093	2.0061	2.0031	2.0001	1.9972	1.9943	1.9915	1.9887	1.986
2.2822	2.2643	2.2486	2.2345	2.2217	2.21	2.1991	2.189	2.1795	2.1705	2.162	2.154	2.1463	2.139	2.132	2.1253	2.1189	2.1127	2.1067	2.101	2.0954	2.0901	2.0849	2.0798	2.075	2.0702	2.0656	2.0612	2.0568	2.0526	2.0485	2.0444	2.0405	2.0367	2.033	2.0293	2.0258	2.0223	2.0189	2.0156	2.0123	2.0092	2.006	2.003	2	1.9971	1.9942	1.9914	1.9886	1.9859
2.2822	2.2643	2.2486	2.2345	2.2217	2.21	2.1991	2.1889	2.1794	2.1705	2.162	2.1539	2.1463	2.139	2.132	2.1253	2.1188	2.1126	2.1067	2.1009	2.0954	2.09	2.0848	2.0798	2.0749	2.0702	2.0656	2.0611	2.0567	2.0525	2.0484	2.0444	2.0405	2.0366	2.0329	2.0293	2.0257	2.0222	2.0188	2.0155	2.0123	2.0091	2.006	2.0029	1.9999	1.997	1.9941	1.9913	1.9885	1.9858
2.2822	2.2642	2.2485	2.2345	2.2217	2.2099	2.199	2.1889	2.1794	2.1704	2.1619	2.1539	2.1462	2.1389	2.1319	2.1252	2.1188	2.1126	2.1066	2.1009	2.0953	2.0899	2.0847	2.0797	2.0748	2.0701	2.0655	2.061	2.0567	2.0524	2.0483	2.0443	2.0404	2.0366	2.0328	2.0292	2.0256	2.0221	2.0187	2.0154	2.0122	2.009	2.0059	2.0028	1.9998	1.9969	1.994	1.9912	1.9884	1.9857
2.2821	2.2642	2.2485	2.2344	2.2216	2.2099	2.199	2.1889	2.1793	2.1704	2.1619	2.1538	2.1462	2.1389	2.1319	2.1251	2.1187	2.1125	2.1066	2.1008	2.0952	2.0899	2.0847	2.0796	2.0748	2.07	2.0654	2.0609	2.0566	2.0524	2.0482	2.0442	2.0403	2.0365	2.0327	2.0291	2.0255	2.0221	2.0187	2.0153	2.0121	2.0089	2.0058	2.0027	1.9997	1.9968	1.9939	1.9911	1.9883	1.9856
2.2821	2.2642	2.2485	2.2344	2.2216	2.2098	2.199	2.1888	2.1793	2.1703	2.1618	2.1538	2.1461	2.1388	2.1318	2.1251	2.1187	2.1125	2.1065	2.1007	2.0952	2.0898	2.0846	2.0796	2.0747	2.0699	2.0653	2.0609	2.0565	2.0523	2.0482	2.0441	2.0402	2.0364	2.0327	2.029	2.0255	2.022	2.0186	2.0152	2.012	2.0088	2.0057	2.0026	1.9996	1.9967	1.9938	1.991	1.9882	1.9855
2.2821	2.2642	2.2484	2.2344	2.2216	2.2098	2.1989	2.1888	2.1792	2.1703	2.1618	2.1537	2.1461	2.1387	2.1317	2.125	2.1186	2.1124	2.1064	2.1007	2.0951	2.0897	2.0845	2.0795	2.0746	2.0699	2.0653	2.0608	2.0564	2.0522	2.0481	2.0441	2.0401	2.0363	2.0326	2.0289	2.0254	2.0219	2.0185	2.0152	2.0119	2.0087	2.0056	2.0025	1.9995	1.9966	1.9937	1.9909	1.9881	1.9854
2.2821	2.2641	2.2484	2.2343	2.2215	2.2098	2.1989	2.1887	2.1792	2.1702	2.1617	2.1537	2.146	2.1387	2.1317	2.125	2.1185	2.1123	2.1064	2.1006	2.0951	2.0897	2.0845	2.0794	2.0746	2.0698	2.0652	2.0607	2.0564	2.0521	2.048	2.044	2.0401	2.0362	2.0325	2.0288	2.0253	2.0218	2.0184	2.0151	2.0118	2.0086	2.0055	2.0024	1.9994	1.9965	1.9936	1.9908	1.988	1.9853
2.282	2.2641	2.2484	2.2343	2.2215	2.2097	2.1988	2.1887	2.1792	2.1702	2.1617	2.1536	2.146	2.1386	2.1316	2.1249	2.1185	2.1123	2.1063	2.1006	2.095	2.0896	2.0844	2.0794	2.0745	2.0697	2.0651	2.0607	2.0563	2.0521	2.0479	2.0439	2.04	2.0361	2.0324	2.0288	2.0252	2.0217	2.0183	2.015	2.0117	2.0085	2.0054	2.0023	1.9993	1.9964	1.9935	1.9907	1.9879	1.9852
2.282	2.2641	2.2483	2.2343	2.2215	2.2097	2.1988	2.1886	2.1791	2.1701	2.1616	2.1536	2.1459	2.1386	2.1316	2.1249	2.1184	2.1122	2.1063	2.1005	2.0949	2.0896	2.0843	2.0793	2.0744	2.0697	2.0651	2.0606	2.0562	2.052	2.0479	2.0438	2.0399	2.0361	2.0323	2.0287	2.0251	2.0216	2.0182	2.0149	2.0116	2.0084	2.0053	2.0022	1.9992	1.9963	1.9934	1.9906	1.9878	1.9851
2.282	2.264	2.2483	2.2342	2.2214	2.2097	2.1988	2.1886	2.1791	2.1701	2.1616	2.1535	2.1459	2.1385	2.1315	2.1248	2.1184	2.1122	2.1062	2.1004	2.0949	2.0895	2.0843	2.0792	2.0743	2.0696	2.065	2.0605	2.0562	2.0519	2.0478	2.0437	2.0398	2.036	2.0323	2.0286	2.025	2.0215	2.0181	2.0148	2.0115	2.0083	2.0052	2.0022	1.9992	1.9962	1.9933	1.9905	1.9877	1.985
2.282	2.264	2.2483	2.2342	2.2214	2.2096	2.1987	2.1886	2.179	2.1701	2.1616	2.1535	2.1458	2.1385	2.1315	2.1248	2.1183	2.1121	2.1061	2.1004	2.0948	2.0894	2.0842	2.0792	2.0743	2.0695	2.0649	2.0604	2.0561	2.0518	2.0477	2.0437	2.0397	2.0359	2.0322	2.0285	2.025	2.0215	2.0181	2.0147	2.0115	2.0083	2.0051	2.0021	1.9991	1.9961	1.9932	1.9904	1.9876	1.9849
2.2819	2.264	2.2482	2.2342	2.2213	2.2096	2.1987	2.1885	2.179	2.17	2.1615	2.1534	2.1458	2.1384	2.1314	2.1247	2.1183	2.1121	2.1061	2.1003	2.0947	2.0894	2.0842	2.0791	2.0742	2.0695	2.0649	2.0604	2.056	2.0518	2.0476	2.0436	2.0397	2.0358	2.0321	2.0284	2.0249	2.0214	2.018	2.0146	2.0114	2.0082	2.005	2.002	1.999	1.996	1.9931	1.9903	1.9875	1.9848
2.2819	2.264	2.2482	2.2341	2.2213	2.2095	2.1987	2.1885	2.1789	2.17	2.1615	2.1534	2.1457	2.1384	2.1314	2.1247	2.1182	2.112	2.106	2.1003	2.0947	2.0893	2.0841	2.079	2.0741	2.0694	2.0648	2.0603	2.0559	2.0517	2.0476	2.0435	2.0396	2.0358	2.032	2.0284	2.0248	2.0213	2.0179	2.0145	2.0113	2.0081	2.005	2.0019	1.9989	1.9959	1.993	1.9902	1.9874	1.9847
2.2819	2.2639	2.2482	2.2341	2.2213	2.2095	2.1986	2.1884	2.1789	2.1699	2.1614	2.1534	2.1457	2.1383	2.1313	2.1246	2.1182	2.1119	2.106	2.1002	2.0946	2.0892	2.084	2.079	2.0741	2.0693	2.0647	2.0602	2.0559	2.0516	2.0475	2.0434	2.0395	2.0357	2.0319	2.0283	2.0247	2.0212	2.0178	2.0145	2.0112	2.008	2.0049	2.0018	1.9988	1.9958	1.993	1.9901	1.9873	1.9846
2.2819	2.2639	2.2482	2.2341	2.2212	2.2095	2.1986	2.1884	2.1789	2.1699	2.1614	2.1533	2.1456	2.1383	2.1313	2.1246	2.1181	2.1119	2.1059	2.1001	2.0946	2.0892	2.084	2.0789	2.074	2.0693	2.0646	2.0602	2.0558	2.0515	2.0474	2.0434	2.0394	2.0356	2.0319	2.0282	2.0246	2.0211	2.0177	2.0144	2.0111	2.0079	2.0048	2.0017	1.9987	1.9957	1.9929	1.99	1.9872	1.9845
2.2818	2.2639	2.2481	2.234	2.2212	2.2094	2.1985	2.1884	2.1788	2.1698	2.1613	2.1533	2.1456	2.1382	2.1312	2.1245	2.118	2.1118	2.1059	2.1001	2.0945	2.0891	2.0839	2.0789	2.074	2.0692	2.0646	2.0601	2.0557	2.0515	2.0473	2.0433	2.0394	2.0355	2.0318	2.0281	2.0245	2.0211	2.0176	2.0143	2.011	2.0078	2.0047	2.0016	1.9986	1.9957	1.9928	1.9899	1.9871	1.9844
2.2818	2.2639	2.2481	2.234	2.2212	2.2094	2.1985	2.1883	2.1788	2.1698	2.1613	2.1532	2.1455	2.1382	2.1312	2.1244	2.118	2.1118	2.1058	2.1	2.0944	2.0891	2.0838	2.0788	2.0739	2.0691	2.0645	2.06	2.0557	2.0514	2.0473	2.0432	2.0393	2.0354	2.0317	2.028	2.0245	2.021	2.0176	2.0142	2.0109	2.0077	2.0046	2.0015	1.9985	1.9956	1.9927	1.9898	1.9871	1.9843
2.2818	2.2638	2.2481	2.234	2.2211	2.2094	2.1985	2.1883	2.1787	2.1697	2.1612	2.1532	2.1455	2.1381	2.1311	2.1244	2.1179	2.1117	2.1057	2.1	2.0944	2.089	2.0838	2.0787	2.0738	2.0691	2.0644	2.06	2.0556	2.0513	2.0472	2.0431	2.0392	2.0354	2.0316	2.028	2.0244	2.0209	2.0175	2.0141	2.0109	2.0076	2.0045	2.0014	1.9984	1.9955	1.9926	1.9897	1.987	1.9842
2.2818	2.2638	2.248	2.2339	2.2211	2.2093	2.1984	2.1882	2.1787	2.1697	2.1612	2.1531	2.1454	2.1381	2.1311	2.1243	2.1179	2.1117	2.1057	2.0999	2.0943	2.0889	2.0837	2.0787	2.0738	2.069	2.0644	2.0599	2.0555	2.0513	2.0471	2.0431	2.0391	2.0353	2.0315	2.0279	2.0243	2.0208	2.0174	2.014	2.0108	2.0076	2.0044	2.0014	1.9983	1.9954	1.9925	1.9896	1.9869	1.9841
2.2818	2.2638	2.248	2.2339	2.2211	2.2093	2.1984	2.1882	2.1787	2.1697	2.1612	2.1531	2.1454	2.138	2.131	2.1243	2.1178	2.1116	2.1056	2.0998	2.0943	2.0889	2.0837	2.0786	2.0737	2.0689	2.0643	2.0598	2.0554	2.0512	2.047	2.043	2.0391	2.0352	2.0315	2.0278	2.0242	2.0207	2.0173	2.014	2.0107	2.0075	2.0043	2.0013	1.9982	1.9953	1.9924	1.9896	1.9868	1.984
2.2817	2.2637	2.248	2.2339	2.221	2.2093	2.1983	2.1882	2.1786	2.1696	2.1611	2.153	2.1453	2.138	2.131	2.1242	2.1178	2.1116	2.1056	2.0998	2.0942	2.0888	2.0836	2.0785	2.0736	2.0689	2.0642	2.0597	2.0554	2.0511	2.047	2.0429	2.039	2.0351	2.0314	2.0277	2.0241	2.0206	2.0172	2.0139	2.0106	2.0074	2.0043	2.0012	1.9982	1.9952	1.9923	1.9895	1.9867	1.9839
2.2817	2.2637	2.248	2.2338	2.221	2.2092	2.1983	2.1881	2.1786	2.1696	2.1611	2.153	2.1453	2.1379	2.1309	2.1242	2.1177	2.1115	2.1055	2.0997	2.0942	2.0888	2.0835	2.0785	2.0736	2.0688	2.0642	2.0597	2.0553	2.051	2.0469	2.0429	2.0389	2.0351	2.0313	2.0276	2.0241	2.0206	2.0171	2.0138	2.0105	2.0073	2.0042	2.0011	1.9981	1.9951	1.9922	1.9894	1.9866	1.9838
2.2817	2.2637	2.2479	2.2338	2.221	2.2092	2.1983	2.1881	2.1785	2.1695	2.161	2.1529	2.1452	2.1379	2.1309	2.1241	2.1177	2.1114	2.1055	2.0997	2.0941	2.0887	2.0835	2.0784	2.0735	2.0687	2.0641	2.0596	2.0552	2.051	2.0468	2.0428	2.0388	2.035	2.0312	2.0276	2.024	2.0205	2.0171	2.0137	2.0104	2.0072	2.0041	2.001	1.998	1.995	1.9921	1.9893	1.9865	1.9838
2.2817	2.2637	2.2479	2.2338	2.2209	2.2092	2.1982	2.188	2.1785	2.1695	2.161	2.1529	2.1452	2.1378	2.1308	2.1241	2.1176	2.1114	2.1054	2.0996	2.094	2.0886	2.0834	2.0783	2.0734	2.0687	2.064	2.0595	2.0552	2.0509	2.0468	2.0427	2.0388	2.0349	2.0312	2.0275	2.0239	2.0204	2.017	2.0136	2.0103	2.0071	2.004	2.0009	1.9979	1.9949	1.992	1.9892	1.9864	1.9837
2.2816	2.2636	2.2479	2.2337	2.2209	2.2091	2.1982	2.188	2.1785	2.1695	2.1609	2.1528	2.1451	2.1378	2.1308	2.124	2.1176	2.1113	2.1053	2.0996	2.094	2.0886	2.0834	2.0783	2.0734	2.0686	2.064	2.0595	2.0551	2.0508	2.0467	2.0426	2.0387	2.0348	2.0311	2.0274	2.0238	2.0203	2.0169	2.0135	2.0103	2.0071	2.0039	2.0008	1.9978	1.9948	1.9919	1.9891	1.9863	1.9836
2.2816	2.2636	2.2478	2.2337	2.2209	2.2091	2.1982	2.188	2.1784	2.1694	2.1609	2.1528	2.1451	2.1378	2.1307	2.124	2.1175	2.1113	2.1053	2.0995	2.0939	2.0885	2.0833	2.0782	2.0733	2.0685	2.0639	2.0594	2.055	2.0508	2.0466	2.0426	2.0386	2.0348	2.031	2.0273	2.0238	2.0202	2.0168	2.0135	2.0102	2.007	2.0038	2.0007	1.9977	1.9948	1.9919	1.989	1.9862	1.9835
2.2816	2.2636	2.2478	2.2337	2.2208	2.209	2.1981	2.1879	2.1784	2.1694	2.1608	2.1528	2.1451	2.1377	2.1307	2.1239	2.1175	2.1112	2.1052	2.0995	2.0939	2.0885	2.0832	2.0782	2.0732	2.0685	2.0638	2.0593	2.055	2.0507	2.0465	2.0425	2.0385	2.0347	2.0309	2.0273	2.0237	2.0202	2.0167	2.0134	2.0101	2.0069	2.0037	2.0007	1.9976	1.9947	1.9918	1.9889	1.9861	1.9834
2.2816	2.2636	2.2478	2.2336	2.2208	2.209	2.1981	2.1879	2.1783	2.1693	2.1608	2.1527	2.145	2.1377	2.1306	2.1239	2.1174	2.1112	2.1052	2.0994	2.0938	2.0884	2.0832	2.0781	2.0732	2.0684	2.0638	2.0593	2.0549	2.0506	2.0465	2.0424	2.0385	2.0346	2.0309	2.0272	2.0236	2.0201	2.0167	2.0133	2.01	2.0068	2.0037	2.0006	1.9975	1.9946	1.9917	1.9888	1.986	1.9833
2.2816	2.2635	2.2478	2.2336	2.2208	2.209	2.1981	2.1879	2.1783	2.1693	2.1608	2.1527	2.145	2.1376	2.1306	2.1238	2.1174	2.1111	2.1051	2.0993	2.0937	2.0883	2.0831	2.078	2.0731	2.0684	2.0637	2.0592	2.0548	2.0506	2.0464	2.0424	2.0384	2.0345	2.0308	2.0271	2.0235	2.02	2.0166	2.0132	2.0099	2.0067	2.0036	2.0005	1.9975	1.9945	1.9916	1.9887	1.9859	1.9832
2.2815	2.2635	2.2477	2.2336	2.2207	2.2089	2.198	2.1878	2.1783	2.1692	2.1607	2.1526	2.1449	2.1376	2.1305	2.1238	2.1173	2.1111	2.1051	2.0993	2.0937	2.0883	2.0831	2.078	2.0731	2.0683	2.0637	2.0591	2.0548	2.0505	2.0463	2.0423	2.0383	2.0345	2.0307	2.027	2.0234	2.0199	2.0165	2.0131	2.0099	2.0066	2.0035	2.0004	1.9974	1.9944	1.9915	1.9887	1.9859	1.9831
2.2815	2.2635	2.2477	2.2336	2.2207	2.2089	2.198	2.1878	2.1782	2.1692	2.1607	2.1526	2.1449	2.1375	2.1305	2.1237	2.1173	2.111	2.105	2.0992	2.0936	2.0882	2.083	2.0779	2.073	2.0682	2.0636	2.0591	2.0547	2.0504	2.0463	2.0422	2.0383	2.0344	2.0306	2.027	2.0234	2.0199	2.0164	2.0131	2.0098	2.0066	2.0034	2.0003	1.9973	1.9943	1.9914	1.9886	1.9858	1.983
2.2815	2.2635	2.2477	2.2335	2.2207	2.2089	2.1979	2.1877	2.1782	2.1692	2.1606	2.1525	2.1448	2.1375	2.1304	2.1237	2.1172	2.111	2.105	2.0992	2.0936	2.0882	2.0829	2.0779	2.0729	2.0682	2.0635	2.059	2.0546	2.0504	2.0462	2.0421	2.0382	2.0343	2.0306	2.0269	2.0233	2.0198	2.0163	2.013	2.0097	2.0065	2.0033	2.0002	1.9972	1.9942	1.9913	1.9885	1.9857	1.9829
2.2815	2.2634	2.2476	2.2335	2.2206	2.2088	2.1979	2.1877	2.1781	2.1691	2.1606	2.1525	2.1448	2.1374	2.1304	2.1236	2.1172	2.1109	2.1049	2.0991	2.0935	2.0881	2.0829	2.0778	2.0729	2.0681	2.0635	2.0589	2.0546	2.0503	2.0461	2.0421	2.0381	2.0343	2.0305	2.0268	2.0232	2.0197	2.0163	2.0129	2.0096	2.0064	2.0032	2.0001	1.9971	1.9942	1.9912	1.9884	1.9856	1.9828
2.2814	2.2634	2.2476	2.2335	2.2206	2.2088	2.1979	2.1877	2.1781	2.1691	2.1605	2.1524	2.1447	2.1374	2.1303	2.1236	2.1171	2.1109	2.1049	2.0991	2.0935	2.0881	2.0828	2.0777	2.0728	2.068	2.0634	2.0589	2.0545	2.0502	2.0461	2.042	2.038	2.0342	2.0304	2.0267	2.0231	2.0196	2.0162	2.0128	2.0095	2.0063	2.0032	2.0001	1.997	1.9941	1.9912	1.9883	1.9855	1.9827
2.2814	2.2634	2.2476	2.2334	2.2206	2.2088	2.1978	2.1876	2.1781	2.169	2.1605	2.1524	2.1447	2.1373	2.1303	2.1235	2.117	2.1108	2.1048	2.099	2.0934	2.088	2.0828	2.0777	2.0728	2.068	2.0633	2.0588	2.0544	2.0502	2.046	2.0419	2.038	2.0341	2.0303	2.0267	2.0231	2.0195	2.0161	2.0127	2.0095	2.0062	2.0031	2	1.997	1.994	1.9911	1.9882	1.9854	1.9827
2.2814	2.2634	2.2476	2.2334	2.2205	2.2087	2.1978	2.1876	2.178	2.169	2.1605	2.1524	2.1446	2.1373	2.1302	2.1235	2.117	2.1108	2.1048	2.099	2.0934	2.0879	2.0827	2.0776	2.0727	2.0679	2.0633	2.0588	2.0544	2.0501	2.0459	2.0419	2.0379	2.034	2.0303	2.0266	2.023	2.0195	2.016	2.0127	2.0094	2.0062	2.003	1.9999	1.9969	1.9939	1.991	1.9881	1.9853	1.9826
2.2814	2.2633	2.2475	2.2334	2.2205	2.2087	2.1978	2.1876	2.178	2.169	2.1604	2.1523	2.1446	2.1372	2.1302	2.1234	2.1169	2.1107	2.1047	2.0989	2.0933	2.0879	2.0826	2.0776	2.0726	2.0679	2.0632	2.0587	2.0543	2.05	2.0459	2.0418	2.0378	2.034	2.0302	2.0265	2.0229	2.0194	2.016	2.0126	2.0093	2.0061	2.0029	1.9998	1.9968	1.9938	1.9909	1.988	1.9852	1.9825
2.2814	2.2633	2.2475	2.2333	2.2205	2.2087	2.1977	2.1875	2.1779	2.1689	2.1604	2.1523	2.1446	2.1372	2.1301	2.1234	2.1169	2.1107	2.1046	2.0988	2.0932	2.0878	2.0826	2.0775	2.0726	2.0678	2.0631	2.0586	2.0542	2.05	2.0458	2.0417	2.0378	2.0339	2.0301	2.0264	2.0228	2.0193	2.0159	2.0125	2.0092	2.006	2.0028	1.9997	1.9967	1.9937	1.9908	1.988	1.9851	1.9824
2.2813	2.2633	2.2475	2.2333	2.2205	2.2086	2.1977	2.1875	2.1779	2.1689	2.1603	2.1522	2.1445	2.1371	2.1301	2.1233	2.1168	2.1106	2.1046	2.0988	2.0932	2.0878	2.0825	2.0774	2.0725	2.0677	2.0631	2.0586	2.0542	2.0499	2.0457	2.0417	2.0377	2.0338	2.0301	2.0264	2.0228	2.0192	2.0158	2.0124	2.0091	2.0059	2.0028	1.9997	1.9966	1.9936	1.9907	1.9879	1.9851	1.9823
2.2813	2.2633	2.2474	2.2333	2.2204	2.2086	2.1977	2.1874	2.1779	2.1688	2.1603	2.1522	2.1445	2.1371	2.13	2.1233	2.1168	2.1106	2.1045	2.0987	2.0931	2.0877	2.0825	2.0774	2.0725	2.0677	2.063	2.0585	2.0541	2.0498	2.0457	2.0416	2.0376	2.0338	2.03	2.0263	2.0227	2.0192	2.0157	2.0124	2.0091	2.0058	2.0027	1.9996	1.9965	1.9936	1.9906	1.9878	1.985	1.9822
2.2813	2.2632	2.2474	2.2333	2.2204	2.2086	2.1976	2.1874	2.1778	2.1688	2.1603	2.1521	2.1444	2.1371	2.13	2.1232	2.1167	2.1105	2.1045	2.0987	2.0931	2.0877	2.0824	2.0773	2.0724	2.0676	2.063	2.0584	2.054	2.0498	2.0456	2.0415	2.0376	2.0337	2.0299	2.0262	2.0226	2.0191	2.0157	2.0123	2.009	2.0058	2.0026	1.9995	1.9965	1.9935	1.9906	1.9877	1.9849	1.9821
2.2813	2.2632	2.2474	2.2332	2.2204	2.2085	2.1976	2.1874	2.1778	2.1688	2.1602	2.1521	2.1444	2.137	2.13	2.1232	2.1167	2.1105	2.1044	2.0986	2.093	2.0876	2.0824	2.0773	2.0723	2.0675	2.0629	2.0584	2.054	2.0497	2.0455	2.0415	2.0375	2.0336	2.0298	2.0262	2.0225	2.019	2.0156	2.0122	2.0089	2.0057	2.0025	1.9994	1.9964	1.9934	1.9905	1.9876	1.9848	1.982
2.2812	2.2632	2.2474	2.2332	2.2203	2.2085	2.1976	2.1873	2.1778	2.1687	2.1602	2.1521	2.1443	2.137	2.1299	2.1231	2.1167	2.1104	2.1044	2.0986	2.093	2.0875	2.0823	2.0772	2.0723	2.0675	2.0628	2.0583	2.0539	2.0496	2.0455	2.0414	2.0374	2.0335	2.0298	2.0261	2.0225	2.0189	2.0155	2.0121	2.0088	2.0056	2.0024	1.9993	1.9963	1.9933	1.9904	1.9875	1.9847	1.982
2.2812	2.2632	2.2473	2.2332	2.2203	2.2085	2.1975	2.1873	2.1777	2.1687	2.1601	2.152	2.1443	2.1369	2.1299	2.1231	2.1166	2.1104	2.1043	2.0985	2.0929	2.0875	2.0822	2.0772	2.0722	2.0674	2.0628	2.0582	2.0538	2.0496	2.0454	2.0413	2.0373	2.0335	2.0297	2.026	2.0224	2.0189	2.0154	2.0121	2.0088	2.0055	2.0024	1.9993	1.9962	1.9932	1.9903	1.9874	1.9846	1.9819
2.2812	2.2631	2.2473	2.2331	2.2203	2.2084	2.1975	2.1873	2.1777	2.1686	2.1601	2.152	2.1442	2.1369	2.1298	2.1231	2.1166	2.1103	2.1043	2.0985	2.0929	2.0874	2.0822	2.0771	2.0722	2.0674	2.0627	2.0582	2.0538	2.0495	2.0453	2.0413	2.0373	2.0334	2.0296	2.0259	2.0223	2.0188	2.0154	2.012	2.0087	2.0054	2.0023	1.9992	1.9961	1.9931	1.9902	1.9874	1.9845	1.9818
2.2812	2.2631	2.2473	2.2331	2.2202	2.2084	2.1974	2.1872	2.1776	2.1686	2.16	2.1519	2.1442	2.1368	2.1298	2.123	2.1165	2.1103	2.1042	2.0984	2.0928	2.0874	2.0821	2.077	2.0721	2.0673	2.0626	2.0581	2.0537	2.0494	2.0453	2.0412	2.0372	2.0333	2.0296	2.0259	2.0223	2.0187	2.0153	2.0119	2.0086	2.0054	2.0022	1.9991	1.996	1.9931	1.9901	1.9873	1.9845	1.9817
2.2812	2.2631	2.2473	2.2331	2.2202	2.2084	2.1974	2.1872	2.1776	2.1686	2.16	2.1519	2.1442	2.1368	2.1297	2.123	2.1165	2.1102	2.1042	2.0984	2.0928	2.0873	2.0821	2.077	2.072	2.0672	2.0626	2.0581	2.0537	2.0494	2.0452	2.0411	2.0371	2.0333	2.0295	2.0258	2.0222	2.0187	2.0152	2.0118	2.0085	2.0053	2.0021	1.999	1.996	1.993	1.9901	1.9872	1.9844	1.9816
2.2811	2.2631	2.2472	2.2331	2.2202	2.2083	2.1974	2.1872	2.1776	2.1685	2.16	2.1518	2.1441	2.1367	2.1297	2.1229	2.1164	2.1102	2.1041	2.0983	2.0927	2.0873	2.082	2.0769	2.072	2.0672	2.0625	2.058	2.0536	2.0493	2.0451	2.0411	2.0371	2.0332	2.0294	2.0257	2.0221	2.0186	2.0151	2.0118	2.0084	2.0052	2.002	1.9989	1.9959	1.9929	1.99	1.9871	1.9843	1.9815
2.2811	2.263	2.2472	2.233	2.2201	2.2083	2.1973	2.1871	2.1775	2.1685	2.1599	2.1518	2.1441	2.1367	2.1296	2.1229	2.1164	2.1101	2.1041	2.0983	2.0926	2.0872	2.082	2.0769	2.0719	2.0671	2.0625	2.0579	2.0535	2.0492	2.0451	2.041	2.037	2.0331	2.0294	2.0257	2.022	2.0185	2.0151	2.0117	2.0084	2.0051	2.002	1.9989	1.9958	1.9928	1.9899	1.987	1.9842	1.9814
2.2811	2.263	2.2472	2.233	2.2201	2.2083	2.1973	2.1871	2.1775	2.1684	2.1599	2.1518	2.144	2.1367	2.1296	2.1228	2.1163	2.1101	2.104	2.0982	2.0926	2.0872	2.0819	2.0768	2.0719	2.0671	2.0624	2.0579	2.0535	2.0492	2.045	2.0409	2.0369	2.0331	2.0293	2.0256	2.022	2.0184	2.015	2.0116	2.0083	2.0051	2.0019	1.9988	1.9957	1.9927	1.9898	1.9869	1.9841	1.9814
2.2811	2.263	2.2472	2.233	2.2201	2.2082	2.1973	2.187	2.1775	2.1684	2.1598	2.1517	2.144	2.1366	2.1295	2.1228	2.1163	2.11	2.104	2.0982	2.0925	2.0871	2.0818	2.0768	2.0718	2.067	2.0623	2.0578	2.0534	2.0491	2.0449	2.0409	2.0369	2.033	2.0292	2.0255	2.0219	2.0184	2.0149	2.0115	2.0082	2.005	2.0018	1.9987	1.9957	1.9927	1.9897	1.9869	1.984	1.9813
2.2811	2.263	2.2471	2.2329	2.2201	2.2082	2.1972	2.187	2.1774	2.1684	2.1598	2.1517	2.1439	2.1366	2.1295	2.1227	2.1162	2.11	2.1039	2.0981	2.0925	2.0871	2.0818	2.0767	2.0718	2.067	2.0623	2.0578	2.0533	2.0491	2.0449	2.0408	2.0368	2.0329	2.0291	2.0254	2.0218	2.0183	2.0148	2.0115	2.0081	2.0049	2.0017	1.9986	1.9956	1.9926	1.9897	1.9868	1.984	1.9812
2.281	2.263	2.2471	2.2329	2.22	2.2082	2.1972	2.187	2.1774	2.1683	2.1598	2.1516	2.1439	2.1365	2.1295	2.1227	2.1162	2.1099	2.1039	2.0981	2.0924	2.087	2.0817	2.0766	2.0717	2.0669	2.0622	2.0577	2.0533	2.049	2.0448	2.0407	2.0367	2.0329	2.0291	2.0254	2.0218	2.0182	2.0148	2.0114	2.0081	2.0048	2.0017	1.9985	1.9955	1.9925	1.9896	1.9867	1.9839	1.9811
2.281	2.2629	2.2471	2.2329	2.22	2.2081	2.1972	2.1869	2.1773	2.1683	2.1597	2.1516	2.1439	2.1365	2.1294	2.1226	2.1161	2.1099	2.1038	2.098	2.0924	2.0869	2.0817	2.0766	2.0716	2.0668	2.0622	2.0576	2.0532	2.0489	2.0447	2.0407	2.0367	2.0328	2.029	2.0253	2.0217	2.0182	2.0147	2.0113	2.008	2.0048	2.0016	1.9985	1.9954	1.9924	1.9895	1.9866	1.9838	1.981
2.281	2.2629	2.247	2.2329	2.22	2.2081	2.1971	2.1869	2.1773	2.1683	2.1597	2.1516	2.1438	2.1364	2.1294	2.1226	2.1161	2.1098	2.1038	2.098	2.0923	2.0869	2.0816	2.0765	2.0716	2.0668	2.0621	2.0576	2.0532	2.0489	2.0447	2.0406	2.0366	2.0327	2.0289	2.0252	2.0216	2.0181	2.0146	2.0112	2.0079	2.0047	2.0015	1.9984	1.9953	1.9923	1.9894	1.9865	1.9837	1.9809
2.281	2.2629	2.247	2.2328	2.2199	2.2081	2.1971	2.1869	2.1773	2.1682	2.1597	2.1515	2.1438	2.1364	2.1293	2.1225	2.116	2.1098	2.1037	2.0979	2.0923	2.0868	2.0816	2.0765	2.0715	2.0667	2.0621	2.0575	2.0531	2.0488	2.0446	2.0405	2.0366	2.0327	2.0289	2.0252	2.0215	2.018	2.0145	2.0112	2.0078	2.0046	2.0014	1.9983	1.9953	1.9923	1.9893	1.9865	1.9836	1.9809
2.281	2.2629	2.247	2.2328	2.2199	2.2081	2.1971	2.1868	2.1772	2.1682	2.1596	2.1515	2.1437	2.1363	2.1293	2.1225	2.116	2.1097	2.1037	2.0979	2.0922	2.0868	2.0815	2.0764	2.0715	2.0667	2.062	2.0575	2.053	2.0487	2.0446	2.0405	2.0365	2.0326	2.0288	2.0251	2.0215	2.0179	2.0145	2.0111	2.0078	2.0045	2.0014	1.9982	1.9952	1.9922	1.9893	1.9864	1.9835	1.9808
2.2809	2.2628	2.247	2.2328	2.2199	2.208	2.197	2.1868	2.1772	2.1681	2.1596	2.1514	2.1437	2.1363	2.1292	2.1224	2.1159	2.1097	2.1036	2.0978	2.0922	2.0867	2.0815	2.0764	2.0714	2.0666	2.0619	2.0574	2.053	2.0487	2.0445	2.0404	2.0364	2.0325	2.0287	2.025	2.0214	2.0179	2.0144	2.011	2.0077	2.0045	2.0013	1.9982	1.9951	1.9921	1.9892	1.9863	1.9835	1.9807
2.2809	2.2628	2.2469	2.2327	2.2198	2.208	2.197	2.1868	2.1772	2.1681	2.1595	2.1514	2.1437	2.1363	2.1292	2.1224	2.1159	2.1096	2.1036	2.0978	2.0921	2.0867	2.0814	2.0763	2.0714	2.0665	2.0619	2.0573	2.0529	2.0486	2.0444	2.0403	2.0364	2.0325	2.0287	2.025	2.0213	2.0178	2.0143	2.0109	2.0076	2.0044	2.0012	1.9981	1.995	1.992	1.9891	1.9862	1.9834	1.9806
2.2809	2.2628	2.2469	2.2327	2.2198	2.208	2.197	2.1867	2.1771	2.1681	2.1595	2.1514	2.1436	2.1362	2.1291	2.1224	2.1158	2.1096	2.1035	2.0977	2.0921	2.0866	2.0814	2.0763	2.0713	2.0665	2.0618	2.0573	2.0529	2.0486	2.0444	2.0403	2.0363	2.0324	2.0286	2.0249	2.0213	2.0177	2.0143	2.0109	2.0076	2.0043	2.0011	1.998	1.995	1.992	1.989	1.9861	1.9833	1.9805
2.2809	2.2628	2.2469	2.2327	2.2198	2.2079	2.1969	2.1867	2.1771	2.168	2.1595	2.1513	2.1436	2.1362	2.1291	2.1223	2.1158	2.1095	2.1035	2.0977	2.092	2.0866	2.0813	2.0762	2.0712	2.0664	2.0618	2.0572	2.0528	2.0485	2.0443	2.0402	2.0362	2.0323	2.0285	2.0248	2.0212	2.0177	2.0142	2.0108	2.0075	2.0042	2.0011	1.9979	1.9949	1.9919	1.9889	1.9861	1.9832	1.9804
2.2809	2.2627	2.2469	2.2327	2.2198	2.2079	2.1969	2.1867	2.1771	2.168	2.1594	2.1513	2.1435	2.1361	2.1291	2.1223	2.1157	2.1095	2.1034	2.0976	2.092	2.0865	2.0813	2.0761	2.0712	2.0664	2.0617	2.0572	2.0527	2.0484	2.0442	2.0402	2.0362	2.0323	2.0285	2.0248	2.0211	2.0176	2.0141	2.0107	2.0074	2.0042	2.001	1.9979	1.9948	1.9918	1.9889	1.986	1.9831	1.9804
2.2808	2.2627	2.2468	2.2326	2.2197	2.2079	2.1969	2.1866	2.177	2.168	2.1594	2.1512	2.1435	2.1361	2.129	2.1222	2.1157	2.1094	2.1034	2.0976	2.0919	2.0865	2.0812	2.0761	2.0711	2.0663	2.0616	2.0571	2.0527	2.0484	2.0442	2.0401	2.0361	2.0322	2.0284	2.0247	2.0211	2.0175	2.0141	2.0107	2.0073	2.0041	2.0009	1.9978	1.9947	1.9917	1.9888	1.9859	1.9831	1.9803
2.2808	2.2627	2.2468	2.2326	2.2197	2.2078	2.1968	2.1866	2.177	2.1679	2.1593	2.1512	2.1435	2.136	2.129	2.1222	2.1157	2.1094	2.1033	2.0975	2.0919	2.0864	2.0812	2.076	2.0711	2.0663	2.0616	2.057	2.0526	2.0483	2.0441	2.04	2.036	2.0321	2.0283	2.0246	2.021	2.0175	2.014	2.0106	2.0073	2.004	2.0008	1.9977	1.9946	1.9916	1.9887	1.9858	1.983	1.9802
2.2808	2.2627	2.2468	2.2326	2.2197	2.2078	2.1968	2.1866	2.1769	2.1679	2.1593	2.1512	2.1434	2.136	2.1289	2.1221	2.1156	2.1093	2.1033	2.0975	2.0918	2.0864	2.0811	2.076	2.071	2.0662	2.0615	2.057	2.0526	2.0483	2.0441	2.04	2.036	2.0321	2.0283	2.0246	2.0209	2.0174	2.0139	2.0105	2.0072	2.0039	2.0008	1.9976	1.9946	1.9916	1.9886	1.9857	1.9829	1.9801
2.2808	2.2627	2.2468	2.2326	2.2196	2.2078	2.1968	2.1865	2.1769	2.1678	2.1593	2.1511	2.1434	2.136	2.1289	2.1221	2.1156	2.1093	2.1032	2.0974	2.0918	2.0863	2.081	2.0759	2.071	2.0662	2.0615	2.0569	2.0525	2.0482	2.044	2.0399	2.0359	2.032	2.0282	2.0245	2.0209	2.0173	2.0138	2.0105	2.0071	2.0039	2.0007	1.9976	1.9945	1.9915	1.9886	1.9857	1.9828	1.98
2.2808	2.2626	2.2467	2.2325	2.2196	2.2077	2.1968	2.1865	2.1769	2.1678	2.1592	2.1511	2.1433	2.1359	2.1288	2.122	2.1155	2.1092	2.1032	2.0974	2.0917	2.0863	2.081	2.0759	2.0709	2.0661	2.0614	2.0569	2.0524	2.0481	2.0439	2.0398	2.0358	2.032	2.0281	2.0244	2.0208	2.0173	2.0138	2.0104	2.0071	2.0038	2.0006	1.9975	1.9944	1.9914	1.9885	1.9856	1.9828	1.98
2.2807	2.2626	2.2467	2.2325	2.2196	2.2077	2.1967	2.1865	2.1768	2.1678	2.1592	2.151	2.1433	2.1359	2.1288	2.122	2.1155	2.1092	2.1031	2.0973	2.0917	2.0862	2.0809	2.0758	2.0709	2.066	2.0614	2.0568	2.0524	2.0481	2.0439	2.0398	2.0358	2.0319	2.0281	2.0244	2.0207	2.0172	2.0137	2.0103	2.007	2.0037	2.0005	1.9974	1.9944	1.9913	1.9884	1.9855	1.9827	1.9799
2.2807	2.2626	2.2467	2.2325	2.2196	2.2077	2.1967	2.1864	2.1768	2.1677	2.1592	2.151	2.1432	2.1358	2.1288	2.122	2.1154	2.1092	2.1031	2.0973	2.0916	2.0862	2.0809	2.0758	2.0708	2.066	2.0613	2.0568	2.0523	2.048	2.0438	2.0397	2.0357	2.0318	2.028	2.0243	2.0207	2.0171	2.0136	2.0102	2.0069	2.0037	2.0005	1.9973	1.9943	1.9913	1.9883	1.9854	1.9826	1.9798
2.2807	2.2626	2.2467	2.2324	2.2195	2.2077	2.1967	2.1864	2.1768	2.1677	2.1591	2.151	2.1432	2.1358	2.1287	2.1219	2.1154	2.1091	2.1031	2.0972	2.0916	2.0861	2.0808	2.0757	2.0708	2.0659	2.0613	2.0567	2.0523	2.048	2.0438	2.0397	2.0357	2.0318	2.028	2.0242	2.0206	2.017	2.0136	2.0102	2.0068	2.0036	2.0004	1.9973	1.9942	1.9912	1.9882	1.9854	1.9825	1.9797
2.2807	2.2625	2.2466	2.2324	2.2195	2.2076	2.1966	2.1864	2.1767	2.1677	2.1591	2.1509	2.1432	2.1358	2.1287	2.1219	2.1153	2.1091	2.103	2.0972	2.0915	2.0861	2.0808	2.0757	2.0707	2.0659	2.0612	2.0566	2.0522	2.0479	2.0437	2.0396	2.0356	2.0317	2.0279	2.0242	2.0205	2.017	2.0135	2.0101	2.0068	2.0035	2.0003	1.9972	1.9941	1.9911	1.9882	1.9853	1.9824	1.9797
2.2807	2.2625	2.2466	2.2324	2.2195	2.2076	2.1966	2.1863	2.1767	2.1676	2.159	2.1509	2.1431	2.1357	2.1286	2.1218	2.1153	2.109	2.103	2.0971	2.0915	2.086	2.0807	2.0756	2.0706	2.0658	2.0611	2.0566	2.0522	2.0478	2.0436	2.0395	2.0355	2.0316	2.0278	2.0241	2.0205	2.0169	2.0134	2.01	2.0067	2.0034	2.0003	1.9971	1.9941	1.991	1.9881	1.9852	1.9824	1.9796
2.2806	2.2625	2.2466	2.2324	2.2194	2.2076	2.1966	2.1863	2.1767	2.1676	2.159	2.1509	2.1431	2.1357	2.1286	2.1218	2.1153	2.109	2.1029	2.0971	2.0914	2.086	2.0807	2.0756	2.0706	2.0658	2.0611	2.0565	2.0521	2.0478	2.0436	2.0395	2.0355	2.0316	2.0278	2.024	2.0204	2.0169	2.0134	2.01	2.0066	2.0034	2.0002	1.9971	1.994	1.991	1.988	1.9851	1.9823	1.9795
2.2806	2.2625	2.2466	2.2323	2.2194	2.2075	2.1965	2.1863	2.1766	2.1676	2.159	2.1508	2.1431	2.1356	2.1285	2.1217	2.1152	2.1089	2.1029	2.097	2.0914	2.0859	2.0806	2.0755	2.0705	2.0657	2.061	2.0565	2.052	2.0477	2.0435	2.0394	2.0354	2.0315	2.0277	2.024	2.0203	2.0168	2.0133	2.0099	2.0066	2.0033	2.0001	1.997	1.9939	1.9909	1.9879	1.9851	1.9822	1.9794
2.2806	2.2625	2.2465	2.2323	2.2194	2.2075	2.1965	2.1862	2.1766	2.1675	2.1589	2.1508	2.143	2.1356	2.1285	2.1217	2.1152	2.1089	2.1028	2.097	2.0913	2.0859	2.0806	2.0755	2.0705	2.0657	2.061	2.0564	2.052	2.0477	2.0435	2.0394	2.0354	2.0314	2.0276	2.0239	2.0203	2.0167	2.0132	2.0098	2.0065	2.0032	2	1.9969	1.9938	1.9908	1.9879	1.985	1.9821	1.9793
2.2806	2.2624	2.2465	2.2323	2.2194	2.2075	2.1965	2.1862	2.1766	2.1675	2.1589	2.1507	2.143	2.1356	2.1285	2.1217	2.1151	2.1088	2.1028	2.0969	2.0913	2.0858	2.0805	2.0754	2.0704	2.0656	2.0609	2.0564	2.0519	2.0476	2.0434	2.0393	2.0353	2.0314	2.0276	2.0239	2.0202	2.0167	2.0132	2.0098	2.0064	2.0032	2	1.9968	1.9938	1.9908	1.9878	1.9849	1.9821	1.9793
2.2806	2.2624	2.2465	2.2323	2.2193	2.2074	2.1964	2.1862	2.1765	2.1675	2.1589	2.1507	2.1429	2.1355	2.1284	2.1216	2.1151	2.1088	2.1027	2.0969	2.0912	2.0858	2.0805	2.0754	2.0704	2.0656	2.0609	2.0563	2.0519	2.0475	2.0433	2.0392	2.0352	2.0313	2.0275	2.0238	2.0201	2.0166	2.0131	2.0097	2.0064	2.0031	1.9999	1.9968	1.9937	1.9907	1.9877	1.9848	1.982	1.9792
2.2806	2.2624	2.2465	2.2322	2.2193	2.2074	2.1964	2.1861	2.1765	2.1674	2.1588	2.1507	2.1429	2.1355	2.1284	2.1216	2.115	2.1087	2.1027	2.0968	2.0912	2.0857	2.0804	2.0753	2.0703	2.0655	2.0608	2.0563	2.0518	2.0475	2.0433	2.0392	2.0352	2.0313	2.0275	2.0237	2.0201	2.0165	2.013	2.0096	2.0063	2.003	1.9998	1.9967	1.9936	1.9906	1.9877	1.9848	1.9819	1.9791
2.2805	2.2624	2.2465	2.2322	2.2193	2.2074	2.1964	2.1861	2.1765	2.1674	2.1588	2.1506	2.1429	2.1354	2.1283	2.1215	2.115	2.1087	2.1026	2.0968	2.0911	2.0857	2.0804	2.0753	2.0703	2.0655	2.0608	2.0562	2.0518	2.0474	2.0432	2.0391	2.0351	2.0312	2.0274	2.0237	2.02	2.0165	2.013	2.0096	2.0062	2.003	1.9998	1.9966	1.9936	1.9905	1.9876	1.9847	1.9818	1.979
2.2805	2.2623	2.2464	2.2322	2.2192	2.2074	2.1963	2.1861	2.1764	2.1673	2.1588	2.1506	2.1428	2.1354	2.1283	2.1215	2.1149	2.1087	2.1026	2.0967	2.0911	2.0856	2.0803	2.0752	2.0702	2.0654	2.0607	2.0561	2.0517	2.0474	2.0432	2.0391	2.0351	2.0311	2.0273	2.0236	2.02	2.0164	2.0129	2.0095	2.0062	2.0029	1.9997	1.9966	1.9935	1.9905	1.9875	1.9846	1.9818	1.979
2.2805	2.2623	2.2464	2.2322	2.2192	2.2073	2.1963	2.186	2.1764	2.1673	2.1587	2.1506	2.1428	2.1354	2.1283	2.1214	2.1149	2.1086	2.1025	2.0967	2.091	2.0856	2.0803	2.0752	2.0702	2.0653	2.0607	2.0561	2.0516	2.0473	2.0431	2.039	2.035	2.0311	2.0273	2.0235	2.0199	2.0163	2.0128	2.0094	2.0061	2.0028	1.9996	1.9965	1.9934	1.9904	1.9874	1.9845	1.9817	1.9789
2.2805	2.2623	2.2464	2.2321	2.2192	2.2073	2.1963	2.186	2.1764	2.1673	2.1587	2.1505	2.1427	2.1353	2.1282	2.1214	2.1149	2.1086	2.1025	2.0967	2.091	2.0855	2.0802	2.0751	2.0701	2.0653	2.0606	2.056	2.0516	2.0473	2.043	2.0389	2.0349	2.031	2.0272	2.0235	2.0198	2.0163	2.0128	2.0094	2.006	2.0028	1.9996	1.9964	1.9933	1.9903	1.9874	1.9845	1.9816	1.9788
2.2805	2.2623	2.2464	2.2321	2.2192	2.2073	2.1963	2.186	2.1763	2.1672	2.1586	2.1505	2.1427	2.1353	2.1282	2.1214	2.1148	2.1085	2.1025	2.0966	2.091	2.0855	2.0802	2.0751	2.0701	2.0652	2.0605	2.056	2.0515	2.0472	2.043	2.0389	2.0349	2.031	2.0271	2.0234	2.0198	2.0162	2.0127	2.0093	2.006	2.0027	1.9995	1.9963	1.9933	1.9903	1.9873	1.9844	1.9815	1.9787
2.2804	2.2623	2.2463	2.2321	2.2191	2.2072	2.1962	2.1859	2.1763	2.1672	2.1586	2.1504	2.1427	2.1352	2.1281	2.1213	2.1148	2.1085	2.1024	2.0966	2.0909	2.0854	2.0801	2.075	2.07	2.0652	2.0605	2.0559	2.0515	2.0472	2.0429	2.0388	2.0348	2.0309	2.0271	2.0233	2.0197	2.0161	2.0126	2.0092	2.0059	2.0026	1.9994	1.9963	1.9932	1.9902	1.9872	1.9843	1.9815	1.9787
2.2804	2.2622	2.2463	2.2321	2.2191	2.2072	2.1962	2.1859	2.1763	2.1672	2.1586	2.1504	2.1426	2.1352	2.1281	2.1213	2.1147	2.1084	2.1024	2.0965	2.0909	2.0854	2.0801	2.075	2.07	2.0651	2.0604	2.0559	2.0514	2.0471	2.0429	2.0388	2.0348	2.0308	2.027	2.0233	2.0196	2.0161	2.0126	2.0092	2.0058	2.0026	1.9993	1.9962	1.9931	1.9901	1.9871	1.9842	1.9814	1.9786
2.2804	2.2622	2.2463	2.232	2.2191	2.2072	2.1962	2.1859	2.1762	2.1671	2.1585	2.1504	2.1426	2.1352	2.1281	2.1212	2.1147	2.1084	2.1023	2.0965	2.0908	2.0853	2.08	2.0749	2.0699	2.0651	2.0604	2.0558	2.0514	2.047	2.0428	2.0387	2.0347	2.0308	2.027	2.0232	2.0196	2.016	2.0125	2.0091	2.0058	2.0025	1.9993	1.9961	1.9931	1.99	1.9871	1.9842	1.9813	1.9785
2.2804	2.2622	2.2463	2.232	2.2191	2.2072	2.1961	2.1859	2.1762	2.1671	2.1585	2.1503	2.1426	2.1351	2.128	2.1212	2.1147	2.1084	2.1023	2.0964	2.0908	2.0853	2.08	2.0749	2.0699	2.065	2.0603	2.0558	2.0513	2.047	2.0428	2.0387	2.0346	2.0307	2.0269	2.0232	2.0195	2.0159	2.0125	2.009	2.0057	2.0024	1.9992	1.9961	1.993	1.99	1.987	1.9841	1.9812	1.9784
2.2804	2.2622	2.2462	2.232	2.219	2.2071	2.1961	2.1858	2.1762	2.1671	2.1585	2.1503	2.1425	2.1351	2.128	2.1212	2.1146	2.1083	2.1022	2.0964	2.0907	2.0852	2.0799	2.0748	2.0698	2.065	2.0603	2.0557	2.0513	2.0469	2.0427	2.0386	2.0346	2.0307	2.0268	2.0231	2.0195	2.0159	2.0124	2.009	2.0056	2.0024	1.9991	1.996	1.9929	1.9899	1.9869	1.984	1.9812	1.9784
2.2803	2.2622	2.2462	2.232	2.219	2.2071	2.1961	2.1858	2.1761	2.167	2.1584	2.1503	2.1425	2.135	2.1279	2.1211	2.1146	2.1083	2.1022	2.0963	2.0907	2.0852	2.0799	2.0748	2.0698	2.0649	2.0602	2.0557	2.0512	2.0469	2.0427	2.0385	2.0345	2.0306	2.0268	2.023	2.0194	2.0158	2.0123	2.0089	2.0056	2.0023	1.9991	1.9959	1.9929	1.9898	1.9869	1.984	1.9811	1.9783
2.2803	2.2621	2.2462	2.2319	2.219	2.2071	2.196	2.1858	2.1761	2.167	2.1584	2.1502	2.1424	2.135	2.1279	2.1211	2.1145	2.1082	2.1021	2.0963	2.0906	2.0851	2.0798	2.0747	2.0697	2.0649	2.0602	2.0556	2.0512	2.0468	2.0426	2.0385	2.0345	2.0305	2.0267	2.023	2.0193	2.0158	2.0123	2.0088	2.0055	2.0022	1.999	1.9959	1.9928	1.9898	1.9868	1.9839	1.981	1.9782
2.2803	2.2621	2.2462	2.2319	2.2189	2.207	2.196	2.1857	2.1761	2.167	2.1584	2.1502	2.1424	2.135	2.1279	2.121	2.1145	2.1082	2.1021	2.0962	2.0906	2.0851	2.0798	2.0747	2.0697	2.0648	2.0601	2.0555	2.0511	2.0468	2.0425	2.0384	2.0344	2.0305	2.0267	2.0229	2.0193	2.0157	2.0122	2.0088	2.0054	2.0022	1.9989	1.9958	1.9927	1.9897	1.9867	1.9838	1.981	1.9782
2.2803	2.2621	2.2461	2.2319	2.2189	2.207	2.196	2.1857	2.176	2.1669	2.1583	2.1502	2.1424	2.1349	2.1278	2.121	2.1144	2.1081	2.1021	2.0962	2.0905	2.0851	2.0797	2.0746	2.0696	2.0648	2.0601	2.0555	2.051	2.0467	2.0425	2.0384	2.0343	2.0304	2.0266	2.0229	2.0192	2.0156	2.0121	2.0087	2.0054	2.0021	1.9989	1.9957	1.9926	1.9896	1.9867	1.9837	1.9809	1.9781
2.2803	2.2621	2.2461	2.2319	2.2189	2.207	2.196	2.1857	2.176	2.1669	2.1583	2.1501	2.1423	2.1349	2.1278	2.121	2.1144	2.1081	2.102	2.0962	2.0905	2.085	2.0797	2.0746	2.0696	2.0647	2.06	2.0554	2.051	2.0467	2.0424	2.0383	2.0343	2.0304	2.0265	2.0228	2.0191	2.0156	2.0121	2.0087	2.0053	2.002	1.9988	1.9957	1.9926	1.9896	1.9866	1.9837	1.9808	1.978
2.2803	2.2621	2.2461	2.2318	2.2189	2.207	2.1959	2.1856	2.176	2.1669	2.1583	2.1501	2.1423	2.1349	2.1277	2.1209	2.1144	2.1081	2.102	2.0961	2.0904	2.085	2.0797	2.0745	2.0695	2.0647	2.06	2.0554	2.0509	2.0466	2.0424	2.0383	2.0342	2.0303	2.0265	2.0227	2.0191	2.0155	2.012	2.0086	2.0052	2.002	1.9987	1.9956	1.9925	1.9895	1.9865	1.9836	1.9807	1.9779
2.2802	2.262	2.2461	2.2318	2.2188	2.2069	2.1959	2.1856	2.1759	2.1668	2.1582	2.15	2.1423	2.1348	2.1277	2.1209	2.1143	2.108	2.1019	2.0961	2.0904	2.0849	2.0796	2.0745	2.0695	2.0646	2.0599	2.0553	2.0509	2.0465	2.0423	2.0382	2.0342	2.0303	2.0264	2.0227	2.019	2.0154	2.012	2.0085	2.0052	2.0019	1.9987	1.9955	1.9924	1.9894	1.9864	1.9835	1.9807	1.9779
2.2802	2.262	2.2461	2.2318	2.2188	2.2069	2.1959	2.1856	2.1759	2.1668	2.1582	2.15	2.1422	2.1348	2.1277	2.1208	2.1143	2.108	2.1019	2.096	2.0904	2.0849	2.0796	2.0744	2.0694	2.0646	2.0599	2.0553	2.0508	2.0465	2.0423	2.0381	2.0341	2.0302	2.0264	2.0226	2.019	2.0154	2.0119	2.0085	2.0051	2.0018	1.9986	1.9955	1.9924	1.9893	1.9864	1.9835	1.9806	1.9778
2.2802	2.262	2.246	2.2318	2.2188	2.2069	2.1958	2.1855	2.1759	2.1668	2.1582	2.15	2.1422	2.1347	2.1276	2.1208	2.1142	2.1079	2.1018	2.096	2.0903	2.0848	2.0795	2.0744	2.0694	2.0645	2.0598	2.0552	2.0508	2.0464	2.0422	2.0381	2.0341	2.0301	2.0263	2.0226	2.0189	2.0153	2.0118	2.0084	2.0051	2.0018	1.9986	1.9954	1.9923	1.9893	1.9863	1.9834	1.9805	1.9777
2.2802	2.262	2.246	2.2317	2.2188	2.2069	2.1958	2.1855	2.1759	2.1667	2.1581	2.1499	2.1421	2.1347	2.1276	2.1208	2.1142	2.1079	2.1018	2.0959	2.0903	2.0848	2.0795	2.0743	2.0693	2.0645	2.0598	2.0552	2.0507	2.0464	2.0422	2.038	2.034	2.0301	2.0262	2.0225	2.0188	2.0153	2.0118	2.0083	2.005	2.0017	1.9985	1.9953	1.9922	1.9892	1.9862	1.9833	1.9805	1.9777
2.2802	2.262	2.246	2.2317	2.2187	2.2068	2.1958	2.1855	2.1758	2.1667	2.1581	2.1499	2.1421	2.1347	2.1275	2.1207	2.1142	2.1078	2.1018	2.0959	2.0902	2.0847	2.0794	2.0743	2.0693	2.0644	2.0597	2.0551	2.0507	2.0463	2.0421	2.038	2.034	2.03	2.0262	2.0224	2.0188	2.0152	2.0117	2.0083	2.0049	2.0016	1.9984	1.9953	1.9922	1.9891	1.9862	1.9833	1.9804	1.9776
2.2802	2.2619	2.246	2.2317	2.2187	2.2068	2.1958	2.1855	2.1758	2.1667	2.1581	2.1499	2.1421	2.1346	2.1275	2.1207	2.1141	2.1078	2.1017	2.0958	2.0902	2.0847	2.0794	2.0742	2.0692	2.0644	2.0597	2.0551	2.0506	2.0463	2.042	2.0379	2.0339	2.03	2.0261	2.0224	2.0187	2.0151	2.0116	2.0082	2.0049	2.0016	1.9984	1.9952	1.9921	1.9891	1.9861	1.9832	1.9803	1.9775
2.2801	2.2619	2.2459	2.2317	2.2187	2.2068	2.1957	2.1854	2.1758	2.1666	2.158	2.1498	2.142	2.1346	2.1275	2.1206	2.1141	2.1078	2.1017	2.0958	2.0901	2.0846	2.0793	2.0742	2.0692	2.0643	2.0596	2.055	2.0506	2.0462	2.042	2.0379	2.0338	2.0299	2.0261	2.0223	2.0187	2.0151	2.0116	2.0082	2.0048	2.0015	1.9983	1.9951	1.992	1.989	1.986	1.9831	1.9803	1.9774
2.2801	2.2619	2.2459	2.2316	2.2187	2.2067	2.1957	2.1854	2.1757	2.1666	2.158	2.1498	2.142	2.1346	2.1274	2.1206	2.114	2.1077	2.1016	2.0958	2.0901	2.0846	2.0793	2.0741	2.0691	2.0643	2.0596	2.055	2.0505	2.0462	2.0419	2.0378	2.0338	2.0299	2.026	2.0223	2.0186	2.015	2.0115	2.0081	2.0047	2.0014	1.9982	1.9951	1.992	1.9889	1.986	1.983	1.9802	1.9774
2.2801	2.2619	2.2459	2.2316	2.2186	2.2067	2.1957	2.1854	2.1757	2.1666	2.158	2.1498	2.142	2.1345	2.1274	2.1206	2.114	2.1077	2.1016	2.0957	2.09	2.0846	2.0792	2.0741	2.0691	2.0642	2.0595	2.0549	2.0505	2.0461	2.0419	2.0378	2.0337	2.0298	2.026	2.0222	2.0185	2.015	2.0115	2.008	2.0047	2.0014	1.9982	1.995	1.9919	1.9889	1.9859	1.983	1.9801	1.9773
2.2801	2.2619	2.2459	2.2316	2.2186	2.2067	2.1956	2.1853	2.1757	2.1665	2.1579	2.1497	2.1419	2.1345	2.1274	2.1205	2.114	2.1076	2.1015	2.0957	2.09	2.0845	2.0792	2.074	2.069	2.0642	2.0595	2.0549	2.0504	2.0461	2.0418	2.0377	2.0337	2.0297	2.0259	2.0222	2.0185	2.0149	2.0114	2.008	2.0046	2.0013	1.9981	1.9949	1.9918	1.9888	1.9858	1.9829	1.98	1.9772
2.2801	2.2618	2.2459	2.2316	2.2186	2.2067	2.1956	2.1853	2.1756	2.1665	2.1579	2.1497	2.1419	2.1344	2.1273	2.1205	2.1139	2.1076	2.1015	2.0956	2.09	2.0845	2.0791	2.074	2.069	2.0641	2.0594	2.0548	2.0504	2.046	2.0418	2.0376	2.0336	2.0297	2.0258	2.0221	2.0184	2.0148	2.0113	2.0079	2.0045	2.0013	1.998	1.9949	1.9918	1.9887	1.9858	1.9828	1.98	1.9772
2.2801	2.2618	2.2458	2.2315	2.2186	2.2066	2.1956	2.1853	2.1756	2.1665	2.1579	2.1497	2.1419	2.1344	2.1273	2.1204	2.1139	2.1076	2.1015	2.0956	2.0899	2.0844	2.0791	2.0739	2.0689	2.0641	2.0594	2.0548	2.0503	2.046	2.0417	2.0376	2.0336	2.0296	2.0258	2.022	2.0184	2.0148	2.0113	2.0078	2.0045	2.0012	1.998	1.9948	1.9917	1.9887	1.9857	1.9828	1.9799	1.9771
2.28	2.2618	2.2458	2.2315	2.2185	2.2066	2.1956	2.1852	2.1756	2.1665	2.1578	2.1496	2.1418	2.1344	2.1272	2.1204	2.1138	2.1075	2.1014	2.0955	2.0899	2.0844	2.0791	2.0739	2.0689	2.064	2.0593	2.0547	2.0503	2.0459	2.0417	2.0375	2.0335	2.0296	2.0257	2.022	2.0183	2.0147	2.0112	2.0078	2.0044	2.0011	1.9979	1.9948	1.9917	1.9886	1.9856	1.9827	1.9798	1.977
2.28	2.2618	2.2458	2.2315	2.2185	2.2066	2.1955	2.1852	2.1755	2.1664	2.1578	2.1496	2.1418	2.1343	2.1272	2.1204	2.1138	2.1075	2.1014	2.0955	2.0898	2.0843	2.079	2.0738	2.0688	2.064	2.0593	2.0547	2.0502	2.0459	2.0416	2.0375	2.0335	2.0295	2.0257	2.0219	2.0183	2.0147	2.0112	2.0077	2.0044	2.0011	1.9978	1.9947	1.9916	1.9886	1.9856	1.9826	1.9798	1.977
2.28	2.2618	2.2458	2.2315	2.2185	2.2066	2.1955	2.1852	2.1755	2.1664	2.1578	2.1496	2.1418	2.1343	2.1272	2.1203	2.1138	2.1074	2.1013	2.0955	2.0898	2.0843	2.079	2.0738	2.0688	2.0639	2.0592	2.0546	2.0502	2.0458	2.0416	2.0374	2.0334	2.0295	2.0256	2.0219	2.0182	2.0146	2.0111	2.0077	2.0043	2.001	1.9978	1.9946	1.9915	1.9885	1.9855	1.9826	1.9797	1.9769
2.28	2.2617	2.2458	2.2314	2.2185	2.2065	2.1955	2.1852	2.1755	2.1664	2.1577	2.1495	2.1417	2.1343	2.1271	2.1203	2.1137	2.1074	2.1013	2.0954	2.0897	2.0842	2.0789	2.0738	2.0688	2.0639	2.0592	2.0546	2.0501	2.0458	2.0415	2.0374	2.0333	2.0294	2.0256	2.0218	2.0181	2.0146	2.011	2.0076	2.0042	2.0009	1.9977	1.9946	1.9915	1.9884	1.9854	1.9825	1.9796	1.9768
2.28	2.2617	2.2457	2.2314	2.2184	2.2065	2.1954	2.1851	2.1754	2.1663	2.1577	2.1495	2.1417	2.1342	2.1271	2.1203	2.1137	2.1074	2.1013	2.0954	2.0897	2.0842	2.0789	2.0737	2.0687	2.0638	2.0591	2.0545	2.0501	2.0457	2.0415	2.0373	2.0333	2.0294	2.0255	2.0218	2.0181	2.0145	2.011	2.0075	2.0042	2.0009	1.9977	1.9945	1.9914	1.9884	1.9854	1.9824	1.9796	1.9768
2.28	2.2617	2.2457	2.2314	2.2184	2.2065	2.1954	2.1851	2.1754	2.1663	2.1577	2.1495	2.1416	2.1342	2.1271	2.1202	2.1136	2.1073	2.1012	2.0953	2.0897	2.0842	2.0788	2.0737	2.0687	2.0638	2.0591	2.0545	2.05	2.0457	2.0414	2.0373	2.0332	2.0293	2.0255	2.0217	2.018	2.0144	2.0109	2.0075	2.0041	2.0008	1.9976	1.9944	1.9913	1.9883	1.9853	1.9824	1.9795	1.9767
2.2799	2.2617	2.2457	2.2314	2.2184	2.2064	2.1954	2.1851	2.1754	2.1663	2.1576	2.1494	2.1416	2.1342	2.127	2.1202	2.1136	2.1073	2.1012	2.0953	2.0896	2.0841	2.0788	2.0736	2.0686	2.0638	2.059	2.0544	2.05	2.0456	2.0414	2.0372	2.0332	2.0292	2.0254	2.0216	2.018	2.0144	2.0109	2.0074	2.0041	2.0008	1.9975	1.9944	1.9913	1.9882	1.9852	1.9823	1.9794	1.9766
2.2799	2.2617	2.2457	2.2314	2.2184	2.2064	2.1954	2.185	2.1754	2.1662	2.1576	2.1494	2.1416	2.1341	2.127	2.1201	2.1136	2.1072	2.1011	2.0953	2.0896	2.0841	2.0787	2.0736	2.0686	2.0637	2.059	2.0544	2.0499	2.0456	2.0413	2.0372	2.0331	2.0292	2.0253	2.0216	2.0179	2.0143	2.0108	2.0074	2.004	2.0007	1.9975	1.9943	1.9912	1.9882	1.9852	1.9822	1.9794	1.9766
2.2799	2.2616	2.2456	2.2313	2.2183	2.2064	2.1953	2.185	2.1753	2.1662	2.1576	2.1494	2.1415	2.1341	2.1269	2.1201	2.1135	2.1072	2.1011	2.0952	2.0895	2.084	2.0787	2.0735	2.0685	2.0637	2.0589	2.0543	2.0499	2.0455	2.0413	2.0371	2.0331	2.0291	2.0253	2.0215	2.0179	2.0143	2.0108	2.0073	2.0039	2.0006	1.9974	1.9942	1.9911	1.9881	1.9851	1.9822	1.9793	1.9765
2.2799	2.2616	2.2456	2.2313	2.2183	2.2064	2.1953	2.185	2.1753	2.1662	2.1575	2.1493	2.1415	2.1341	2.1269	2.1201	2.1135	2.1072	2.1011	2.0952	2.0895	2.084	2.0786	2.0735	2.0685	2.0636	2.0589	2.0543	2.0498	2.0455	2.0412	2.0371	2.033	2.0291	2.0252	2.0215	2.0178	2.0142	2.0107	2.0073	2.0039	2.0006	1.9974	1.9942	1.9911	1.988	1.985	1.9821	1.9792	1.9764
2.2799	2.2616	2.2456	2.2313	2.2183	2.2063	2.1953	2.185	2.1753	2.1661	2.1575	2.1493	2.1415	2.134	2.1269	2.12	2.1134	2.1071	2.101	2.0951	2.0894	2.0839	2.0786	2.0734	2.0684	2.0636	2.0588	2.0542	2.0498	2.0454	2.0412	2.037	2.033	2.029	2.0252	2.0214	2.0177	2.0142	2.0106	2.0072	2.0038	2.0005	1.9973	1.9941	1.991	1.988	1.985	1.9821	1.9792	1.9764
2.2799	2.2616	2.2456	2.2313	2.2183	2.2063	2.1953	2.1849	2.1752	2.1661	2.1575	2.1493	2.1414	2.134	2.1268	2.12	2.1134	2.1071	2.101	2.0951	2.0894	2.0839	2.0786	2.0734	2.0684	2.0635	2.0588	2.0542	2.0497	2.0454	2.0411	2.037	2.0329	2.029	2.0251	2.0214	2.0177	2.0141	2.0106	2.0071	2.0038	2.0005	1.9972	1.9941	1.991	1.9879	1.9849	1.982	1.9791	1.9763
2.2798	2.2616	2.2456	2.2312	2.2182	2.2063	2.1952	2.1849	2.1752	2.1661	2.1574	2.1492	2.1414	2.1339	2.1268	2.12	2.1134	2.107	2.1009	2.095	2.0894	2.0838	2.0785	2.0734	2.0683	2.0635	2.0587	2.0541	2.0497	2.0453	2.0411	2.0369	2.0329	2.0289	2.0251	2.0213	2.0176	2.014	2.0105	2.0071	2.0037	2.0004	1.9972	1.994	1.9909	1.9878	1.9849	1.9819	1.979	1.9762
2.2798	2.2615	2.2455	2.2312	2.2182	2.2063	2.1952	2.1849	2.1752	2.166	2.1574	2.1492	2.1414	2.1339	2.1268	2.1199	2.1133	2.107	2.1009	2.095	2.0893	2.0838	2.0785	2.0733	2.0683	2.0634	2.0587	2.0541	2.0496	2.0453	2.041	2.0369	2.0328	2.0289	2.025	2.0213	2.0176	2.014	2.0105	2.007	2.0036	2.0003	1.9971	1.9939	1.9908	1.9878	1.9848	1.9819	1.979	1.9762
2.2798	2.2615	2.2455	2.2312	2.2182	2.2062	2.1952	2.1848	2.1752	2.166	2.1574	2.1492	2.1413	2.1339	2.1267	2.1199	2.1133	2.107	2.1009	2.095	2.0893	2.0838	2.0784	2.0733	2.0682	2.0634	2.0586	2.054	2.0496	2.0452	2.041	2.0368	2.0328	2.0288	2.025	2.0212	2.0175	2.0139	2.0104	2.007	2.0036	2.0003	1.9971	1.9939	1.9908	1.9877	1.9847	1.9818	1.9789	1.9761
2.2798	2.2615	2.2455	2.2312	2.2182	2.2062	2.1951	2.1848	2.1751	2.166	2.1573	2.1491	2.1413	2.1338	2.1267	2.1198	2.1133	2.1069	2.1008	2.0949	2.0892	2.0837	2.0784	2.0732	2.0682	2.0633	2.0586	2.054	2.0495	2.0452	2.0409	2.0368	2.0327	2.0288	2.0249	2.0211	2.0175	2.0139	2.0103	2.0069	2.0035	2.0002	1.997	1.9938	1.9907	1.9877	1.9847	1.9817	1.9789	1.976
2.2798	2.2615	2.2455	2.2312	2.2181	2.2062	2.1951	2.1848	2.1751	2.166	2.1573	2.1491	2.1413	2.1338	2.1267	2.1198	2.1132	2.1069	2.1008	2.0949	2.0892	2.0837	2.0783	2.0732	2.0682	2.0633	2.0586	2.0539	2.0495	2.0451	2.0409	2.0367	2.0327	2.0287	2.0249	2.0211	2.0174	2.0138	2.0103	2.0068	2.0035	2.0002	1.9969	1.9938	1.9906	1.9876	1.9846	1.9817	1.9788	1.976
2.2798	2.2615	2.2455	2.2311	2.2181	2.2062	2.1951	2.1848	2.1751	2.1659	2.1573	2.1491	2.1412	2.1338	2.1266	2.1198	2.1132	2.1068	2.1007	2.0948	2.0891	2.0836	2.0783	2.0731	2.0681	2.0632	2.0585	2.0539	2.0494	2.0451	2.0408	2.0367	2.0326	2.0287	2.0248	2.021	2.0174	2.0138	2.0102	2.0068	2.0034	2.0001	1.9969	1.9937	1.9906	1.9875	1.9845	1.9816	1.9787	1.9759
2.2797	2.2614	2.2454	2.2311	2.2181	2.2061	2.1951	2.1847	2.175	2.1659	2.1572	2.149	2.1412	2.1337	2.1266	2.1197	2.1131	2.1068	2.1007	2.0948	2.0891	2.0836	2.0783	2.0731	2.0681	2.0632	2.0585	2.0539	2.0494	2.045	2.0408	2.0366	2.0326	2.0286	2.0248	2.021	2.0173	2.0137	2.0102	2.0067	2.0034	2.0001	1.9968	1.9936	1.9905	1.9875	1.9845	1.9815	1.9787	1.9758
2.2797	2.2614	2.2454	2.2311	2.2181	2.2061	2.195	2.1847	2.175	2.1659	2.1572	2.149	2.1412	2.1337	2.1266	2.1197	2.1131	2.1068	2.1007	2.0948	2.0891	2.0836	2.0782	2.073	2.068	2.0631	2.0584	2.0538	2.0493	2.045	2.0407	2.0366	2.0325	2.0286	2.0247	2.0209	2.0172	2.0136	2.0101	2.0067	2.0033	2	1.9968	1.9936	1.9905	1.9874	1.9844	1.9815	1.9786	1.9758
2.2797	2.2614	2.2454	2.2311	2.218	2.2061	2.195	2.1847	2.175	2.1658	2.1572	2.149	2.1411	2.1337	2.1265	2.1197	2.1131	2.1067	2.1006	2.0947	2.089	2.0835	2.0782	2.073	2.068	2.0631	2.0584	2.0538	2.0493	2.0449	2.0407	2.0365	2.0325	2.0285	2.0246	2.0209	2.0172	2.0136	2.0101	2.0066	2.0032	1.9999	1.9967	1.9935	1.9904	1.9874	1.9844	1.9814	1.9785	1.9757
2.2797	2.2614	2.2454	2.231	2.218	2.2061	2.195	2.1846	2.1749	2.1658	2.1572	2.1489	2.1411	2.1336	2.1265	2.1196	2.113	2.1067	2.1006	2.0947	2.089	2.0835	2.0781	2.073	2.0679	2.0631	2.0583	2.0537	2.0492	2.0449	2.0406	2.0365	2.0324	2.0285	2.0246	2.0208	2.0171	2.0135	2.01	2.0066	2.0032	1.9999	1.9966	1.9935	1.9903	1.9873	1.9843	1.9814	1.9785	1.9756
2.2797	2.2614	2.2454	2.231	2.218	2.206	2.195	2.1846	2.1749	2.1658	2.1571	2.1489	2.1411	2.1336	2.1264	2.1196	2.113	2.1067	2.1005	2.0946	2.0889	2.0834	2.0781	2.0729	2.0679	2.063	2.0583	2.0537	2.0492	2.0448	2.0406	2.0364	2.0324	2.0284	2.0245	2.0208	2.0171	2.0135	2.01	2.0065	2.0031	1.9998	1.9966	1.9934	1.9903	1.9872	1.9842	1.9813	1.9784	1.9756
2.2797	2.2614	2.2453	2.231	2.218	2.206	2.1949	2.1846	2.1749	2.1657	2.1571	2.1489	2.141	2.1336	2.1264	2.1196	2.113	2.1066	2.1005	2.0946	2.0889	2.0834	2.078	2.0729	2.0678	2.063	2.0582	2.0536	2.0491	2.0448	2.0405	2.0364	2.0323	2.0284	2.0245	2.0207	2.017	2.0134	2.0099	2.0065	2.0031	1.9998	1.9965	1.9933	1.9902	1.9872	1.9842	1.9812	1.9783	1.9755
2.2796	2.2613	2.2453	2.231	2.218	2.206	2.1949	2.1846	2.1749	2.1657	2.1571	2.1488	2.141	2.1335	2.1264	2.1195	2.1129	2.1066	2.1005	2.0946	2.0889	2.0833	2.078	2.0728	2.0678	2.0629	2.0582	2.0536	2.0491	2.0447	2.0405	2.0363	2.0323	2.0283	2.0244	2.0207	2.017	2.0134	2.0098	2.0064	2.003	1.9997	1.9965	1.9933	1.9902	1.9871	1.9841	1.9812	1.9783	1.9754
2.2796	2.2613	2.2453	2.231	2.2179	2.206	2.1949	2.1845	2.1748	2.1657	2.157	2.1488	2.141	2.1335	2.1263	2.1195	2.1129	2.1065	2.1004	2.0945	2.0888	2.0833	2.078	2.0728	2.0678	2.0629	2.0581	2.0535	2.049	2.0447	2.0404	2.0363	2.0322	2.0282	2.0244	2.0206	2.0169	2.0133	2.0098	2.0063	2.003	1.9996	1.9964	1.9932	1.9901	1.987	1.9841	1.9811	1.9782	1.9754
2.2796	2.2613	2.2453	2.2309	2.2179	2.2059	2.1949	2.1845	2.1748	2.1657	2.157	2.1488	2.1409	2.1335	2.1263	2.1194	2.1129	2.1065	2.1004	2.0945	2.0888	2.0833	2.0779	2.0727	2.0677	2.0628	2.0581	2.0535	2.049	2.0446	2.0404	2.0362	2.0322	2.0282	2.0243	2.0206	2.0169	2.0133	2.0097	2.0063	2.0029	1.9996	1.9963	1.9932	1.99	1.987	1.984	1.981	1.9782	1.9753
2.2796	2.2613	2.2453	2.2309	2.2179	2.2059	2.1948	2.1845	2.1748	2.1656	2.157	2.1487	2.1409	2.1334	2.1263	2.1194	2.1128	2.1065	2.1004	2.0944	2.0887	2.0832	2.0779	2.0727	2.0677	2.0628	2.058	2.0534	2.0489	2.0446	2.0403	2.0362	2.0321	2.0281	2.0243	2.0205	2.0168	2.0132	2.0097	2.0062	2.0028	1.9995	1.9963	1.9931	1.99	1.9869	1.9839	1.981	1.9781	1.9753
2.2796	2.2613	2.2452	2.2309	2.2179	2.2059	2.1948	2.1845	2.1748	2.1656	2.1569	2.1487	2.1409	2.1334	2.1262	2.1194	2.1128	2.1064	2.1003	2.0944	2.0887	2.0832	2.0778	2.0727	2.0676	2.0627	2.058	2.0534	2.0489	2.0445	2.0403	2.0361	2.0321	2.0281	2.0242	2.0205	2.0168	2.0132	2.0096	2.0062	2.0028	1.9995	1.9962	1.993	1.9899	1.9869	1.9839	1.9809	1.978	1.9752
2.2796	2.2612	2.2452	2.2309	2.2178	2.2059	2.1948	2.1844	2.1747	2.1656	2.1569	2.1487	2.1408	2.1334	2.1262	2.1193	2.1127	2.1064	2.1003	2.0944	2.0887	2.0831	2.0778	2.0726	2.0676	2.0627	2.058	2.0533	2.0489	2.0445	2.0402	2.0361	2.032	2.028	2.0242	2.0204	2.0167	2.0131	2.0096	2.0061	2.0027	1.9994	1.9962	1.993	1.9899	1.9868	1.9838	1.9809	1.978	1.9751
2.2795	2.2612	2.2452	2.2308	2.2178	2.2058	2.1948	2.1844	2.1747	2.1655	2.1569	2.1487	2.1408	2.1333	2.1262	2.1193	2.1127	2.1064	2.1002	2.0943	2.0886	2.0831	2.0778	2.0726	2.0675	2.0627	2.0579	2.0533	2.0488	2.0444	2.0402	2.036	2.032	2.028	2.0241	2.0204	2.0167	2.0131	2.0095	2.0061	2.0027	1.9994	1.9961	1.9929	1.9898	1.9868	1.9838	1.9808	1.9779	1.9751
2.2795	2.2612	2.2452	2.2308	2.2178	2.2058	2.1947	2.1844	2.1747	2.1655	2.1568	2.1486	2.1408	2.1333	2.1261	2.1193	2.1127	2.1063	2.1002	2.0943	2.0886	2.0831	2.0777	2.0725	2.0675	2.0626	2.0579	2.0533	2.0488	2.0444	2.0401	2.036	2.0319	2.0279	2.0241	2.0203	2.0166	2.013	2.0095	2.006	2.0026	1.9993	1.9961	1.9929	1.9898	1.9867	1.9837	1.9807	1.9779	1.975
2.2795	2.2612	2.2452	2.2308	2.2178	2.2058	2.1947	2.1844	2.1746	2.1655	2.1568	2.1486	2.1408	2.1333	2.1261	2.1192	2.1126	2.1063	2.1002	2.0943	2.0885	2.083	2.0777	2.0725	2.0675	2.0626	2.0578	2.0532	2.0487	2.0443	2.0401	2.0359	2.0319	2.0279	2.024	2.0203	2.0166	2.0129	2.0094	2.006	2.0026	1.9993	1.996	1.9928	1.9897	1.9866	1.9836	1.9807	1.9778	1.975
2.2795	2.2612	2.2451	2.2308	2.2177	2.2058	2.1947	2.1843	2.1746	2.1655	2.1568	2.1486	2.1407	2.1332	2.1261	2.1192	2.1126	2.1062	2.1001	2.0942	2.0885	2.083	2.0776	2.0724	2.0674	2.0625	2.0578	2.0532	2.0487	2.0443	2.04	2.0359	2.0318	2.0278	2.024	2.0202	2.0165	2.0129	2.0094	2.0059	2.0025	1.9992	1.9959	1.9928	1.9896	1.9866	1.9836	1.9806	1.9777	1.9749
2.2795	2.2612	2.2451	2.2308	2.2177	2.2057	2.1947	2.1843	2.1746	2.1654	2.1568	2.1485	2.1407	2.1332	2.126	2.1192	2.1126	2.1062	2.1001	2.0942	2.0885	2.0829	2.0776	2.0724	2.0674	2.0625	2.0577	2.0531	2.0486	2.0442	2.04	2.0358	2.0318	2.0278	2.0239	2.0201	2.0165	2.0128	2.0093	2.0058	2.0025	1.9991	1.9959	1.9927	1.9896	1.9865	1.9835	1.9806	1.9777	1.9748
2.2795	2.2611	2.2451	2.2307	2.2177	2.2057	2.1946	2.1843	2.1746	2.1654	2.1567	2.1485	2.1407	2.1332	2.126	2.1191	2.1125	2.1062	2.1001	2.0941	2.0884	2.0829	2.0776	2.0724	2.0673	2.0624	2.0577	2.0531	2.0486	2.0442	2.0399	2.0358	2.0317	2.0277	2.0239	2.0201	2.0164	2.0128	2.0093	2.0058	2.0024	1.9991	1.9958	1.9926	1.9895	1.9865	1.9835	1.9805	1.9776	1.9748
2.2795	2.2611	2.2451	2.2307	2.2177	2.2057	2.1946	2.1842	2.1745	2.1654	2.1567	2.1485	2.1406	2.1331	2.126	2.1191	2.1125	2.1061	2.1	2.0941	2.0884	2.0829	2.0775	2.0723	2.0673	2.0624	2.0576	2.053	2.0485	2.0442	2.0399	2.0357	2.0317	2.0277	2.0238	2.02	2.0164	2.0127	2.0092	2.0057	2.0023	1.999	1.9958	1.9926	1.9895	1.9864	1.9834	1.9804	1.9775	1.9747
2.2794	2.2611	2.2451	2.2307	2.2177	2.2057	2.1946	2.1842	2.1745	2.1653	2.1567	2.1484	2.1406	2.1331	2.1259	2.1191	2.1125	2.1061	2.1	2.0941	2.0884	2.0828	2.0775	2.0723	2.0672	2.0624	2.0576	2.053	2.0485	2.0441	2.0398	2.0357	2.0316	2.0277	2.0238	2.02	2.0163	2.0127	2.0091	2.0057	2.0023	1.999	1.9957	1.9925	1.9894	1.9863	1.9833	1.9804	1.9775	1.9746
2.2794	2.2611	2.245	2.2307	2.2176	2.2057	2.1946	2.1842	2.1745	2.1653	2.1566	2.1484	2.1406	2.1331	2.1259	2.119	2.1124	2.1061	2.0999	2.094	2.0883	2.0828	2.0774	2.0722	2.0672	2.0623	2.0576	2.0529	2.0484	2.0441	2.0398	2.0356	2.0316	2.0276	2.0237	2.0199	2.0162	2.0126	2.0091	2.0056	2.0022	1.9989	1.9957	1.9925	1.9894	1.9863	1.9833	1.9803	1.9774	1.9746
2.2794	2.2611	2.245	2.2307	2.2176	2.2056	2.1945	2.1842	2.1744	2.1653	2.1566	2.1484	2.1405	2.133	2.1259	2.119	2.1124	2.106	2.0999	2.094	2.0883	2.0827	2.0774	2.0722	2.0672	2.0623	2.0575	2.0529	2.0484	2.044	2.0397	2.0356	2.0315	2.0276	2.0237	2.0199	2.0162	2.0126	2.009	2.0056	2.0022	1.9989	1.9956	1.9924	1.9893	1.9862	1.9832	1.9803	1.9774	1.9745
2.2794	2.2611	2.245	2.2306	2.2176	2.2056	2.1945	2.1841	2.1744	2.1653	2.1566	2.1483	2.1405	2.133	2.1258	2.119	2.1124	2.106	2.0999	2.094	2.0882	2.0827	2.0774	2.0722	2.0671	2.0622	2.0575	2.0529	2.0484	2.044	2.0397	2.0355	2.0315	2.0275	2.0236	2.0198	2.0161	2.0125	2.009	2.0055	2.0021	1.9988	1.9956	1.9924	1.9892	1.9862	1.9832	1.9802	1.9773	1.9745
2.2794	2.261	2.245	2.2306	2.2176	2.2056	2.1945	2.1841	2.1744	2.1652	2.1566	2.1483	2.1405	2.133	2.1258	2.1189	2.1123	2.106	2.0998	2.0939	2.0882	2.0827	2.0773	2.0721	2.0671	2.0622	2.0574	2.0528	2.0483	2.0439	2.0397	2.0355	2.0314	2.0275	2.0236	2.0198	2.0161	2.0125	2.0089	2.0055	2.0021	1.9988	1.9955	1.9923	1.9892	1.9861	1.9831	1.9802	1.9773	1.9744
2.2794	2.261	2.245	2.2306	2.2175	2.2056	2.1945	2.1841	2.1744	2.1652	2.1565	2.1483	2.1404	2.1329	2.1258	2.1189	2.1123	2.1059	2.0998	2.0939	2.0882	2.0826	2.0773	2.0721	2.067	2.0621	2.0574	2.0528	2.0483	2.0439	2.0396	2.0354	2.0314	2.0274	2.0235	2.0197	2.016	2.0124	2.0089	2.0054	2.002	1.9987	1.9954	1.9923	1.9891	1.9861	1.983	1.9801	1.9772	1.9743
2.2794	2.261	2.2449	2.2306	2.2175	2.2055	2.1944	2.1841	2.1743	2.1652	2.1565	2.1483	2.1404	2.1329	2.1257	2.1189	2.1123	2.1059	2.0998	2.0938	2.0881	2.0826	2.0772	2.072	2.067	2.0621	2.0573	2.0527	2.0482	2.0438	2.0396	2.0354	2.0313	2.0274	2.0235	2.0197	2.016	2.0124	2.0088	2.0054	2.002	1.9986	1.9954	1.9922	1.9891	1.986	1.983	1.98	1.9771	1.9743
2.2793	2.261	2.2449	2.2305	2.2175	2.2055	2.1944	2.184	2.1743	2.1651	2.1565	2.1482	2.1404	2.1329	2.1257	2.1188	2.1122	2.1059	2.0997	2.0938	2.0881	2.0826	2.0772	2.072	2.067	2.0621	2.0573	2.0527	2.0482	2.0438	2.0395	2.0353	2.0313	2.0273	2.0234	2.0196	2.0159	2.0123	2.0088	2.0053	2.0019	1.9986	1.9953	1.9921	1.989	1.9859	1.9829	1.98	1.9771	1.9742
2.2793	2.261	2.2449	2.2305	2.2175	2.2055	2.1944	2.184	2.1743	2.1651	2.1564	2.1482	2.1403	2.1329	2.1257	2.1188	2.1122	2.1058	2.0997	2.0938	2.088	2.0825	2.0772	2.072	2.0669	2.062	2.0573	2.0526	2.0481	2.0437	2.0395	2.0353	2.0312	2.0273	2.0234	2.0196	2.0159	2.0123	2.0087	2.0053	2.0019	1.9985	1.9953	1.9921	1.989	1.9859	1.9829	1.9799	1.977	1.9742
2.2793	2.261	2.2449	2.2305	2.2175	2.2055	2.1944	2.184	2.1743	2.1651	2.1564	2.1482	2.1403	2.1328	2.1256	2.1188	2.1121	2.1058	2.0997	2.0937	2.088	2.0825	2.0771	2.0719	2.0669	2.062	2.0572	2.0526	2.0481	2.0437	2.0394	2.0353	2.0312	2.0272	2.0233	2.0195	2.0158	2.0122	2.0087	2.0052	2.0018	1.9985	1.9952	1.992	1.9889	1.9858	1.9828	1.9799	1.977	1.9741
2.2793	2.2609	2.2449	2.2305	2.2174	2.2054	2.1943	2.184	2.1742	2.1651	2.1564	2.1481	2.1403	2.1328	2.1256	2.1187	2.1121	2.1058	2.0996	2.0937	2.088	2.0824	2.0771	2.0719	2.0668	2.0619	2.0572	2.0525	2.048	2.0437	2.0394	2.0352	2.0311	2.0272	2.0233	2.0195	2.0158	2.0122	2.0086	2.0052	2.0018	1.9984	1.9952	1.992	1.9888	1.9858	1.9828	1.9798	1.9769	1.9741
2.2793	2.2609	2.2448	2.2305	2.2174	2.2054	2.1943	2.1839	2.1742	2.165	2.1564	2.1481	2.1403	2.1328	2.1256	2.1187	2.1121	2.1057	2.0996	2.0937	2.0879	2.0824	2.077	2.0718	2.0668	2.0619	2.0571	2.0525	2.048	2.0436	2.0393	2.0352	2.0311	2.0271	2.0232	2.0195	2.0157	2.0121	2.0086	2.0051	2.0017	1.9984	1.9951	1.9919	1.9888	1.9857	1.9827	1.9797	1.9768	1.974
2.2793	2.2609	2.2448	2.2304	2.2174	2.2054	2.1943	2.1839	2.1742	2.165	2.1563	2.1481	2.1402	2.1327	2.1255	2.1187	2.112	2.1057	2.0995	2.0936	2.0879	2.0824	2.077	2.0718	2.0668	2.0619	2.0571	2.0525	2.048	2.0436	2.0393	2.0351	2.031	2.0271	2.0232	2.0194	2.0157	2.0121	2.0085	2.0051	2.0017	1.9983	1.9951	1.9919	1.9887	1.9857	1.9826	1.9797	1.9768	1.9739
2.2793	2.2609	2.2448	2.2304	2.2174	2.2054	2.1943	2.1839	2.1742	2.165	2.1563	2.1481	2.1402	2.1327	2.1255	2.1186	2.112	2.1056	2.0995	2.0936	2.0879	2.0823	2.077	2.0718	2.0667	2.0618	2.0571	2.0524	2.0479	2.0435	2.0392	2.0351	2.031	2.027	2.0231	2.0194	2.0156	2.012	2.0085	2.005	2.0016	1.9983	1.995	1.9918	1.9887	1.9856	1.9826	1.9796	1.9767	1.9739
2.2792	2.2609	2.2448	2.2304	2.2173	2.2053	2.1942	2.1839	2.1741	2.165	2.1563	2.148	2.1402	2.1327	2.1255	2.1186	2.112	2.1056	2.0995	2.0935	2.0878	2.0823	2.0769	2.0717	2.0667	2.0618	2.057	2.0524	2.0479	2.0435	2.0392	2.035	2.031	2.027	2.0231	2.0193	2.0156	2.012	2.0084	2.005	2.0016	1.9982	1.995	1.9918	1.9886	1.9856	1.9825	1.9796	1.9767	1.9738
2.2792	2.2608	2.2448	2.2304	2.2173	2.2053	2.1942	2.1838	2.1741	2.1649	2.1562	2.148	2.1401	2.1326	2.1255	2.1186	2.1119	2.1056	2.0994	2.0935	2.0878	2.0822	2.0769	2.0717	2.0666	2.0617	2.057	2.0523	2.0478	2.0434	2.0392	2.035	2.0309	2.0269	2.0231	2.0193	2.0155	2.0119	2.0084	2.0049	2.0015	1.9982	1.9949	1.9917	1.9886	1.9855	1.9825	1.9795	1.9766	1.9738
2.2792	2.2608	2.2448	2.2304	2.2173	2.2053	2.1942	2.1838	2.1741	2.1649	2.1562	2.148	2.1401	2.1326	2.1254	2.1185	2.1119	2.1055	2.0994	2.0935	2.0878	2.0822	2.0768	2.0716	2.0666	2.0617	2.0569	2.0523	2.0478	2.0434	2.0391	2.0349	2.0309	2.0269	2.023	2.0192	2.0155	2.0119	2.0083	2.0049	2.0015	1.9981	1.9949	1.9917	1.9885	1.9854	1.9824	1.9795	1.9766	1.9737
2.2792	2.2608	2.2447	2.2303	2.2173	2.2053	2.1942	2.1838	2.174	2.1649	2.1562	2.1479	2.1401	2.1326	2.1254	2.1185	2.1119	2.1055	2.0994	2.0934	2.0877	2.0822	2.0768	2.0716	2.0666	2.0617	2.0569	2.0523	2.0477	2.0433	2.0391	2.0349	2.0308	2.0268	2.023	2.0192	2.0155	2.0118	2.0083	2.0048	2.0014	1.9981	1.9948	1.9916	1.9885	1.9854	1.9824	1.9794	1.9765	1.9736
2.2792	2.2608	2.2447	2.2303	2.2173	2.2053	2.1941	2.1838	2.174	2.1648	2.1562	2.1479	2.14	2.1325	2.1254	2.1185	2.1118	2.1055	2.0993	2.0934	2.0877	2.0821	2.0768	2.0716	2.0665	2.0616	2.0568	2.0522	2.0477	2.0433	2.039	2.0348	2.0308	2.0268	2.0229	2.0191	2.0154	2.0118	2.0082	2.0047	2.0013	1.998	1.9948	1.9916	1.9884	1.9853	1.9823	1.9794	1.9764	1.9736
2.2792	2.2608	2.2447	2.2303	2.2172	2.2052	2.1941	2.1837	2.174	2.1648	2.1561	2.1479	2.14	2.1325	2.1253	2.1184	2.1118	2.1054	2.0993	2.0934	2.0876	2.0821	2.0767	2.0715	2.0665	2.0616	2.0568	2.0522	2.0477	2.0433	2.039	2.0348	2.0307	2.0267	2.0229	2.0191	2.0154	2.0117	2.0082	2.0047	2.0013	1.998	1.9947	1.9915	1.9884	1.9853	1.9823	1.9793	1.9764	1.9735
2.2792	2.2608	2.2447	2.2303	2.2172	2.2052	2.1941	2.1837	2.174	2.1648	2.1561	2.1478	2.14	2.1325	2.1253	2.1184	2.1118	2.1054	2.0993	2.0933	2.0876	2.0821	2.0767	2.0715	2.0664	2.0615	2.0568	2.0521	2.0476	2.0432	2.0389	2.0348	2.0307	2.0267	2.0228	2.019	2.0153	2.0117	2.0081	2.0046	2.0012	1.9979	1.9946	1.9914	1.9883	1.9852	1.9822	1.9792	1.9763	1.9735
2.2791	2.2608	2.2447	2.2303	2.2172	2.2052	2.1941	2.1837	2.1739	2.1648	2.1561	2.1478	2.14	2.1324	2.1253	2.1184	2.1117	2.1054	2.0992	2.0933	2.0876	2.082	2.0767	2.0714	2.0664	2.0615	2.0567	2.0521	2.0476	2.0432	2.0389	2.0347	2.0306	2.0267	2.0228	2.019	2.0153	2.0116	2.0081	2.0046	2.0012	1.9979	1.9946	1.9914	1.9883	1.9852	1.9822	1.9792	1.9763	1.9734
2.2791	2.2607	2.2446	2.2302	2.2172	2.2052	2.194	2.1837	2.1739	2.1647	2.156	2.1478	2.1399	2.1324	2.1252	2.1183	2.1117	2.1053	2.0992	2.0933	2.0875	2.082	2.0766	2.0714	2.0664	2.0615	2.0567	2.052	2.0475	2.0431	2.0388	2.0347	2.0306	2.0266	2.0227	2.0189	2.0152	2.0116	2.008	2.0045	2.0011	1.9978	1.9945	1.9913	1.9882	1.9851	1.9821	1.9791	1.9762	1.9734
2.2791	2.2607	2.2446	2.2302	2.2172	2.2051	2.194	2.1836	2.1739	2.1647	2.156	2.1478	2.1399	2.1324	2.1252	2.1183	2.1117	2.1053	2.0992	2.0932	2.0875	2.0819	2.0766	2.0714	2.0663	2.0614	2.0566	2.052	2.0475	2.0431	2.0388	2.0346	2.0305	2.0266	2.0227	2.0189	2.0152	2.0115	2.008	2.0045	2.0011	1.9978	1.9945	1.9913	1.9881	1.9851	1.982	1.9791	1.9762	1.9733
2.2791	2.2607	2.2446	2.2302	2.2171	2.2051	2.194	2.1836	2.1739	2.1647	2.156	2.1477	2.1399	2.1324	2.1252	2.1183	2.1116	2.1053	2.0991	2.0932	2.0875	2.0819	2.0765	2.0713	2.0663	2.0614	2.0566	2.052	2.0474	2.043	2.0388	2.0346	2.0305	2.0265	2.0226	2.0188	2.0151	2.0115	2.0079	2.0045	2.001	1.9977	1.9944	1.9912	1.9881	1.985	1.982	1.979	1.9761	1.9733
2.2791	2.2607	2.2446	2.2302	2.2171	2.2051	2.194	2.1836	2.1738	2.1647	2.156	2.1477	2.1398	2.1323	2.1251	2.1182	2.1116	2.1052	2.0991	2.0932	2.0874	2.0819	2.0765	2.0713	2.0662	2.0613	2.0566	2.0519	2.0474	2.043	2.0387	2.0345	2.0305	2.0265	2.0226	2.0188	2.0151	2.0114	2.0079	2.0044	2.001	1.9977	1.9944	1.9912	1.988	1.985	1.9819	1.979	1.9761	1.9732
2.2791	2.2607	2.2446	2.2302	2.2171	2.2051	2.1939	2.1836	2.1738	2.1646	2.1559	2.1477	2.1398	2.1323	2.1251	2.1182	2.1116	2.1052	2.0991	2.0931	2.0874	2.0818	2.0765	2.0713	2.0662	2.0613	2.0565	2.0519	2.0474	2.043	2.0387	2.0345	2.0304	2.0264	2.0225	2.0187	2.015	2.0114	2.0078	2.0044	2.0009	1.9976	1.9943	1.9911	1.988	1.9849	1.9819	1.9789	1.976	1.9731
2.2791	2.2607	2.2446	2.2301	2.2171	2.2051	2.1939	2.1835	2.1738	2.1646	2.1559	2.1477	2.1398	2.1323	2.1251	2.1182	2.1116	2.1052	2.099	2.0931	2.0874	2.0818	2.0764	2.0712	2.0662	2.0613	2.0565	2.0518	2.0473	2.0429	2.0386	2.0344	2.0304	2.0264	2.0225	2.0187	2.015	2.0113	2.0078	2.0043	2.0009	1.9976	1.9943	1.9911	1.9879	1.9849	1.9818	1.9789	1.9759	1.9731
2.279	2.2606	2.2445	2.2301	2.217	2.205	2.1939	2.1835	2.1738	2.1646	2.1559	2.1476	2.1398	2.1322	2.125	2.1181	2.1115	2.1051	2.099	2.0931	2.0873	2.0818	2.0764	2.0712	2.0661	2.0612	2.0564	2.0518	2.0473	2.0429	2.0386	2.0344	2.0303	2.0263	2.0224	2.0186	2.0149	2.0113	2.0077	2.0043	2.0008	1.9975	1.9942	1.991	1.9879	1.9848	1.9818	1.9788	1.9759	1.973
2.279	2.2606	2.2445	2.2301	2.217	2.205	2.1939	2.1835	2.1737	2.1646	2.1559	2.1476	2.1397	2.1322	2.125	2.1181	2.1115	2.1051	2.099	2.093	2.0873	2.0817	2.0764	2.0711	2.0661	2.0612	2.0564	2.0518	2.0472	2.0428	2.0385	2.0344	2.0303	2.0263	2.0224	2.0186	2.0149	2.0112	2.0077	2.0042	2.0008	1.9975	1.9942	1.991	1.9878	1.9847	1.9817	1.9788	1.9758	1.973
2.279	2.2606	2.2445	2.2301	2.217	2.205	2.1939	2.1835	2.1737	2.1645	2.1558	2.1476	2.1397	2.1322	2.125	2.1181	2.1115	2.1051	2.0989	2.093	2.0872	2.0817	2.0763	2.0711	2.066	2.0611	2.0564	2.0517	2.0472	2.0428	2.0385	2.0343	2.0302	2.0262	2.0224	2.0186	2.0148	2.0112	2.0076	2.0042	2.0007	1.9974	1.9941	1.9909	1.9878	1.9847	1.9817	1.9787	1.9758	1.9729
2.279	2.2606	2.2445	2.2301	2.217	2.205	2.1938	2.1834	2.1737	2.1645	2.1558	2.1475	2.1397	2.1322	2.125	2.1181	2.1114	2.105	2.0989	2.093	2.0872	2.0817	2.0763	2.0711	2.066	2.0611	2.0563	2.0517	2.0472	2.0428	2.0385	2.0343	2.0302	2.0262	2.0223	2.0185	2.0148	2.0111	2.0076	2.0041	2.0007	1.9974	1.9941	1.9909	1.9877	1.9846	1.9816	1.9786	1.9757	1.9729
2.279	2.2606	2.2445	2.2301	2.217	2.2049	2.1938	2.1834	2.1737	2.1645	2.1558	2.1475	2.1396	2.1321	2.1249	2.118	2.1114	2.105	2.0989	2.0929	2.0872	2.0816	2.0762	2.071	2.066	2.0611	2.0563	2.0516	2.0471	2.0427	2.0384	2.0342	2.0301	2.0262	2.0223	2.0185	2.0147	2.0111	2.0075	2.0041	2.0006	1.9973	1.994	1.9908	1.9877	1.9846	1.9816	1.9786	1.9757	1.9728
2.279	2.2606	2.2444	2.23	2.2169	2.2049	2.1938	2.1834	2.1736	2.1645	2.1557	2.1475	2.1396	2.1321	2.1249	2.118	2.1114	2.105	2.0988	2.0929	2.0871	2.0816	2.0762	2.071	2.0659	2.061	2.0562	2.0516	2.0471	2.0427	2.0384	2.0342	2.0301	2.0261	2.0222	2.0184	2.0147	2.0111	2.0075	2.004	2.0006	1.9973	1.994	1.9908	1.9876	1.9845	1.9815	1.9785	1.9756	1.9728
2.279	2.2605	2.2444	2.23	2.2169	2.2049	2.1938	2.1834	2.1736	2.1644	2.1557	2.1475	2.1396	2.1321	2.1249	2.118	2.1113	2.1049	2.0988	2.0928	2.0871	2.0816	2.0762	2.071	2.0659	2.061	2.0562	2.0516	2.047	2.0426	2.0383	2.0341	2.0301	2.0261	2.0222	2.0184	2.0146	2.011	2.0074	2.004	2.0006	1.9972	1.9939	1.9907	1.9876	1.9845	1.9815	1.9785	1.9756	1.9727
2.2789	2.2605	2.2444	2.23	2.2169	2.2049	2.1937	2.1833	2.1736	2.1644	2.1557	2.1474	2.1396	2.132	2.1248	2.1179	2.1113	2.1049	2.0988	2.0928	2.0871	2.0815	2.0761	2.0709	2.0659	2.0609	2.0562	2.0515	2.047	2.0426	2.0383	2.0341	2.03	2.026	2.0221	2.0183	2.0146	2.011	2.0074	2.0039	2.0005	1.9972	1.9939	1.9907	1.9875	1.9844	1.9814	1.9784	1.9755	1.9726
2.2789	2.2605	2.2444	2.23	2.2169	2.2049	2.1937	2.1833	2.1736	2.1644	2.1557	2.1474	2.1395	2.132	2.1248	2.1179	2.1113	2.1049	2.0987	2.0928	2.087	2.0815	2.0761	2.0709	2.0658	2.0609	2.0561	2.0515	2.047	2.0425	2.0382	2.0341	2.03	2.026	2.0221	2.0183	2.0146	2.0109	2.0074	2.0039	2.0005	1.9971	1.9938	1.9906	1.9875	1.9844	1.9814	1.9784	1.9755	1.9726
2.2789	2.2605	2.2444	2.23	2.2169	2.2048	2.1937	2.1833	2.1735	2.1643	2.1556	2.1474	2.1395	2.132	2.1248	2.1179	2.1112	2.1048	2.0987	2.0927	2.087	2.0814	2.0761	2.0708	2.0658	2.0609	2.0561	2.0514	2.0469	2.0425	2.0382	2.034	2.0299	2.0259	2.022	2.0182	2.0145	2.0109	2.0073	2.0038	2.0004	1.9971	1.9938	1.9906	1.9874	1.9843	1.9813	1.9783	1.9754	1.9725
2.2789	2.2605	2.2444	2.2299	2.2168	2.2048	2.1937	2.1833	2.1735	2.1643	2.1556	2.1473	2.1395	2.1319	2.1247	2.1178	2.1112	2.1048	2.0987	2.0927	2.087	2.0814	2.076	2.0708	2.0657	2.0608	2.056	2.0514	2.0469	2.0425	2.0382	2.034	2.0299	2.0259	2.022	2.0182	2.0145	2.0108	2.0073	2.0038	2.0004	1.997	1.9937	1.9905	1.9874	1.9843	1.9812	1.9783	1.9754	1.9725
2.2789	2.2605	2.2443	2.2299	2.2168	2.2048	2.1937	2.1833	2.1735	2.1643	2.1556	2.1473	2.1394	2.1319	2.1247	2.1178	2.1112	2.1048	2.0986	2.0927	2.0869	2.0814	2.076	2.0708	2.0657	2.0608	2.056	2.0514	2.0468	2.0424	2.0381	2.0339	2.0298	2.0259	2.022	2.0181	2.0144	2.0108	2.0072	2.0037	2.0003	1.997	1.9937	1.9905	1.9873	1.9842	1.9812	1.9782	1.9753	1.9724
2.2789	2.2604	2.2443	2.2299	2.2168	2.2048	2.1936	2.1832	2.1735	2.1643	2.1556	2.1473	2.1394	2.1319	2.1247	2.1178	2.1111	2.1048	2.0986	2.0926	2.0869	2.0813	2.076	2.0707	2.0657	2.0608	2.056	2.0513	2.0468	2.0424	2.0381	2.0339	2.0298	2.0258	2.0219	2.0181	2.0144	2.0107	2.0072	2.0037	2.0003	1.9969	1.9936	1.9904	1.9873	1.9842	1.9811	1.9782	1.9752	1.9724
2.2789	2.2604	2.2443	2.2299	2.2168	2.2048	2.1936	2.1832	2.1734	2.1642	2.1555	2.1473	2.1394	2.1319	2.1247	2.1177	2.1111	2.1047	2.0986	2.0926	2.0869	2.0813	2.0759	2.0707	2.0656	2.0607	2.0559	2.0513	2.0468	2.0423	2.038	2.0338	2.0298	2.0258	2.0219	2.0181	2.0143	2.0107	2.0071	2.0036	2.0002	1.9969	1.9936	1.9904	1.9872	1.9841	1.9811	1.9781	1.9752	1.9723
2.2788	2.2604	2.2443	2.2299	2.2168	2.2047	2.1936	2.1832	2.1734	2.1642	2.1555	2.1472	2.1394	2.1318	2.1246	2.1177	2.1111	2.1047	2.0985	2.0926	2.0868	2.0813	2.0759	2.0707	2.0656	2.0607	2.0559	2.0512	2.0467	2.0423	2.038	2.0338	2.0297	2.0257	2.0218	2.018	2.0143	2.0106	2.0071	2.0036	2.0002	1.9968	1.9935	1.9903	1.9872	1.9841	1.981	1.9781	1.9751	1.9723
2.2788	2.2604	2.2443	2.2298	2.2167	2.2047	2.1936	2.1832	2.1734	2.1642	2.1555	2.1472	2.1393	2.1318	2.1246	2.1177	2.111	2.1047	2.0985	2.0925	2.0868	2.0812	2.0759	2.0706	2.0656	2.0606	2.0559	2.0512	2.0467	2.0423	2.038	2.0338	2.0297	2.0257	2.0218	2.018	2.0142	2.0106	2.007	2.0035	2.0001	1.9968	1.9935	1.9903	1.9871	1.984	1.981	1.978	1.9751	1.9722
2.2788	2.2604	2.2443	2.2298	2.2167	2.2047	2.1935	2.1831	2.1734	2.1642	2.1555	2.1472	2.1393	2.1318	2.1246	2.1177	2.111	2.1046	2.0985	2.0925	2.0868	2.0812	2.0758	2.0706	2.0655	2.0606	2.0558	2.0512	2.0466	2.0422	2.0379	2.0337	2.0296	2.0256	2.0217	2.0179	2.0142	2.0105	2.007	2.0035	2.0001	1.9967	1.9934	1.9902	1.9871	1.984	1.9809	1.978	1.975	1.9722
2.2788	2.2604	2.2442	2.2298	2.2167	2.2047	2.1935	2.1831	2.1734	2.1641	2.1554	2.1472	2.1393	2.1317	2.1245	2.1176	2.111	2.1046	2.0984	2.0925	2.0867	2.0812	2.0758	2.0706	2.0655	2.0606	2.0558	2.0511	2.0466	2.0422	2.0379	2.0337	2.0296	2.0256	2.0217	2.0179	2.0142	2.0105	2.0069	2.0034	2	1.9967	1.9934	1.9902	1.987	1.9839	1.9809	1.9779	1.975	1.9721
2.2788	2.2604	2.2442	2.2298	2.2167	2.2047	2.1935	2.1831	2.1733	2.1641	2.1554	2.1471	2.1392	2.1317	2.1245	2.1176	2.111	2.1046	2.0984	2.0924	2.0867	2.0811	2.0757	2.0705	2.0655	2.0605	2.0557	2.0511	2.0466	2.0421	2.0378	2.0336	2.0295	2.0256	2.0216	2.0178	2.0141	2.0105	2.0069	2.0034	2	1.9966	1.9933	1.9901	1.987	1.9839	1.9808	1.9779	1.9749	1.9721
2.2788	2.2603	2.2442	2.2298	2.2167	2.2046	2.1935	2.1831	2.1733	2.1641	2.1554	2.1471	2.1392	2.1317	2.1245	2.1176	2.1109	2.1045	2.0984	2.0924	2.0867	2.0811	2.0757	2.0705	2.0654	2.0605	2.0557	2.051	2.0465	2.0421	2.0378	2.0336	2.0295	2.0255	2.0216	2.0178	2.0141	2.0104	2.0068	2.0034	1.9999	1.9966	1.9933	1.9901	1.9869	1.9838	1.9808	1.9778	1.9749	1.972
2.2788	2.2603	2.2442	2.2298	2.2166	2.2046	2.1935	2.183	2.1733	2.1641	2.1554	2.1471	2.1392	2.1317	2.1245	2.1175	2.1109	2.1045	2.0983	2.0924	2.0866	2.0811	2.0757	2.0704	2.0654	2.0605	2.0557	2.051	2.0465	2.0421	2.0378	2.0336	2.0295	2.0255	2.0216	2.0177	2.014	2.0104	2.0068	2.0033	1.9999	1.9965	1.9932	1.99	1.9869	1.9838	1.9807	1.9778	1.9748	1.972
2.2788	2.2603	2.2442	2.2297	2.2166	2.2046	2.1934	2.183	2.1733	2.164	2.1553	2.1471	2.1392	2.1316	2.1244	2.1175	2.1109	2.1045	2.0983	2.0924	2.0866	2.081	2.0756	2.0704	2.0653	2.0604	2.0556	2.051	2.0464	2.042	2.0377	2.0335	2.0294	2.0254	2.0215	2.0177	2.014	2.0103	2.0068	2.0033	1.9998	1.9965	1.9932	1.99	1.9868	1.9837	1.9807	1.9777	1.9748	1.9719
2.2787	2.2603	2.2442	2.2297	2.2166	2.2046	2.1934	2.183	2.1732	2.164	2.1553	2.147	2.1391	2.1316	2.1244	2.1175	2.1108	2.1044	2.0983	2.0923	2.0866	2.081	2.0756	2.0704	2.0653	2.0604	2.0556	2.0509	2.0464	2.042	2.0377	2.0335	2.0294	2.0254	2.0215	2.0177	2.0139	2.0103	2.0067	2.0032	1.9998	1.9964	1.9932	1.9899	1.9868	1.9837	1.9806	1.9777	1.9747	1.9719
2.2787	2.2603	2.2441	2.2297	2.2166	2.2045	2.1934	2.183	2.1732	2.164	2.1553	2.147	2.1391	2.1316	2.1244	2.1175	2.1108	2.1044	2.0982	2.0923	2.0865	2.081	2.0756	2.0703	2.0653	2.0603	2.0556	2.0509	2.0464	2.0419	2.0376	2.0334	2.0293	2.0253	2.0214	2.0176	2.0139	2.0102	2.0067	2.0032	1.9997	1.9964	1.9931	1.9899	1.9867	1.9836	1.9806	1.9776	1.9747	1.9718
2.2787	2.2603	2.2441	2.2297	2.2166	2.2045	2.1934	2.183	2.1732	2.164	2.1553	2.147	2.1391	2.1316	2.1243	2.1174	2.1108	2.1044	2.0982	2.0923	2.0865	2.0809	2.0755	2.0703	2.0652	2.0603	2.0555	2.0509	2.0463	2.0419	2.0376	2.0334	2.0293	2.0253	2.0214	2.0176	2.0138	2.0102	2.0066	2.0031	1.9997	1.9963	1.9931	1.9898	1.9867	1.9836	1.9805	1.9776	1.9746	1.9718
2.2787	2.2602	2.2441	2.2297	2.2165	2.2045	2.1933	2.1829	2.1732	2.164	2.1552	2.1469	2.1391	2.1315	2.1243	2.1174	2.1107	2.1043	2.0982	2.0922	2.0865	2.0809	2.0755	2.0703	2.0652	2.0603	2.0555	2.0508	2.0463	2.0419	2.0376	2.0334	2.0293	2.0253	2.0214	2.0175	2.0138	2.0101	2.0066	2.0031	1.9997	1.9963	1.993	1.9898	1.9866	1.9835	1.9805	1.9775	1.9746	1.9717
2.2787	2.2602	2.2441	2.2296	2.2165	2.2045	2.1933	2.1829	2.1731	2.1639	2.1552	2.1469	2.139	2.1315	2.1243	2.1174	2.1107	2.1043	2.0981	2.0922	2.0864	2.0809	2.0755	2.0702	2.0652	2.0602	2.0554	2.0508	2.0462	2.0418	2.0375	2.0333	2.0292	2.0252	2.0213	2.0175	2.0138	2.0101	2.0065	2.003	1.9996	1.9963	1.993	1.9897	1.9866	1.9835	1.9804	1.9775	1.9745	1.9717
2.2787	2.2602	2.2441	2.2296	2.2165	2.2045	2.1933	2.1829	2.1731	2.1639	2.1552	2.1469	2.139	2.1315	2.1243	2.1173	2.1107	2.1043	2.0981	2.0922	2.0864	2.0808	2.0754	2.0702	2.0651	2.0602	2.0554	2.0507	2.0462	2.0418	2.0375	2.0333	2.0292	2.0252	2.0213	2.0174	2.0137	2.0101	2.0065	2.003	1.9996	1.9962	1.9929	1.9897	1.9865	1.9834	1.9804	1.9774	1.9745	1.9716
2.2787	2.2602	2.2441	2.2296	2.2165	2.2044	2.1933	2.1829	2.1731	2.1639	2.1552	2.1469	2.139	2.1314	2.1242	2.1173	2.1107	2.1043	2.0981	2.0921	2.0864	2.0808	2.0754	2.0702	2.0651	2.0602	2.0554	2.0507	2.0462	2.0417	2.0374	2.0332	2.0291	2.0251	2.0212	2.0174	2.0137	2.01	2.0064	2.0029	1.9995	1.9962	1.9929	1.9896	1.9865	1.9834	1.9803	1.9774	1.9744	1.9715
2.2787	2.2602	2.244	2.2296	2.2165	2.2044	2.1933	2.1828	2.1731	2.1639	2.1551	2.1468	2.139	2.1314	2.1242	2.1173	2.1106	2.1042	2.0981	2.0921	2.0863	2.0808	2.0754	2.0701	2.0651	2.0601	2.0553	2.0507	2.0461	2.0417	2.0374	2.0332	2.0291	2.0251	2.0212	2.0174	2.0136	2.01	2.0064	2.0029	1.9995	1.9961	1.9928	1.9896	1.9864	1.9833	1.9803	1.9773	1.9744	1.9715
2.2786	2.2602	2.244	2.2296	2.2165	2.2044	2.1932	2.1828	2.173	2.1638	2.1551	2.1468	2.1389	2.1314	2.1242	2.1172	2.1106	2.1042	2.098	2.0921	2.0863	2.0807	2.0753	2.0701	2.065	2.0601	2.0553	2.0506	2.0461	2.0417	2.0374	2.0332	2.0291	2.0251	2.0211	2.0173	2.0136	2.0099	2.0064	2.0029	1.9994	1.9961	1.9928	1.9896	1.9864	1.9833	1.9802	1.9773	1.9743	1.9714
2.2786	2.2602	2.244	2.2296	2.2164	2.2044	2.1932	2.1828	2.173	2.1638	2.1551	2.1468	2.1389	2.1314	2.1241	2.1172	2.1106	2.1042	2.098	2.092	2.0863	2.0807	2.0753	2.0701	2.065	2.0601	2.0553	2.0506	2.0461	2.0416	2.0373	2.0331	2.029	2.025	2.0211	2.0173	2.0135	2.0099	2.0063	2.0028	1.9994	1.996	1.9927	1.9895	1.9863	1.9832	1.9802	1.9772	1.9743	1.9714
2.2786	2.2601	2.244	2.2295	2.2164	2.2044	2.1932	2.1828	2.173	2.1638	2.1551	2.1468	2.1389	2.1313	2.1241	2.1172	2.1105	2.1041	2.098	2.092	2.0862	2.0807	2.0753	2.07	2.065	2.06	2.0552	2.0506	2.046	2.0416	2.0373	2.0331	2.029	2.025	2.0211	2.0172	2.0135	2.0098	2.0063	2.0028	1.9993	1.996	1.9927	1.9895	1.9863	1.9832	1.9801	1.9772	1.9742	1.9713
2.2786	2.2601	2.244	2.2295	2.2164	2.2043	2.1932	2.1828	2.173	2.1638	2.155	2.1467	2.1388	2.1313	2.1241	2.1172	2.1105	2.1041	2.0979	2.092	2.0862	2.0806	2.0752	2.07	2.0649	2.06	2.0552	2.0505	2.046	2.0416	2.0372	2.033	2.0289	2.0249	2.021	2.0172	2.0135	2.0098	2.0062	2.0027	1.9993	1.9959	1.9926	1.9894	1.9862	1.9831	1.9801	1.9771	1.9742	1.9713
2.2786	2.2601	2.244	2.2295	2.2164	2.2043	2.1932	2.1827	2.173	2.1637	2.155	2.1467	2.1388	2.1313	2.1241	2.1171	2.1105	2.1041	2.0979	2.0919	2.0862	2.0806	2.0752	2.07	2.0649	2.0599	2.0552	2.0505	2.0459	2.0415	2.0372	2.033	2.0289	2.0249	2.021	2.0172	2.0134	2.0098	2.0062	2.0027	1.9992	1.9959	1.9926	1.9894	1.9862	1.9831	1.9801	1.9771	1.9741	1.9712
2.2786	2.2601	2.2439	2.2295	2.2164	2.2043	2.1931	2.1827	2.1729	2.1637	2.155	2.1467	2.1388	2.1313	2.124	2.1171	2.1104	2.104	2.0979	2.0919	2.0861	2.0806	2.0752	2.0699	2.0648	2.0599	2.0551	2.0504	2.0459	2.0415	2.0372	2.033	2.0289	2.0248	2.0209	2.0171	2.0134	2.0097	2.0061	2.0026	1.9992	1.9958	1.9925	1.9893	1.9862	1.9831	1.98	1.977	1.9741	1.9712
2.2786	2.2601	2.2439	2.2295	2.2163	2.2043	2.1931	2.1827	2.1729	2.1637	2.155	2.1467	2.1388	2.1312	2.124	2.1171	2.1104	2.104	2.0978	2.0919	2.0861	2.0805	2.0751	2.0699	2.0648	2.0599	2.0551	2.0504	2.0459	2.0414	2.0371	2.0329	2.0288	2.0248	2.0209	2.0171	2.0133	2.0097	2.0061	2.0026	1.9992	1.9958	1.9925	1.9893	1.9861	1.983	1.98	1.977	1.974	1.9711
2.2786	2.2601	2.2439	2.2294	2.2163	2.2043	2.1931	2.1827	2.1729	2.1637	2.1549	2.1466	2.1387	2.1312	2.124	2.117	2.1104	2.104	2.0978	2.0918	2.0861	2.0805	2.0751	2.0699	2.0648	2.0598	2.055	2.0504	2.0458	2.0414	2.0371	2.0329	2.0288	2.0248	2.0209	2.017	2.0133	2.0096	2.006	2.0025	1.9991	1.9958	1.9925	1.9892	1.9861	1.983	1.9799	1.9769	1.974	1.9711
2.2785	2.2601	2.2439	2.2294	2.2163	2.2042	2.1931	2.1826	2.1729	2.1636	2.1549	2.1466	2.1387	2.1312	2.1239	2.117	2.1104	2.104	2.0978	2.0918	2.086	2.0805	2.0751	2.0698	2.0647	2.0598	2.055	2.0503	2.0458	2.0414	2.0371	2.0328	2.0287	2.0247	2.0208	2.017	2.0132	2.0096	2.006	2.0025	1.9991	1.9957	1.9924	1.9892	1.986	1.9829	1.9799	1.9769	1.9739	1.9711
2.2785	2.26	2.2439	2.2294	2.2163	2.2042	2.1931	2.1826	2.1728	2.1636	2.1549	2.1466	2.1387	2.1311	2.1239	2.117	2.1103	2.1039	2.0977	2.0918	2.086	2.0804	2.075	2.0698	2.0647	2.0598	2.055	2.0503	2.0458	2.0413	2.037	2.0328	2.0287	2.0247	2.0208	2.0169	2.0132	2.0095	2.006	2.0025	1.999	1.9957	1.9924	1.9891	1.986	1.9829	1.9798	1.9768	1.9739	1.971
2.2785	2.26	2.2439	2.2294	2.2163	2.2042	2.193	2.1826	2.1728	2.1636	2.1549	2.1466	2.1387	2.1311	2.1239	2.117	2.1103	2.1039	2.0977	2.0917	2.086	2.0804	2.075	2.0698	2.0647	2.0597	2.0549	2.0503	2.0457	2.0413	2.037	2.0328	2.0287	2.0246	2.0207	2.0169	2.0132	2.0095	2.0059	2.0024	1.999	1.9956	1.9923	1.9891	1.9859	1.9828	1.9798	1.9768	1.9738	1.971
2.2785	2.26	2.2438	2.2294	2.2162	2.2042	2.193	2.1826	2.1728	2.1636	2.1548	2.1465	2.1386	2.1311	2.1239	2.1169	2.1103	2.1039	2.0977	2.0917	2.086	2.0804	2.075	2.0697	2.0646	2.0597	2.0549	2.0502	2.0457	2.0413	2.0369	2.0327	2.0286	2.0246	2.0207	2.0169	2.0131	2.0095	2.0059	2.0024	1.9989	1.9956	1.9923	1.989	1.9859	1.9828	1.9797	1.9767	1.9738	1.9709
2.2785	2.26	2.2438	2.2294	2.2162	2.2042	2.193	2.1826	2.1728	2.1635	2.1548	2.1465	2.1386	2.1311	2.1238	2.1169	2.1102	2.1038	2.0977	2.0917	2.0859	2.0803	2.0749	2.0697	2.0646	2.0597	2.0549	2.0502	2.0456	2.0412	2.0369	2.0327	2.0286	2.0246	2.0207	2.0168	2.0131	2.0094	2.0058	2.0023	1.9989	1.9955	1.9922	1.989	1.9858	1.9827	1.9797	1.9767	1.9737	1.9709
2.2785	2.26	2.2438	2.2293	2.2162	2.2041	2.193	2.1825	2.1728	2.1635	2.1548	2.1465	2.1386	2.131	2.1238	2.1169	2.1102	2.1038	2.0976	2.0917	2.0859	2.0803	2.0749	2.0697	2.0646	2.0596	2.0548	2.0502	2.0456	2.0412	2.0369	2.0327	2.0285	2.0245	2.0206	2.0168	2.013	2.0094	2.0058	2.0023	1.9988	1.9955	1.9922	1.989	1.9858	1.9827	1.9796	1.9766	1.9737	1.9708
2.2785	2.26	2.2438	2.2293	2.2162	2.2041	2.1929	2.1825	2.1727	2.1635	2.1548	2.1465	2.1386	2.131	2.1238	2.1169	2.1102	2.1038	2.0976	2.0916	2.0859	2.0803	2.0749	2.0696	2.0645	2.0596	2.0548	2.0501	2.0456	2.0411	2.0368	2.0326	2.0285	2.0245	2.0206	2.0167	2.013	2.0093	2.0057	2.0022	1.9988	1.9954	1.9921	1.9889	1.9857	1.9826	1.9796	1.9766	1.9736	1.9708
2.2785	2.26	2.2438	2.2293	2.2162	2.2041	2.1929	2.1825	2.1727	2.1635	2.1547	2.1464	2.1385	2.131	2.1238	2.1168	2.1102	2.1037	2.0976	2.0916	2.0858	2.0802	2.0748	2.0696	2.0645	2.0596	2.0548	2.0501	2.0455	2.0411	2.0368	2.0326	2.0285	2.0245	2.0205	2.0167	2.013	2.0093	2.0057	2.0022	1.9988	1.9954	1.9921	1.9889	1.9857	1.9826	1.9795	1.9765	1.9736	1.9707
2.2784	2.2599	2.2438	2.2293	2.2162	2.2041	2.1929	2.1825	2.1727	2.1635	2.1547	2.1464	2.1385	2.131	2.1237	2.1168	2.1101	2.1037	2.0975	2.0916	2.0858	2.0802	2.0748	2.0696	2.0645	2.0595	2.0547	2.0501	2.0455	2.0411	2.0367	2.0325	2.0284	2.0244	2.0205	2.0167	2.0129	2.0093	2.0057	2.0022	1.9987	1.9954	1.9921	1.9888	1.9856	1.9825	1.9795	1.9765	1.9736	1.9707
2.2784	2.2599	2.2437	2.2293	2.2161	2.2041	2.1929	2.1825	2.1727	2.1634	2.1547	2.1464	2.1385	2.1309	2.1237	2.1168	2.1101	2.1037	2.0975	2.0915	2.0858	2.0802	2.0748	2.0695	2.0644	2.0595	2.0547	2.05	2.0455	2.041	2.0367	2.0325	2.0284	2.0244	2.0205	2.0166	2.0129	2.0092	2.0056	2.0021	1.9987	1.9953	1.992	1.9888	1.9856	1.9825	1.9794	1.9764	1.9735	1.9706
2.2784	2.2599	2.2437	2.2293	2.2161	2.2041	2.1929	2.1824	2.1726	2.1634	2.1547	2.1464	2.1385	2.1309	2.1237	2.1167	2.1101	2.1037	2.0975	2.0915	2.0857	2.0802	2.0747	2.0695	2.0644	2.0595	2.0547	2.05	2.0454	2.041	2.0367	2.0325	2.0283	2.0243	2.0204	2.0166	2.0128	2.0092	2.0056	2.0021	1.9986	1.9953	1.992	1.9887	1.9856	1.9824	1.9794	1.9764	1.9735	1.9706
2.2784	2.2599	2.2437	2.2292	2.2161	2.204	2.1928	2.1824	2.1726	2.1634	2.1546	2.1463	2.1384	2.1309	2.1237	2.1167	2.1101	2.1036	2.0974	2.0915	2.0857	2.0801	2.0747	2.0695	2.0644	2.0594	2.0546	2.0499	2.0454	2.041	2.0366	2.0324	2.0283	2.0243	2.0204	2.0165	2.0128	2.0091	2.0055	2.002	1.9986	1.9952	1.9919	1.9887	1.9855	1.9824	1.9793	1.9764	1.9734	1.9705
2.2784	2.2599	2.2437	2.2292	2.2161	2.204	2.1928	2.1824	2.1726	2.1634	2.1546	2.1463	2.1384	2.1309	2.1236	2.1167	2.11	2.1036	2.0974	2.0914	2.0857	2.0801	2.0747	2.0694	2.0643	2.0594	2.0546	2.0499	2.0454	2.0409	2.0366	2.0324	2.0283	2.0243	2.0203	2.0165	2.0128	2.0091	2.0055	2.002	1.9985	1.9952	1.9919	1.9886	1.9855	1.9824	1.9793	1.9763	1.9734	1.9705
2.2784	2.2599	2.2437	2.2292	2.2161	2.204	2.1928	2.1824	2.1726	2.1633	2.1546	2.1463	2.1384	2.1308	2.1236	2.1167	2.11	2.1036	2.0974	2.0914	2.0856	2.0801	2.0746	2.0694	2.0643	2.0594	2.0546	2.0499	2.0453	2.0409	2.0366	2.0323	2.0282	2.0242	2.0203	2.0165	2.0127	2.009	2.0055	2.0019	1.9985	1.9951	1.9918	1.9886	1.9854	1.9823	1.9793	1.9763	1.9733	1.9704
2.2784	2.2599	2.2437	2.2292	2.216	2.204	2.1928	2.1824	2.1726	2.1633	2.1546	2.1463	2.1384	2.1308	2.1236	2.1166	2.11	2.1035	2.0974	2.0914	2.0856	2.08	2.0746	2.0694	2.0643	2.0593	2.0545	2.0498	2.0453	2.0409	2.0365	2.0323	2.0282	2.0242	2.0203	2.0164	2.0127	2.009	2.0054	2.0019	1.9985	1.9951	1.9918	1.9886	1.9854	1.9823	1.9792	1.9762	1.9733	1.9704
2.2784	2.2598	2.2437	2.2292	2.216	2.204	2.1928	2.1823	2.1725	2.1633	2.1546	2.1463	2.1383	2.1308	2.1235	2.1166	2.1099	2.1035	2.0973	2.0914	2.0856	2.08	2.0746	2.0693	2.0642	2.0593	2.0545	2.0498	2.0453	2.0408	2.0365	2.0323	2.0282	2.0241	2.0202	2.0164	2.0126	2.009	2.0054	2.0019	1.9984	1.9951	1.9917	1.9885	1.9853	1.9822	1.9792	1.9762	1.9732	1.9703
2.2783	2.2598	2.2436	2.2292	2.216	2.2039	2.1927	2.1823	2.1725	2.1633	2.1545	2.1462	2.1383	2.1308	2.1235	2.1166	2.1099	2.1035	2.0973	2.0913	2.0856	2.08	2.0746	2.0693	2.0642	2.0593	2.0545	2.0498	2.0452	2.0408	2.0365	2.0322	2.0281	2.0241	2.0202	2.0163	2.0126	2.0089	2.0053	2.0018	1.9984	1.995	1.9917	1.9885	1.9853	1.9822	1.9791	1.9761	1.9732	1.9703
2.2783	2.2598	2.2436	2.2291	2.216	2.2039	2.1927	2.1823	2.1725	2.1633	2.1545	2.1462	2.1383	2.1307	2.1235	2.1166	2.1099	2.1035	2.0973	2.0913	2.0855	2.0799	2.0745	2.0693	2.0642	2.0592	2.0544	2.0497	2.0452	2.0407	2.0364	2.0322	2.0281	2.0241	2.0201	2.0163	2.0126	2.0089	2.0053	2.0018	1.9983	1.995	1.9917	1.9884	1.9852	1.9821	1.9791	1.9761	1.9731	1.9702
2.2783	2.2598	2.2436	2.2291	2.216	2.2039	2.1927	2.1823	2.1725	2.1632	2.1545	2.1462	2.1383	2.1307	2.1235	2.1165	2.1099	2.1034	2.0972	2.0913	2.0855	2.0799	2.0745	2.0692	2.0641	2.0592	2.0544	2.0497	2.0451	2.0407	2.0364	2.0322	2.028	2.024	2.0201	2.0163	2.0125	2.0088	2.0053	2.0017	1.9983	1.9949	1.9916	1.9884	1.9852	1.9821	1.979	1.976	1.9731	1.9702
2.2783	2.2598	2.2436	2.2291	2.216	2.2039	2.1927	2.1822	2.1724	2.1632	2.1545	2.1462	2.1382	2.1307	2.1234	2.1165	2.1098	2.1034	2.0972	2.0912	2.0855	2.0799	2.0745	2.0692	2.0641	2.0592	2.0543	2.0497	2.0451	2.0407	2.0363	2.0321	2.028	2.024	2.0201	2.0162	2.0125	2.0088	2.0052	2.0017	1.9983	1.9949	1.9916	1.9883	1.9852	1.982	1.979	1.976	1.973	1.9701
2.2783	2.2598	2.2436	2.2291	2.2159	2.2039	2.1927	2.1822	2.1724	2.1632	2.1544	2.1461	2.1382	2.1307	2.1234	2.1165	2.1098	2.1034	2.0972	2.0912	2.0854	2.0798	2.0744	2.0692	2.0641	2.0591	2.0543	2.0496	2.0451	2.0406	2.0363	2.0321	2.028	2.024	2.02	2.0162	2.0124	2.0088	2.0052	2.0017	1.9982	1.9948	1.9915	1.9883	1.9851	1.982	1.9789	1.9759	1.973	1.9701
2.2783	2.2598	2.2436	2.2291	2.2159	2.2038	2.1927	2.1822	2.1724	2.1632	2.1544	2.1461	2.1382	2.1306	2.1234	2.1164	2.1098	2.1034	2.0972	2.0912	2.0854	2.0798	2.0744	2.0691	2.064	2.0591	2.0543	2.0496	2.045	2.0406	2.0363	2.0321	2.0279	2.0239	2.02	2.0161	2.0124	2.0087	2.0051	2.0016	1.9982	1.9948	1.9915	1.9882	1.9851	1.982	1.9789	1.9759	1.9729	1.9701
2.2783	2.2597	2.2435	2.2291	2.2159	2.2038	2.1926	2.1822	2.1724	2.1631	2.1544	2.1461	2.1382	2.1306	2.1234	2.1164	2.1097	2.1033	2.0971	2.0912	2.0854	2.0798	2.0744	2.0691	2.064	2.0591	2.0542	2.0496	2.045	2.0406	2.0362	2.032	2.0279	2.0239	2.0199	2.0161	2.0124	2.0087	2.0051	2.0016	1.9981	1.9948	1.9914	1.9882	1.985	1.9819	1.9789	1.9758	1.9729	1.97
2.2783	2.2597	2.2435	2.229	2.2159	2.2038	2.1926	2.1822	2.1724	2.1631	2.1544	2.1461	2.1381	2.1306	2.1233	2.1164	2.1097	2.1033	2.0971	2.0911	2.0853	2.0797	2.0743	2.0691	2.064	2.059	2.0542	2.0495	2.045	2.0405	2.0362	2.032	2.0279	2.0238	2.0199	2.0161	2.0123	2.0086	2.005	2.0015	1.9981	1.9947	1.9914	1.9882	1.985	1.9819	1.9788	1.9758	1.9729	1.97
2.2783	2.2597	2.2435	2.229	2.2159	2.2038	2.1926	2.1821	2.1723	2.1631	2.1543	2.146	2.1381	2.1306	2.1233	2.1164	2.1097	2.1033	2.0971	2.0911	2.0853	2.0797	2.0743	2.069	2.0639	2.059	2.0542	2.0495	2.0449	2.0405	2.0362	2.0319	2.0278	2.0238	2.0199	2.016	2.0123	2.0086	2.005	2.0015	1.998	1.9947	1.9914	1.9881	1.9849	1.9818	1.9788	1.9758	1.9728	1.9699
2.2782	2.2597	2.2435	2.229	2.2159	2.2038	2.1926	2.1821	2.1723	2.1631	2.1543	2.146	2.1381	2.1305	2.1233	2.1163	2.1097	2.1032	2.097	2.0911	2.0853	2.0797	2.0743	2.069	2.0639	2.059	2.0541	2.0495	2.0449	2.0405	2.0361	2.0319	2.0278	2.0238	2.0198	2.016	2.0122	2.0086	2.005	2.0015	1.998	1.9946	1.9913	1.9881	1.9849	1.9818	1.9787	1.9757	1.9728	1.9699
2.2782	2.2597	2.2435	2.229	2.2158	2.2038	2.1926	2.1821	2.1723	2.1631	2.1543	2.146	2.1381	2.1305	2.1233	2.1163	2.1096	2.1032	2.097	2.091	2.0853	2.0797	2.0742	2.069	2.0639	2.0589	2.0541	2.0494	2.0449	2.0404	2.0361	2.0319	2.0278	2.0237	2.0198	2.016	2.0122	2.0085	2.0049	2.0014	1.998	1.9946	1.9913	1.988	1.9849	1.9817	1.9787	1.9757	1.9727	1.9698
2.2782	2.2597	2.2435	2.229	2.2158	2.2037	2.1925	2.1821	2.1723	2.163	2.1543	2.146	2.138	2.1305	2.1232	2.1163	2.1096	2.1032	2.097	2.091	2.0852	2.0796	2.0742	2.069	2.0639	2.0589	2.0541	2.0494	2.0448	2.0404	2.0361	2.0318	2.0277	2.0237	2.0198	2.0159	2.0122	2.0085	2.0049	2.0014	1.9979	1.9945	1.9912	1.988	1.9848	1.9817	1.9786	1.9756	1.9727	1.9698
2.2782	2.2597	2.2435	2.229	2.2158	2.2037	2.1925	2.1821	2.1723	2.163	2.1543	2.1459	2.138	2.1305	2.1232	2.1163	2.1096	2.1032	2.097	2.091	2.0852	2.0796	2.0742	2.0689	2.0638	2.0589	2.054	2.0494	2.0448	2.0404	2.036	2.0318	2.0277	2.0237	2.0197	2.0159	2.0121	2.0084	2.0049	2.0013	1.9979	1.9945	1.9912	1.988	1.9848	1.9816	1.9786	1.9756	1.9726	1.9697
2.2782	2.2597	2.2434	2.2289	2.2158	2.2037	2.1925	2.182	2.1722	2.163	2.1542	2.1459	2.138	2.1304	2.1232	2.1162	2.1096	2.1031	2.0969	2.0909	2.0852	2.0796	2.0741	2.0689	2.0638	2.0588	2.054	2.0493	2.0448	2.0403	2.036	2.0318	2.0276	2.0236	2.0197	2.0158	2.0121	2.0084	2.0048	2.0013	1.9978	1.9945	1.9912	1.9879	1.9847	1.9816	1.9785	1.9755	1.9726	1.9697
2.2782	2.2596	2.2434	2.2289	2.2158	2.2037	2.1925	2.182	2.1722	2.163	2.1542	2.1459	2.138	2.1304	2.1232	2.1162	2.1095	2.1031	2.0969	2.0909	2.0851	2.0795	2.0741	2.0689	2.0638	2.0588	2.054	2.0493	2.0447	2.0403	2.036	2.0317	2.0276	2.0236	2.0196	2.0158	2.012	2.0084	2.0048	2.0012	1.9978	1.9944	1.9911	1.9879	1.9847	1.9816	1.9785	1.9755	1.9725	1.9696
2.2782	2.2596	2.2434	2.2289	2.2158	2.2037	2.1925	2.182	2.1722	2.1629	2.1542	2.1459	2.138	2.1304	2.1231	2.1162	2.1095	2.1031	2.0969	2.0909	2.0851	2.0795	2.0741	2.0688	2.0637	2.0588	2.054	2.0493	2.0447	2.0403	2.0359	2.0317	2.0276	2.0235	2.0196	2.0158	2.012	2.0083	2.0047	2.0012	1.9978	1.9944	1.9911	1.9878	1.9846	1.9815	1.9785	1.9754	1.9725	1.9696
2.2782	2.2596	2.2434	2.2289	2.2157	2.2036	2.1924	2.182	2.1722	2.1629	2.1542	2.1459	2.1379	2.1304	2.1231	2.1162	2.1095	2.103	2.0968	2.0909	2.0851	2.0795	2.0741	2.0688	2.0637	2.0587	2.0539	2.0492	2.0447	2.0402	2.0359	2.0317	2.0275	2.0235	2.0196	2.0157	2.012	2.0083	2.0047	2.0012	1.9977	1.9943	1.991	1.9878	1.9846	1.9815	1.9784	1.9754	1.9725	1.9696
2.2782	2.2596	2.2434	2.2289	2.2157	2.2036	2.1924	2.182	2.1722	2.1629	2.1541	2.1458	2.1379	2.1303	2.1231	2.1161	2.1095	2.103	2.0968	2.0908	2.0851	2.0795	2.074	2.0688	2.0637	2.0587	2.0539	2.0492	2.0446	2.0402	2.0359	2.0316	2.0275	2.0235	2.0195	2.0157	2.0119	2.0083	2.0047	2.0011	1.9977	1.9943	1.991	1.9877	1.9846	1.9814	1.9784	1.9754	1.9724	1.9695
2.2781	2.2596	2.2434	2.2289	2.2157	2.2036	2.1924	2.1819	2.1721	2.1629	2.1541	2.1458	2.1379	2.1303	2.1231	2.1161	2.1094	2.103	2.0968	2.0908	2.085	2.0794	2.074	2.0687	2.0636	2.0587	2.0539	2.0492	2.0446	2.0402	2.0358	2.0316	2.0275	2.0234	2.0195	2.0157	2.0119	2.0082	2.0046	2.0011	1.9976	1.9943	1.9909	1.9877	1.9845	1.9814	1.9783	1.9753	1.9724	1.9695
2.2781	2.2596	2.2434	2.2289	2.2157	2.2036	2.1924	2.1819	2.1721	2.1629	2.1541	2.1458	2.1379	2.1303	2.123	2.1161	2.1094	2.103	2.0968	2.0908	2.085	2.0794	2.074	2.0687	2.0636	2.0586	2.0538	2.0491	2.0446	2.0401	2.0358	2.0316	2.0274	2.0234	2.0195	2.0156	2.0119	2.0082	2.0046	2.0011	1.9976	1.9942	1.9909	1.9877	1.9845	1.9813	1.9783	1.9753	1.9723	1.9694
2.2781	2.2596	2.2433	2.2288	2.2157	2.2036	2.1924	2.1819	2.1721	2.1628	2.1541	2.1458	2.1378	2.1303	2.123	2.1161	2.1094	2.1029	2.0967	2.0908	2.085	2.0794	2.0739	2.0687	2.0636	2.0586	2.0538	2.0491	2.0445	2.0401	2.0357	2.0315	2.0274	2.0234	2.0194	2.0156	2.0118	2.0081	2.0045	2.001	1.9976	1.9942	1.9909	1.9876	1.9844	1.9813	1.9782	1.9752	1.9723	1.9694
2.2781	2.2595	2.2433	2.2288	2.2156	2.2036	2.1923	2.1819	2.1721	2.1628	2.1541	2.1457	2.1378	2.1302	2.123	2.116	2.1093	2.1029	2.0967	2.0907	2.0849	2.0793	2.0739	2.0686	2.0635	2.0586	2.0538	2.0491	2.0445	2.04	2.0357	2.0315	2.0274	2.0233	2.0194	2.0155	2.0118	2.0081	2.0045	2.001	1.9975	1.9941	1.9908	1.9876	1.9844	1.9813	1.9782	1.9752	1.9722	1.9693
2.2781	2.2595	2.2433	2.2288	2.2156	2.2035	2.1923	2.1819	2.1721	2.1628	2.154	2.1457	2.1378	2.1302	2.123	2.116	2.1093	2.1029	2.0967	2.0907	2.0849	2.0793	2.0739	2.0686	2.0635	2.0585	2.0537	2.049	2.0445	2.04	2.0357	2.0314	2.0273	2.0233	2.0194	2.0155	2.0117	2.0081	2.0045	2.0009	1.9975	1.9941	1.9908	1.9875	1.9843	1.9812	1.9782	1.9751	1.9722	1.9693
2.2781	2.2595	2.2433	2.2288	2.2156	2.2035	2.1923	2.1818	2.172	2.1628	2.154	2.1457	2.1378	2.1302	2.1229	2.116	2.1093	2.1029	2.0967	2.0907	2.0849	2.0793	2.0738	2.0686	2.0635	2.0585	2.0537	2.049	2.0444	2.04	2.0356	2.0314	2.0273	2.0233	2.0193	2.0155	2.0117	2.008	2.0044	2.0009	1.9974	1.9941	1.9907	1.9875	1.9843	1.9812	1.9781	1.9751	1.9721	1.9692
2.2781	2.2595	2.2433	2.2288	2.2156	2.2035	2.1923	2.1818	2.172	2.1628	2.154	2.1457	2.1377	2.1302	2.1229	2.116	2.1093	2.1028	2.0966	2.0906	2.0849	2.0792	2.0738	2.0686	2.0634	2.0585	2.0537	2.049	2.0444	2.0399	2.0356	2.0314	2.0272	2.0232	2.0193	2.0154	2.0117	2.008	2.0044	2.0009	1.9974	1.994	1.9907	1.9875	1.9843	1.9811	1.9781	1.9751	1.9721	1.9692
2.2781	2.2595	2.2433	2.2288	2.2156	2.2035	2.1923	2.1818	2.172	2.1627	2.154	2.1456	2.1377	2.1301	2.1229	2.1159	2.1092	2.1028	2.0966	2.0906	2.0848	2.0792	2.0738	2.0685	2.0634	2.0585	2.0536	2.0489	2.0444	2.0399	2.0356	2.0313	2.0272	2.0232	2.0192	2.0154	2.0116	2.0079	2.0043	2.0008	1.9974	1.994	1.9907	1.9874	1.9842	1.9811	1.978	1.975	1.9721	1.9692
2.2781	2.2595	2.2433	2.2287	2.2156	2.2035	2.1923	2.1818	2.172	2.1627	2.1539	2.1456	2.1377	2.1301	2.1229	2.1159	2.1092	2.1028	2.0966	2.0906	2.0848	2.0792	2.0738	2.0685	2.0634	2.0584	2.0536	2.0489	2.0443	2.0399	2.0355	2.0313	2.0272	2.0231	2.0192	2.0154	2.0116	2.0079	2.0043	2.0008	1.9973	1.9939	1.9906	1.9874	1.9842	1.9811	1.978	1.975	1.972	1.9691
2.278	2.2595	2.2432	2.2287	2.2155	2.2034	2.1922	2.1818	2.172	2.1627	2.1539	2.1456	2.1377	2.1301	2.1228	2.1159	2.1092	2.1028	2.0966	2.0906	2.0848	2.0792	2.0737	2.0685	2.0634	2.0584	2.0536	2.0489	2.0443	2.0398	2.0355	2.0313	2.0271	2.0231	2.0192	2.0153	2.0116	2.0079	2.0043	2.0007	1.9973	1.9939	1.9906	1.9873	1.9841	1.981	1.9779	1.9749	1.972	1.9691
2.278	2.2595	2.2432	2.2287	2.2155	2.2034	2.1922	2.1818	2.1719	2.1627	2.1539	2.1456	2.1376	2.1301	2.1228	2.1159	2.1092	2.1027	2.0965	2.0905	2.0847	2.0791	2.0737	2.0684	2.0633	2.0584	2.0535	2.0488	2.0443	2.0398	2.0355	2.0312	2.0271	2.0231	2.0191	2.0153	2.0115	2.0078	2.0042	2.0007	1.9972	1.9939	1.9905	1.9873	1.9841	1.981	1.9779	1.9749	1.9719	1.969
2.278	2.2594	2.2432	2.2287	2.2155	2.2034	2.1922	2.1817	2.1719	2.1627	2.1539	2.1456	2.1376	2.13	2.1228	2.1158	2.1091	2.1027	2.0965	2.0905	2.0847	2.0791	2.0737	2.0684	2.0633	2.0583	2.0535	2.0488	2.0442	2.0398	2.0354	2.0312	2.0271	2.023	2.0191	2.0152	2.0115	2.0078	2.0042	2.0007	1.9972	1.9938	1.9905	1.9873	1.9841	1.9809	1.9779	1.9748	1.9719	1.969
2.278	2.2594	2.2432	2.2287	2.2155	2.2034	2.1922	2.1817	2.1719	2.1626	2.1539	2.1455	2.1376	2.13	2.1228	2.1158	2.1091	2.1027	2.0965	2.0905	2.0847	2.0791	2.0736	2.0684	2.0633	2.0583	2.0535	2.0488	2.0442	2.0397	2.0354	2.0312	2.027	2.023	2.0191	2.0152	2.0114	2.0078	2.0042	2.0006	1.9972	1.9938	1.9905	1.9872	1.984	1.9809	1.9778	1.9748	1.9718	1.9689
2.278	2.2594	2.2432	2.2287	2.2155	2.2034	2.1922	2.1817	2.1719	2.1626	2.1538	2.1455	2.1376	2.13	2.1227	2.1158	2.1091	2.1027	2.0964	2.0904	2.0847	2.079	2.0736	2.0683	2.0632	2.0583	2.0534	2.0487	2.0442	2.0397	2.0354	2.0311	2.027	2.023	2.019	2.0152	2.0114	2.0077	2.0041	2.0006	1.9971	1.9937	1.9904	1.9872	1.984	1.9808	1.9778	1.9748	1.9718	1.9689
2.278	2.2594	2.2432	2.2286	2.2155	2.2034	2.1921	2.1817	2.1719	2.1626	2.1538	2.1455	2.1376	2.13	2.1227	2.1158	2.1091	2.1026	2.0964	2.0904	2.0846	2.079	2.0736	2.0683	2.0632	2.0582	2.0534	2.0487	2.0441	2.0397	2.0353	2.0311	2.027	2.0229	2.019	2.0151	2.0114	2.0077	2.0041	2.0005	1.9971	1.9937	1.9904	1.9871	1.9839	1.9808	1.9777	1.9747	1.9718	1.9689
2.278	2.2594	2.2432	2.2286	2.2154	2.2033	2.1921	2.1817	2.1718	2.1626	2.1538	2.1455	2.1375	2.13	2.1227	2.1157	2.109	2.1026	2.0964	2.0904	2.0846	2.079	2.0736	2.0683	2.0632	2.0582	2.0534	2.0487	2.0441	2.0397	2.0353	2.0311	2.0269	2.0229	2.019	2.0151	2.0113	2.0076	2.004	2.0005	1.9971	1.9937	1.9903	1.9871	1.9839	1.9808	1.9777	1.9747	1.9717	1.9688
2.278	2.2594	2.2431	2.2286	2.2154	2.2033	2.1921	2.1816	2.1718	2.1625	2.1538	2.1454	2.1375	2.1299	2.1227	2.1157	2.109	2.1026	2.0964	2.0904	2.0846	2.079	2.0735	2.0683	2.0631	2.0582	2.0533	2.0486	2.0441	2.0396	2.0353	2.031	2.0269	2.0229	2.0189	2.0151	2.0113	2.0076	2.004	2.0005	1.997	1.9936	1.9903	1.9871	1.9839	1.9807	1.9777	1.9746	1.9717	1.9688
2.278	2.2594	2.2431	2.2286	2.2154	2.2033	2.1921	2.1816	2.1718	2.1625	2.1538	2.1454	2.1375	2.1299	2.1226	2.1157	2.109	2.1025	2.0963	2.0903	2.0845	2.0789	2.0735	2.0682	2.0631	2.0581	2.0533	2.0486	2.044	2.0396	2.0352	2.031	2.0269	2.0228	2.0189	2.015	2.0113	2.0076	2.004	2.0004	1.997	1.9936	1.9903	1.987	1.9838	1.9807	1.9776	1.9746	1.9716	1.9687
2.2779	2.2594	2.2431	2.2286	2.2154	2.2033	2.1921	2.1816	2.1718	2.1625	2.1537	2.1454	2.1375	2.1299	2.1226	2.1157	2.109	2.1025	2.0963	2.0903	2.0845	2.0789	2.0735	2.0682	2.0631	2.0581	2.0533	2.0486	2.044	2.0396	2.0352	2.031	2.0268	2.0228	2.0189	2.015	2.0112	2.0075	2.0039	2.0004	1.9969	1.9935	1.9902	1.987	1.9838	1.9806	1.9776	1.9746	1.9716	1.9687
2.2779	2.2593	2.2431	2.2286	2.2154	2.2033	2.1921	2.1816	2.1718	2.1625	2.1537	2.1454	2.1374	2.1299	2.1226	2.1156	2.1089	2.1025	2.0963	2.0903	2.0845	2.0789	2.0734	2.0682	2.0631	2.0581	2.0533	2.0486	2.044	2.0395	2.0352	2.0309	2.0268	2.0228	2.0188	2.015	2.0112	2.0075	2.0039	2.0004	1.9969	1.9935	1.9902	1.9869	1.9837	1.9806	1.9775	1.9745	1.9716	1.9686
2.2779	2.2593	2.2431	2.2286	2.2154	2.2033	2.192	2.1816	2.1717	2.1625	2.1537	2.1454	2.1374	2.1298	2.1226	2.1156	2.1089	2.1025	2.0963	2.0903	2.0845	2.0789	2.0734	2.0681	2.063	2.0581	2.0532	2.0485	2.0439	2.0395	2.0351	2.0309	2.0268	2.0227	2.0188	2.0149	2.0112	2.0075	2.0039	2.0003	1.9969	1.9935	1.9902	1.9869	1.9837	1.9806	1.9775	1.9745	1.9715	1.9686
2.2779	2.2593	2.2431	2.2285	2.2154	2.2032	2.192	2.1815	2.1717	2.1624	2.1537	2.1453	2.1374	2.1298	2.1226	2.1156	2.1089	2.1024	2.0962	2.0902	2.0844	2.0788	2.0734	2.0681	2.063	2.058	2.0532	2.0485	2.0439	2.0395	2.0351	2.0309	2.0267	2.0227	2.0187	2.0149	2.0111	2.0074	2.0038	2.0003	1.9968	1.9934	1.9901	1.9869	1.9837	1.9805	1.9774	1.9744	1.9715	1.9686
2.2779	2.2593	2.2431	2.2285	2.2153	2.2032	2.192	2.1815	2.1717	2.1624	2.1537	2.1453	2.1374	2.1298	2.1225	2.1156	2.1089	2.1024	2.0962	2.0902	2.0844	2.0788	2.0734	2.0681	2.063	2.058	2.0532	2.0485	2.0439	2.0394	2.0351	2.0308	2.0267	2.0227	2.0187	2.0149	2.0111	2.0074	2.0038	2.0002	1.9968	1.9934	1.9901	1.9868	1.9836	1.9805	1.9774	1.9744	1.9714	1.9685
2.2779	2.2593	2.243	2.2285	2.2153	2.2032	2.192	2.1815	2.1717	2.1624	2.1536	2.1453	2.1374	2.1298	2.1225	2.1155	2.1088	2.1024	2.0962	2.0902	2.0844	2.0788	2.0733	2.0681	2.0629	2.058	2.0531	2.0484	2.0439	2.0394	2.035	2.0308	2.0267	2.0226	2.0187	2.0148	2.011	2.0074	2.0037	2.0002	1.9968	1.9934	1.99	1.9868	1.9836	1.9804	1.9774	1.9743	1.9714	1.9685
2.2779	2.2593	2.243	2.2285	2.2153	2.2032	2.192	2.1815	2.1717	2.1624	2.1536	2.1453	2.1373	2.1297	2.1225	2.1155	2.1088	2.1024	2.0962	2.0902	2.0844	2.0787	2.0733	2.068	2.0629	2.0579	2.0531	2.0484	2.0438	2.0394	2.035	2.0308	2.0266	2.0226	2.0186	2.0148	2.011	2.0073	2.0037	2.0002	1.9967	1.9933	1.99	1.9867	1.9835	1.9804	1.9773	1.9743	1.9713	1.9684
2.2779	2.2593	2.243	2.2285	2.2153	2.2032	2.1919	2.1815	2.1716	2.1624	2.1536	2.1453	2.1373	2.1297	2.1225	2.1155	2.1088	2.1023	2.0961	2.0901	2.0843	2.0787	2.0733	2.068	2.0629	2.0579	2.0531	2.0484	2.0438	2.0393	2.035	2.0307	2.0266	2.0226	2.0186	2.0148	2.011	2.0073	2.0037	2.0001	1.9967	1.9933	1.99	1.9867	1.9835	1.9804	1.9773	1.9743	1.9713	1.9684
2.2779	2.2593	2.243	2.2285	2.2153	2.2032	2.1919	2.1814	2.1716	2.1623	2.1536	2.1452	2.1373	2.1297	2.1224	2.1155	2.1088	2.1023	2.0961	2.0901	2.0843	2.0787	2.0732	2.068	2.0629	2.0579	2.053	2.0483	2.0438	2.0393	2.0349	2.0307	2.0266	2.0225	2.0186	2.0147	2.0109	2.0073	2.0036	2.0001	1.9966	1.9932	1.9899	1.9867	1.9835	1.9803	1.9772	1.9742	1.9713	1.9683
2.2778	2.2592	2.243	2.2285	2.2153	2.2031	2.1919	2.1814	2.1716	2.1623	2.1535	2.1452	2.1373	2.1297	2.1224	2.1154	2.1087	2.1023	2.0961	2.0901	2.0843	2.0787	2.0732	2.0679	2.0628	2.0578	2.053	2.0483	2.0437	2.0393	2.0349	2.0307	2.0265	2.0225	2.0185	2.0147	2.0109	2.0072	2.0036	2.0001	1.9966	1.9932	1.9899	1.9866	1.9834	1.9803	1.9772	1.9742	1.9712	1.9683
2.2778	2.2592	2.243	2.2284	2.2152	2.2031	2.1919	2.1814	2.1716	2.1623	2.1535	2.1452	2.1372	2.1297	2.1224	2.1154	2.1087	2.1023	2.0961	2.09	2.0842	2.0786	2.0732	2.0679	2.0628	2.0578	2.053	2.0483	2.0437	2.0392	2.0349	2.0306	2.0265	2.0225	2.0185	2.0146	2.0109	2.0072	2.0036	2	1.9966	1.9932	1.9898	1.9866	1.9834	1.9802	1.9772	1.9741	1.9712	1.9683
2.2778	2.2592	2.243	2.2284	2.2152	2.2031	2.1919	2.1814	2.1716	2.1623	2.1535	2.1452	2.1372	2.1296	2.1224	2.1154	2.1087	2.1022	2.096	2.09	2.0842	2.0786	2.0732	2.0679	2.0628	2.0578	2.053	2.0482	2.0437	2.0392	2.0349	2.0306	2.0265	2.0224	2.0185	2.0146	2.0108	2.0071	2.0035	2	1.9965	1.9931	1.9898	1.9865	1.9833	1.9802	1.9771	1.9741	1.9711	1.9682
2.2778	2.2592	2.2429	2.2284	2.2152	2.2031	2.1919	2.1814	2.1715	2.1623	2.1535	2.1451	2.1372	2.1296	2.1223	2.1154	2.1087	2.1022	2.096	2.09	2.0842	2.0786	2.0731	2.0679	2.0627	2.0578	2.0529	2.0482	2.0436	2.0392	2.0348	2.0306	2.0264	2.0224	2.0184	2.0146	2.0108	2.0071	2.0035	2	1.9965	1.9931	1.9898	1.9865	1.9833	1.9802	1.9771	1.9741	1.9711	1.9682
2.2778	2.2592	2.2429	2.2284	2.2152	2.2031	2.1918	2.1814	2.1715	2.1622	2.1535	2.1451	2.1372	2.1296	2.1223	2.1153	2.1086	2.1022	2.096	2.09	2.0842	2.0785	2.0731	2.0678	2.0627	2.0577	2.0529	2.0482	2.0436	2.0391	2.0348	2.0305	2.0264	2.0224	2.0184	2.0145	2.0108	2.0071	2.0035	1.9999	1.9965	1.9931	1.9897	1.9865	1.9833	1.9801	1.9771	1.974	1.9711	1.9681
2.2778	2.2592	2.2429	2.2284	2.2152	2.2031	2.1918	2.1813	2.1715	2.1622	2.1534	2.1451	2.1372	2.1296	2.1223	2.1153	2.1086	2.1022	2.096	2.0899	2.0841	2.0785	2.0731	2.0678	2.0627	2.0577	2.0529	2.0482	2.0436	2.0391	2.0348	2.0305	2.0264	2.0223	2.0184	2.0145	2.0107	2.007	2.0034	1.9999	1.9964	1.993	1.9897	1.9864	1.9832	1.9801	1.977	1.974	1.971	1.9681
2.2778	2.2592	2.2429	2.2284	2.2152	2.203	2.1918	2.1813	2.1715	2.1622	2.1534	2.1451	2.1371	2.1295	2.1223	2.1153	2.1086	2.1021	2.0959	2.0899	2.0841	2.0785	2.0731	2.0678	2.0626	2.0577	2.0528	2.0481	2.0435	2.0391	2.0347	2.0305	2.0263	2.0223	2.0183	2.0145	2.0107	2.007	2.0034	1.9998	1.9964	1.993	1.9897	1.9864	1.9832	1.9801	1.977	1.9739	1.971	1.9681
2.2778	2.2592	2.2429	2.2283	2.2151	2.203	2.1918	2.1813	2.1715	2.1622	2.1534	2.1451	2.1371	2.1295	2.1223	2.1153	2.1086	2.1021	2.0959	2.0899	2.0841	2.0785	2.073	2.0677	2.0626	2.0576	2.0528	2.0481	2.0435	2.039	2.0347	2.0304	2.0263	2.0223	2.0183	2.0144	2.0107	2.007	2.0034	1.9998	1.9963	1.9929	1.9896	1.9864	1.9832	1.98	1.9769	1.9739	1.9709	1.968
2.2778	2.2591	2.2429	2.2283	2.2151	2.203	2.1918	2.1813	2.1714	2.1622	2.1534	2.145	2.1371	2.1295	2.1222	2.1153	2.1086	2.1021	2.0959	2.0899	2.0841	2.0784	2.073	2.0677	2.0626	2.0576	2.0528	2.0481	2.0435	2.039	2.0347	2.0304	2.0263	2.0222	2.0183	2.0144	2.0106	2.0069	2.0033	1.9998	1.9963	1.9929	1.9896	1.9863	1.9831	1.98	1.9769	1.9739	1.9709	1.968
2.2778	2.2591	2.2429	2.2283	2.2151	2.203	2.1918	2.1813	2.1714	2.1621	2.1534	2.145	2.1371	2.1295	2.1222	2.1152	2.1085	2.1021	2.0959	2.0898	2.084	2.0784	2.073	2.0677	2.0626	2.0576	2.0527	2.048	2.0435	2.039	2.0346	2.0304	2.0262	2.0222	2.0182	2.0144	2.0106	2.0069	2.0033	1.9997	1.9963	1.9929	1.9895	1.9863	1.9831	1.9799	1.9769	1.9738	1.9709	1.9679
2.2777	2.2591	2.2429	2.2283	2.2151	2.203	2.1917	2.1812	2.1714	2.1621	2.1533	2.145	2.1371	2.1295	2.1222	2.1152	2.1085	2.1021	2.0958	2.0898	2.084	2.0784	2.0729	2.0677	2.0625	2.0576	2.0527	2.048	2.0434	2.039	2.0346	2.0304	2.0262	2.0222	2.0182	2.0143	2.0106	2.0069	2.0032	1.9997	1.9962	1.9928	1.9895	1.9862	1.983	1.9799	1.9768	1.9738	1.9708	1.9679
2.2777	2.2591	2.2428	2.2283	2.2151	2.203	2.1917	2.1812	2.1714	2.1621	2.1533	2.145	2.137	2.1294	2.1222	2.1152	2.1085	2.102	2.0958	2.0898	2.084	2.0784	2.0729	2.0676	2.0625	2.0575	2.0527	2.048	2.0434	2.0389	2.0346	2.0303	2.0262	2.0221	2.0182	2.0143	2.0105	2.0068	2.0032	1.9997	1.9962	1.9928	1.9895	1.9862	1.983	1.9799	1.9768	1.9738	1.9708	1.9679
2.2777	2.2591	2.2428	2.2283	2.2151	2.2029	2.1917	2.1812	2.1714	2.1621	2.1533	2.145	2.137	2.1294	2.1221	2.1152	2.1085	2.102	2.0958	2.0898	2.084	2.0783	2.0729	2.0676	2.0625	2.0575	2.0527	2.0479	2.0434	2.0389	2.0345	2.0303	2.0261	2.0221	2.0181	2.0143	2.0105	2.0068	2.0032	1.9996	1.9962	1.9928	1.9894	1.9862	1.983	1.9798	1.9767	1.9737	1.9707	1.9678
2.2777	2.2591	2.2428	2.2283	2.2151	2.2029	2.1917	2.1812	2.1714	2.1621	2.1533	2.1449	2.137	2.1294	2.1221	2.1151	2.1084	2.102	2.0958	2.0897	2.0839	2.0783	2.0729	2.0676	2.0625	2.0575	2.0526	2.0479	2.0433	2.0389	2.0345	2.0303	2.0261	2.0221	2.0181	2.0142	2.0105	2.0068	2.0031	1.9996	1.9961	1.9927	1.9894	1.9861	1.9829	1.9798	1.9767	1.9737	1.9707	1.9678
2.2777	2.2591	2.2428	2.2282	2.215	2.2029	2.1917	2.1812	2.1713	2.1621	2.1533	2.1449	2.137	2.1294	2.1221	2.1151	2.1084	2.102	2.0957	2.0897	2.0839	2.0783	2.0728	2.0676	2.0624	2.0574	2.0526	2.0479	2.0433	2.0388	2.0345	2.0302	2.0261	2.022	2.0181	2.0142	2.0104	2.0067	2.0031	1.9996	1.9961	1.9927	1.9894	1.9861	1.9829	1.9797	1.9767	1.9736	1.9707	1.9677
2.2777	2.2591	2.2428	2.2282	2.215	2.2029	2.1916	2.1812	2.1713	2.162	2.1532	2.1449	2.1369	2.1293	2.1221	2.1151	2.1084	2.1019	2.0957	2.0897	2.0839	2.0783	2.0728	2.0675	2.0624	2.0574	2.0526	2.0479	2.0433	2.0388	2.0344	2.0302	2.026	2.022	2.018	2.0142	2.0104	2.0067	2.0031	1.9995	1.9961	1.9927	1.9893	1.9861	1.9829	1.9797	1.9766	1.9736	1.9706	1.9677
2.2777	2.2591	2.2428	2.2282	2.215	2.2029	2.1916	2.1811	2.1713	2.162	2.1532	2.1449	2.1369	2.1293	2.1221	2.1151	2.1084	2.1019	2.0957	2.0897	2.0839	2.0782	2.0728	2.0675	2.0624	2.0574	2.0525	2.0478	2.0432	2.0388	2.0344	2.0302	2.026	2.022	2.018	2.0141	2.0104	2.0067	2.003	1.9995	1.996	1.9926	1.9893	1.986	1.9828	1.9797	1.9766	1.9736	1.9706	1.9677
2.2777	2.259	2.2428	2.2282	2.215	2.2029	2.1916	2.1811	2.1713	2.162	2.1532	2.1449	2.1369	2.1293	2.122	2.115	2.1083	2.1019	2.0957	2.0896	2.0838	2.0782	2.0728	2.0675	2.0623	2.0574	2.0525	2.0478	2.0432	2.0387	2.0344	2.0301	2.026	2.0219	2.018	2.0141	2.0103	2.0066	2.003	1.9995	1.996	1.9926	1.9893	1.986	1.9828	1.9796	1.9765	1.9735	1.9705	1.9676
2.2777	2.259	2.2427	2.2282	2.215	2.2028	2.1916	2.1811	2.1713	2.162	2.1532	2.1448	2.1369	2.1293	2.122	2.115	2.1083	2.1019	2.0956	2.0896	2.0838	2.0782	2.0727	2.0674	2.0623	2.0573	2.0525	2.0478	2.0432	2.0387	2.0344	2.0301	2.026	2.0219	2.0179	2.0141	2.0103	2.0066	2.003	1.9994	1.996	1.9925	1.9892	1.9859	1.9827	1.9796	1.9765	1.9735	1.9705	1.9676
2.2777	2.259	2.2427	2.2282	2.215	2.2028	2.1916	2.1811	2.1712	2.162	2.1532	2.1448	2.1369	2.1293	2.122	2.115	2.1083	2.1018	2.0956	2.0896	2.0838	2.0782	2.0727	2.0674	2.0623	2.0573	2.0525	2.0477	2.0432	2.0387	2.0343	2.0301	2.0259	2.0219	2.0179	2.014	2.0103	2.0066	2.0029	1.9994	1.9959	1.9925	1.9892	1.9859	1.9827	1.9796	1.9765	1.9734	1.9705	1.9675
2.2776	2.259	2.2427	2.2282	2.2149	2.2028	2.1916	2.1811	2.1712	2.1619	2.1531	2.1448	2.1368	2.1292	2.122	2.115	2.1083	2.1018	2.0956	2.0896	2.0838	2.0781	2.0727	2.0674	2.0623	2.0573	2.0524	2.0477	2.0431	2.0386	2.0343	2.03	2.0259	2.0218	2.0179	2.014	2.0102	2.0065	2.0029	1.9994	1.9959	1.9925	1.9891	1.9859	1.9827	1.9795	1.9764	1.9734	1.9704	1.9675
2.2776	2.259	2.2427	2.2281	2.2149	2.2028	2.1915	2.1811	2.1712	2.1619	2.1531	2.1448	2.1368	2.1292	2.1219	2.115	2.1082	2.1018	2.0956	2.0895	2.0837	2.0781	2.0726	2.0674	2.0622	2.0572	2.0524	2.0477	2.0431	2.0386	2.0343	2.03	2.0259	2.0218	2.0178	2.014	2.0102	2.0065	2.0029	1.9993	1.9958	1.9924	1.9891	1.9858	1.9826	1.9795	1.9764	1.9734	1.9704	1.9675
2.2776	2.259	2.2427	2.2281	2.2149	2.2028	2.1915	2.181	2.1712	2.1619	2.1531	2.1448	2.1368	2.1292	2.1219	2.1149	2.1082	2.1018	2.0955	2.0895	2.0837	2.0781	2.0726	2.0673	2.0622	2.0572	2.0524	2.0477	2.0431	2.0386	2.0342	2.03	2.0258	2.0218	2.0178	2.0139	2.0102	2.0065	2.0028	1.9993	1.9958	1.9924	1.9891	1.9858	1.9826	1.9794	1.9764	1.9733	1.9704	1.9674
2.2776	2.259	2.2427	2.2281	2.2149	2.2028	2.1915	2.181	2.1712	2.1619	2.1531	2.1447	2.1368	2.1292	2.1219	2.1149	2.1082	2.1017	2.0955	2.0895	2.0837	2.078	2.0726	2.0673	2.0622	2.0572	2.0523	2.0476	2.043	2.0386	2.0342	2.0299	2.0258	2.0217	2.0178	2.0139	2.0101	2.0064	2.0028	1.9992	1.9958	1.9924	1.989	1.9858	1.9826	1.9794	1.9763	1.9733	1.9703	1.9674
2.2776	2.259	2.2427	2.2281	2.2149	2.2027	2.1915	2.181	2.1712	2.1619	2.1531	2.1447	2.1368	2.1292	2.1219	2.1149	2.1082	2.1017	2.0955	2.0895	2.0837	2.078	2.0726	2.0673	2.0621	2.0572	2.0523	2.0476	2.043	2.0385	2.0342	2.0299	2.0258	2.0217	2.0177	2.0139	2.0101	2.0064	2.0028	1.9992	1.9957	1.9923	1.989	1.9857	1.9825	1.9794	1.9763	1.9733	1.9703	1.9674
2.2776	2.2589	2.2427	2.2281	2.2149	2.2027	2.1915	2.181	2.1711	2.1618	2.1531	2.1447	2.1367	2.1291	2.1219	2.1149	2.1082	2.1017	2.0955	2.0894	2.0836	2.078	2.0725	2.0673	2.0621	2.0571	2.0523	2.0476	2.043	2.0385	2.0341	2.0299	2.0257	2.0217	2.0177	2.0138	2.0101	2.0064	2.0027	1.9992	1.9957	1.9923	1.989	1.9857	1.9825	1.9793	1.9762	1.9732	1.9702	1.9673
2.2776	2.2589	2.2426	2.2281	2.2149	2.2027	2.1915	2.181	2.1711	2.1618	2.153	2.1447	2.1367	2.1291	2.1218	2.1148	2.1081	2.1017	2.0954	2.0894	2.0836	2.078	2.0725	2.0672	2.0621	2.0571	2.0523	2.0475	2.0429	2.0385	2.0341	2.0299	2.0257	2.0216	2.0177	2.0138	2.01	2.0063	2.0027	1.9991	1.9957	1.9923	1.9889	1.9857	1.9824	1.9793	1.9762	1.9732	1.9702	1.9673
2.2776	2.2589	2.2426	2.2281	2.2148	2.2027	2.1914	2.181	2.1711	2.1618	2.153	2.1447	2.1367	2.1291	2.1218	2.1148	2.1081	2.1016	2.0954	2.0894	2.0836	2.0779	2.0725	2.0672	2.0621	2.0571	2.0522	2.0475	2.0429	2.0384	2.0341	2.0298	2.0257	2.0216	2.0177	2.0138	2.01	2.0063	2.0027	1.9991	1.9956	1.9922	1.9889	1.9856	1.9824	1.9793	1.9762	1.9731	1.9702	1.9672
2.2776	2.2589	2.2426	2.2281	2.2148	2.2027	2.1914	2.1809	2.1711	2.1618	2.153	2.1446	2.1367	2.1291	2.1218	2.1148	2.1081	2.1016	2.0954	2.0894	2.0836	2.0779	2.0725	2.0672	2.062	2.0571	2.0522	2.0475	2.0429	2.0384	2.034	2.0298	2.0256	2.0216	2.0176	2.0137	2.01	2.0063	2.0026	1.9991	1.9956	1.9922	1.9889	1.9856	1.9824	1.9792	1.9761	1.9731	1.9701	1.9672
2.2776	2.2589	2.2426	2.228	2.2148	2.2027	2.1914	2.1809	2.1711	2.1618	2.153	2.1446	2.1367	2.1291	2.1218	2.1148	2.1081	2.1016	2.0954	2.0893	2.0835	2.0779	2.0724	2.0671	2.062	2.057	2.0522	2.0475	2.0429	2.0384	2.034	2.0298	2.0256	2.0216	2.0176	2.0137	2.0099	2.0062	2.0026	1.999	1.9956	1.9922	1.9888	1.9855	1.9823	1.9792	1.9761	1.9731	1.9701	1.9672
2.2775	2.2589	2.2426	2.228	2.2148	2.2027	2.1914	2.1809	2.171	2.1618	2.153	2.1446	2.1366	2.129	2.1217	2.1148	2.108	2.1016	2.0953	2.0893	2.0835	2.0779	2.0724	2.0671	2.062	2.057	2.0521	2.0474	2.0428	2.0384	2.034	2.0297	2.0256	2.0215	2.0176	2.0137	2.0099	2.0062	2.0026	1.999	1.9955	1.9921	1.9888	1.9855	1.9823	1.9792	1.9761	1.973	1.97	1.9671
2.2775	2.2589	2.2426	2.228	2.2148	2.2026	2.1914	2.1809	2.171	2.1617	2.1529	2.1446	2.1366	2.129	2.1217	2.1147	2.108	2.1016	2.0953	2.0893	2.0835	2.0778	2.0724	2.0671	2.062	2.057	2.0521	2.0474	2.0428	2.0383	2.034	2.0297	2.0255	2.0215	2.0175	2.0137	2.0099	2.0062	2.0025	1.999	1.9955	1.9921	1.9888	1.9855	1.9823	1.9791	1.976	1.973	1.97	1.9671
2.2775	2.2589	2.2426	2.228	2.2148	2.2026	2.1914	2.1809	2.171	2.1617	2.1529	2.1446	2.1366	2.129	2.1217	2.1147	2.108	2.1015	2.0953	2.0893	2.0835	2.0778	2.0724	2.0671	2.0619	2.0569	2.0521	2.0474	2.0428	2.0383	2.0339	2.0297	2.0255	2.0215	2.0175	2.0136	2.0098	2.0061	2.0025	1.9989	1.9955	1.9921	1.9887	1.9854	1.9822	1.9791	1.976	1.973	1.97	1.967
2.2775	2.2589	2.2426	2.228	2.2148	2.2026	2.1914	2.1808	2.171	2.1617	2.1529	2.1445	2.1366	2.129	2.1217	2.1147	2.108	2.1015	2.0953	2.0892	2.0834	2.0778	2.0723	2.067	2.0619	2.0569	2.0521	2.0473	2.0427	2.0383	2.0339	2.0296	2.0255	2.0214	2.0175	2.0136	2.0098	2.0061	2.0025	1.9989	1.9954	1.992	1.9887	1.9854	1.9822	1.979	1.976	1.9729	1.9699	1.967
2.2775	2.2588	2.2425	2.228	2.2147	2.2026	2.1913	2.1808	2.171	2.1617	2.1529	2.1445	2.1366	2.1289	2.1217	2.1147	2.108	2.1015	2.0952	2.0892	2.0834	2.0778	2.0723	2.067	2.0619	2.0569	2.052	2.0473	2.0427	2.0382	2.0339	2.0296	2.0255	2.0214	2.0174	2.0136	2.0098	2.0061	2.0024	1.9989	1.9954	1.992	1.9886	1.9854	1.9822	1.979	1.9759	1.9729	1.9699	1.967
2.2775	2.2588	2.2425	2.228	2.2147	2.2026	2.1913	2.1808	2.171	2.1617	2.1529	2.1445	2.1365	2.1289	2.1216	2.1146	2.1079	2.1015	2.0952	2.0892	2.0834	2.0777	2.0723	2.067	2.0619	2.0569	2.052	2.0473	2.0427	2.0382	2.0338	2.0296	2.0254	2.0214	2.0174	2.0135	2.0097	2.006	2.0024	1.9988	1.9954	1.992	1.9886	1.9853	1.9821	1.979	1.9759	1.9728	1.9699	1.9669
2.2775	2.2588	2.2425	2.2279	2.2147	2.2026	2.1913	2.1808	2.1709	2.1616	2.1528	2.1445	2.1365	2.1289	2.1216	2.1146	2.1079	2.1014	2.0952	2.0892	2.0834	2.0777	2.0723	2.067	2.0618	2.0568	2.052	2.0473	2.0427	2.0382	2.0338	2.0296	2.0254	2.0213	2.0174	2.0135	2.0097	2.006	2.0024	1.9988	1.9953	1.9919	1.9886	1.9853	1.9821	1.9789	1.9758	1.9728	1.9698	1.9669
2.2775	2.2588	2.2425	2.2279	2.2147	2.2025	2.1913	2.1808	2.1709	2.1616	2.1528	2.1445	2.1365	2.1289	2.1216	2.1146	2.1079	2.1014	2.0952	2.0892	2.0833	2.0777	2.0722	2.0669	2.0618	2.0568	2.052	2.0472	2.0426	2.0382	2.0338	2.0295	2.0254	2.0213	2.0173	2.0135	2.0097	2.006	2.0023	1.9988	1.9953	1.9919	1.9885	1.9853	1.9821	1.9789	1.9758	1.9728	1.9698	1.9669
2.2775	2.2588	2.2425	2.2279	2.2147	2.2025	2.1913	2.1808	2.1709	2.1616	2.1528	2.1444	2.1365	2.1289	2.1216	2.1146	2.1079	2.1014	2.0952	2.0891	2.0833	2.0777	2.0722	2.0669	2.0618	2.0568	2.0519	2.0472	2.0426	2.0381	2.0338	2.0295	2.0253	2.0213	2.0173	2.0134	2.0096	2.0059	2.0023	1.9987	1.9953	1.9919	1.9885	1.9852	1.982	1.9789	1.9758	1.9727	1.9698	1.9668
2.2775	2.2588	2.2425	2.2279	2.2147	2.2025	2.1913	2.1807	2.1709	2.1616	2.1528	2.1444	2.1365	2.1288	2.1216	2.1146	2.1078	2.1014	2.0951	2.0891	2.0833	2.0776	2.0722	2.0669	2.0617	2.0568	2.0519	2.0472	2.0426	2.0381	2.0337	2.0295	2.0253	2.0212	2.0173	2.0134	2.0096	2.0059	2.0023	1.9987	1.9952	1.9918	1.9885	1.9852	1.982	1.9788	1.9757	1.9727	1.9697	1.9668
2.2775	2.2588	2.2425	2.2279	2.2147	2.2025	2.1912	2.1807	2.1709	2.1616	2.1528	2.1444	2.1364	2.1288	2.1215	2.1145	2.1078	2.1013	2.0951	2.0891	2.0833	2.0776	2.0722	2.0669	2.0617	2.0567	2.0519	2.0471	2.0425	2.0381	2.0337	2.0294	2.0253	2.0212	2.0172	2.0134	2.0096	2.0059	2.0022	1.9987	1.9952	1.9918	1.9884	1.9852	1.9819	1.9788	1.9757	1.9727	1.9697	1.9667
2.2774	2.2588	2.2425	2.2279	2.2146	2.2025	2.1912	2.1807	2.1709	2.1616	2.1527	2.1444	2.1364	2.1288	2.1215	2.1145	2.1078	2.1013	2.0951	2.0891	2.0832	2.0776	2.0721	2.0668	2.0617	2.0567	2.0518	2.0471	2.0425	2.038	2.0337	2.0294	2.0252	2.0212	2.0172	2.0133	2.0095	2.0058	2.0022	1.9986	1.9952	1.9918	1.9884	1.9851	1.9819	1.9788	1.9757	1.9726	1.9696	1.9667
2.2774	2.2588	2.2424	2.2279	2.2146	2.2025	2.1912	2.1807	2.1708	2.1615	2.1527	2.1444	2.1364	2.1288	2.1215	2.1145	2.1078	2.1013	2.0951	2.089	2.0832	2.0776	2.0721	2.0668	2.0617	2.0567	2.0518	2.0471	2.0425	2.038	2.0336	2.0294	2.0252	2.0212	2.0172	2.0133	2.0095	2.0058	2.0022	1.9986	1.9951	1.9917	1.9884	1.9851	1.9819	1.9787	1.9756	1.9726	1.9696	1.9667
2.2774	2.2587	2.2424	2.2278	2.2146	2.2025	2.1912	2.1807	2.1708	2.1615	2.1527	2.1443	2.1364	2.1288	2.1215	2.1145	2.1078	2.1013	2.095	2.089	2.0832	2.0775	2.0721	2.0668	2.0616	2.0566	2.0518	2.0471	2.0425	2.038	2.0336	2.0293	2.0252	2.0211	2.0172	2.0133	2.0095	2.0058	2.0021	1.9986	1.9951	1.9917	1.9883	1.9851	1.9818	1.9787	1.9756	1.9726	1.9696	1.9666
2.2774	2.2587	2.2424	2.2278	2.2146	2.2024	2.1912	2.1807	2.1708	2.1615	2.1527	2.1443	2.1364	2.1287	2.1215	2.1145	2.1077	2.1013	2.095	2.089	2.0832	2.0775	2.0721	2.0668	2.0616	2.0566	2.0518	2.047	2.0424	2.038	2.0336	2.0293	2.0252	2.0211	2.0171	2.0132	2.0094	2.0057	2.0021	1.9985	1.9951	1.9917	1.9883	1.985	1.9818	1.9787	1.9756	1.9725	1.9695	1.9666
2.2774	2.2587	2.2424	2.2278	2.2146	2.2024	2.1912	2.1806	2.1708	2.1615	2.1527	2.1443	2.1363	2.1287	2.1214	2.1144	2.1077	2.1012	2.095	2.089	2.0831	2.0775	2.072	2.0667	2.0616	2.0566	2.0517	2.047	2.0424	2.0379	2.0336	2.0293	2.0251	2.0211	2.0171	2.0132	2.0094	2.0057	2.0021	1.9985	1.995	1.9916	1.9883	1.985	1.9818	1.9786	1.9755	1.9725	1.9695	1.9666
2.2774	2.2587	2.2424	2.2278	2.2146	2.2024	2.1911	2.1806	2.1708	2.1615	2.1527	2.1443	2.1363	2.1287	2.1214	2.1144	2.1077	2.1012	2.095	2.0889	2.0831	2.0775	2.072	2.0667	2.0616	2.0566	2.0517	2.047	2.0424	2.0379	2.0335	2.0293	2.0251	2.021	2.0171	2.0132	2.0094	2.0057	2.002	1.9985	1.995	1.9916	1.9882	1.985	1.9817	1.9786	1.9755	1.9724	1.9695	1.9665
2.2774	2.2587	2.2424	2.2278	2.2146	2.2024	2.1911	2.1806	2.1707	2.1614	2.1526	2.1443	2.1363	2.1287	2.1214	2.1144	2.1077	2.1012	2.0949	2.0889	2.0831	2.0775	2.072	2.0667	2.0615	2.0565	2.0517	2.047	2.0424	2.0379	2.0335	2.0292	2.0251	2.021	2.017	2.0132	2.0094	2.0056	2.002	1.9985	1.995	1.9916	1.9882	1.9849	1.9817	1.9786	1.9755	1.9724	1.9694	1.9665
2.2774	2.2587	2.2424	2.2278	2.2145	2.2024	2.1911	2.1806	2.1707	2.1614	2.1526	2.1443	2.1363	2.1287	2.1214	2.1144	2.1076	2.1012	2.0949	2.0889	2.0831	2.0774	2.072	2.0667	2.0615	2.0565	2.0517	2.0469	2.0423	2.0378	2.0335	2.0292	2.025	2.021	2.017	2.0131	2.0093	2.0056	2.002	1.9984	1.9949	1.9915	1.9882	1.9849	1.9817	1.9785	1.9754	1.9724	1.9694	1.9665
2.2774	2.2587	2.2424	2.2278	2.2145	2.2024	2.1911	2.1806	2.1707	2.1614	2.1526	2.1442	2.1363	2.1286	2.1213	2.1144	2.1076	2.1011	2.0949	2.0889	2.083	2.0774	2.0719	2.0666	2.0615	2.0565	2.0516	2.0469	2.0423	2.0378	2.0334	2.0292	2.025	2.0209	2.017	2.0131	2.0093	2.0056	2.0019	1.9984	1.9949	1.9915	1.9881	1.9849	1.9816	1.9785	1.9754	1.9723	1.9694	1.9664
2.2774	2.2587	2.2423	2.2278	2.2145	2.2023	2.1911	2.1806	2.1707	2.1614	2.1526	2.1442	2.1362	2.1286	2.1213	2.1143	2.1076	2.1011	2.0949	2.0889	2.083	2.0774	2.0719	2.0666	2.0615	2.0565	2.0516	2.0469	2.0423	2.0378	2.0334	2.0291	2.025	2.0209	2.0169	2.0131	2.0093	2.0055	2.0019	1.9984	1.9949	1.9915	1.9881	1.9848	1.9816	1.9784	1.9753	1.9723	1.9693	1.9664
2.2773	2.2587	2.2423	2.2277	2.2145	2.2023	2.1911	2.1806	2.1707	2.1614	2.1526	2.1442	2.1362	2.1286	2.1213	2.1143	2.1076	2.1011	2.0949	2.0888	2.083	2.0774	2.0719	2.0666	2.0614	2.0564	2.0516	2.0468	2.0422	2.0378	2.0334	2.0291	2.025	2.0209	2.0169	2.013	2.0092	2.0055	2.0019	1.9983	1.9948	1.9914	1.9881	1.9848	1.9816	1.9784	1.9753	1.9723	1.9693	1.9663
2.2773	2.2586	2.2423	2.2277	2.2145	2.2023	2.1911	2.1805	2.1707	2.1614	2.1525	2.1442	2.1362	2.1286	2.1213	2.1143	2.1076	2.1011	2.0948	2.0888	2.083	2.0773	2.0719	2.0666	2.0614	2.0564	2.0516	2.0468	2.0422	2.0377	2.0334	2.0291	2.0249	2.0209	2.0169	2.013	2.0092	2.0055	2.0019	1.9983	1.9948	1.9914	1.988	1.9848	1.9815	1.9784	1.9753	1.9722	1.9692	1.9663
2.2773	2.2586	2.2423	2.2277	2.2145	2.2023	2.191	2.1805	2.1706	2.1613	2.1525	2.1442	2.1362	2.1286	2.1213	2.1143	2.1075	2.1011	2.0948	2.0888	2.083	2.0773	2.0718	2.0665	2.0614	2.0564	2.0515	2.0468	2.0422	2.0377	2.0333	2.0291	2.0249	2.0208	2.0169	2.013	2.0092	2.0055	2.0018	1.9983	1.9948	1.9914	1.988	1.9847	1.9815	1.9783	1.9752	1.9722	1.9692	1.9663
2.2773	2.2586	2.2423	2.2277	2.2145	2.2023	2.191	2.1805	2.1706	2.1613	2.1525	2.1441	2.1362	2.1285	2.1212	2.1142	2.1075	2.101	2.0948	2.0888	2.0829	2.0773	2.0718	2.0665	2.0614	2.0564	2.0515	2.0468	2.0422	2.0377	2.0333	2.029	2.0249	2.0208	2.0168	2.0129	2.0091	2.0054	2.0018	1.9982	1.9947	1.9913	1.988	1.9847	1.9815	1.9783	1.9752	1.9722	1.9692	1.9662
2.2773	2.2586	2.2423	2.2277	2.2144	2.2023	2.191	2.1805	2.1706	2.1613	2.1525	2.1441	2.1361	2.1285	2.1212	2.1142	2.1075	2.101	2.0948	2.0887	2.0829	2.0773	2.0718	2.0665	2.0613	2.0563	2.0515	2.0467	2.0421	2.0376	2.0333	2.029	2.0248	2.0208	2.0168	2.0129	2.0091	2.0054	2.0018	1.9982	1.9947	1.9913	1.9879	1.9847	1.9814	1.9783	1.9752	1.9721	1.9691	1.9662
2.2773	2.2586	2.2423	2.2277	2.2144	2.2023	2.191	2.1805	2.1706	2.1613	2.1525	2.1441	2.1361	2.1285	2.1212	2.1142	2.1075	2.101	2.0947	2.0887	2.0829	2.0772	2.0718	2.0665	2.0613	2.0563	2.0514	2.0467	2.0421	2.0376	2.0332	2.029	2.0248	2.0207	2.0168	2.0129	2.0091	2.0054	2.0017	1.9982	1.9947	1.9913	1.9879	1.9846	1.9814	1.9782	1.9751	1.9721	1.9691	1.9662
2.2773	2.2586	2.2423	2.2277	2.2144	2.2022	2.191	2.1805	2.1706	2.1613	2.1525	2.1441	2.1361	2.1285	2.1212	2.1142	2.1075	2.101	2.0947	2.0887	2.0829	2.0772	2.0717	2.0664	2.0613	2.0563	2.0514	2.0467	2.0421	2.0376	2.0332	2.0289	2.0248	2.0207	2.0167	2.0128	2.0091	2.0053	2.0017	1.9981	1.9946	1.9912	1.9879	1.9846	1.9814	1.9782	1.9751	1.9721	1.9691	1.9661
2.2773	2.2586	2.2422	2.2277	2.2144	2.2022	2.191	2.1804	2.1706	2.1613	2.1524	2.1441	2.1361	2.1285	2.1212	2.1142	2.1074	2.101	2.0947	2.0887	2.0828	2.0772	2.0717	2.0664	2.0613	2.0563	2.0514	2.0467	2.0421	2.0376	2.0332	2.0289	2.0248	2.0207	2.0167	2.0128	2.009	2.0053	2.0017	1.9981	1.9946	1.9912	1.9878	1.9846	1.9813	1.9782	1.9751	1.972	1.969	1.9661
2.2773	2.2586	2.2422	2.2276	2.2144	2.2022	2.1909	2.1804	2.1705	2.1612	2.1524	2.144	2.1361	2.1284	2.1211	2.1141	2.1074	2.1009	2.0947	2.0886	2.0828	2.0772	2.0717	2.0664	2.0612	2.0562	2.0514	2.0466	2.042	2.0375	2.0332	2.0289	2.0247	2.0207	2.0167	2.0128	2.009	2.0053	2.0016	1.9981	1.9946	1.9912	1.9878	1.9845	1.9813	1.9781	1.975	1.972	1.969	1.9661
2.2773	2.2586	2.2422	2.2276	2.2144	2.2022	2.1909	2.1804	2.1705	2.1612	2.1524	2.144	2.136	2.1284	2.1211	2.1141	2.1074	2.1009	2.0947	2.0886	2.0828	2.0771	2.0717	2.0664	2.0612	2.0562	2.0513	2.0466	2.042	2.0375	2.0331	2.0289	2.0247	2.0206	2.0166	2.0128	2.009	2.0052	2.0016	1.998	1.9945	1.9911	1.9878	1.9845	1.9813	1.9781	1.975	1.972	1.969	1.966
2.2773	2.2586	2.2422	2.2276	2.2144	2.2022	2.1909	2.1804	2.1705	2.1612	2.1524	2.144	2.136	2.1284	2.1211	2.1141	2.1074	2.1009	2.0946	2.0886	2.0828	2.0771	2.0716	2.0663	2.0612	2.0562	2.0513	2.0466	2.042	2.0375	2.0331	2.0288	2.0247	2.0206	2.0166	2.0127	2.0089	2.0052	2.0016	1.998	1.9945	1.9911	1.9877	1.9845	1.9812	1.9781	1.975	1.9719	1.9689	1.966
2.2773	2.2585	2.2422	2.2276	2.2143	2.2022	2.1909	2.1804	2.1705	2.1612	2.1524	2.144	2.136	2.1284	2.1211	2.1141	2.1073	2.1009	2.0946	2.0886	2.0827	2.0771	2.0716	2.0663	2.0612	2.0562	2.0513	2.0466	2.0419	2.0375	2.0331	2.0288	2.0246	2.0206	2.0166	2.0127	2.0089	2.0052	2.0015	1.998	1.9945	1.9911	1.9877	1.9844	1.9812	1.978	1.9749	1.9719	1.9689	1.966
2.2772	2.2585	2.2422	2.2276	2.2143	2.2022	2.1909	2.1804	2.1705	2.1612	2.1524	2.144	2.136	2.1284	2.1211	2.1141	2.1073	2.1008	2.0946	2.0886	2.0827	2.0771	2.0716	2.0663	2.0611	2.0561	2.0513	2.0465	2.0419	2.0374	2.0331	2.0288	2.0246	2.0205	2.0166	2.0127	2.0089	2.0052	2.0015	1.9979	1.9945	1.991	1.9877	1.9844	1.9812	1.978	1.9749	1.9719	1.9689	1.9659
2.2772	2.2585	2.2422	2.2276	2.2143	2.2021	2.1909	2.1803	2.1705	2.1612	2.1523	2.144	2.136	2.1283	2.121	2.114	2.1073	2.1008	2.0946	2.0885	2.0827	2.077	2.0716	2.0663	2.0611	2.0561	2.0512	2.0465	2.0419	2.0374	2.033	2.0288	2.0246	2.0205	2.0165	2.0126	2.0088	2.0051	2.0015	1.9979	1.9944	1.991	1.9876	1.9844	1.9811	1.978	1.9749	1.9718	1.9688	1.9659
2.2772	2.2585	2.2422	2.2276	2.2143	2.2021	2.1909	2.1803	2.1704	2.1611	2.1523	2.1439	2.136	2.1283	2.121	2.114	2.1073	2.1008	2.0945	2.0885	2.0827	2.077	2.0716	2.0662	2.0611	2.0561	2.0512	2.0465	2.0419	2.0374	2.033	2.0287	2.0246	2.0205	2.0165	2.0126	2.0088	2.0051	2.0014	1.9979	1.9944	1.991	1.9876	1.9843	1.9811	1.9779	1.9748	1.9718	1.9688	1.9659
2.2772	2.2585	2.2422	2.2275	2.2143	2.2021	2.1908	2.1803	2.1704	2.1611	2.1523	2.1439	2.1359	2.1283	2.121	2.114	2.1073	2.1008	2.0945	2.0885	2.0827	2.077	2.0715	2.0662	2.0611	2.0561	2.0512	2.0465	2.0418	2.0374	2.033	2.0287	2.0245	2.0205	2.0165	2.0126	2.0088	2.0051	2.0014	1.9979	1.9944	1.9909	1.9876	1.9843	1.9811	1.9779	1.9748	1.9718	1.9688	1.9658
2.2772	2.2585	2.2421	2.2275	2.2143	2.2021	2.1908	2.1803	2.1704	2.1611	2.1523	2.1439	2.1359	2.1283	2.121	2.114	2.1072	2.1008	2.0945	2.0885	2.0826	2.077	2.0715	2.0662	2.061	2.056	2.0512	2.0464	2.0418	2.0373	2.0329	2.0287	2.0245	2.0204	2.0164	2.0126	2.0088	2.005	2.0014	1.9978	1.9943	1.9909	1.9876	1.9843	1.981	1.9779	1.9748	1.9717	1.9687	1.9658
2.2772	2.2585	2.2421	2.2275	2.2143	2.2021	2.1908	2.1803	2.1704	2.1611	2.1523	2.1439	2.1359	2.1283	2.121	2.114	2.1072	2.1007	2.0945	2.0884	2.0826	2.077	2.0715	2.0662	2.061	2.056	2.0511	2.0464	2.0418	2.0373	2.0329	2.0286	2.0245	2.0204	2.0164	2.0125	2.0087	2.005	2.0014	1.9978	1.9943	1.9909	1.9875	1.9842	1.981	1.9778	1.9747	1.9717	1.9687	1.9658
2.2772	2.2585	2.2421	2.2275	2.2143	2.2021	2.1908	2.1803	2.1704	2.1611	2.1522	2.1439	2.1359	2.1283	2.1209	2.1139	2.1072	2.1007	2.0945	2.0884	2.0826	2.0769	2.0715	2.0661	2.061	2.056	2.0511	2.0464	2.0418	2.0373	2.0329	2.0286	2.0244	2.0204	2.0164	2.0125	2.0087	2.005	2.0013	1.9978	1.9943	1.9908	1.9875	1.9842	1.981	1.9778	1.9747	1.9717	1.9687	1.9657
2.2772	2.2585	2.2421	2.2275	2.2142	2.2021	2.1908	2.1802	2.1704	2.1611	2.1522	2.1438	2.1359	2.1282	2.1209	2.1139	2.1072	2.1007	2.0944	2.0884	2.0826	2.0769	2.0714	2.0661	2.061	2.056	2.0511	2.0464	2.0417	2.0372	2.0329	2.0286	2.0244	2.0203	2.0164	2.0125	2.0087	2.0049	2.0013	1.9977	1.9942	1.9908	1.9875	1.9842	1.9809	1.9778	1.9747	1.9716	1.9686	1.9657
2.2772	2.2585	2.2421	2.2275	2.2142	2.202	2.1908	2.1802	2.1704	2.161	2.1522	2.1438	2.1358	2.1282	2.1209	2.1139	2.1072	2.1007	2.0944	2.0884	2.0825	2.0769	2.0714	2.0661	2.0609	2.0559	2.0511	2.0463	2.0417	2.0372	2.0328	2.0286	2.0244	2.0203	2.0163	2.0124	2.0086	2.0049	2.0013	1.9977	1.9942	1.9908	1.9874	1.9841	1.9809	1.9777	1.9746	1.9716	1.9686	1.9657
2.2772	2.2584	2.2421	2.2275	2.2142	2.202	2.1907	2.1802	2.1703	2.161	2.1522	2.1438	2.1358	2.1282	2.1209	2.1139	2.1071	2.1007	2.0944	2.0884	2.0825	2.0769	2.0714	2.0661	2.0609	2.0559	2.051	2.0463	2.0417	2.0372	2.0328	2.0285	2.0244	2.0203	2.0163	2.0124	2.0086	2.0049	2.0012	1.9977	1.9942	1.9908	1.9874	1.9841	1.9809	1.9777	1.9746	1.9716	1.9686	1.9656
2.2772	2.2584	2.2421	2.2275	2.2142	2.202	2.1907	2.1802	2.1703	2.161	2.1522	2.1438	2.1358	2.1282	2.1209	2.1139	2.1071	2.1006	2.0944	2.0883	2.0825	2.0768	2.0714	2.0661	2.0609	2.0559	2.051	2.0463	2.0417	2.0372	2.0328	2.0285	2.0243	2.0203	2.0163	2.0124	2.0086	2.0049	2.0012	1.9976	1.9941	1.9907	1.9874	1.9841	1.9808	1.9777	1.9746	1.9715	1.9685	1.9656
2.2771	2.2584	2.2421	2.2274	2.2142	2.202	2.1907	2.1802	2.1703	2.161	2.1522	2.1438	2.1358	2.1282	2.1209	2.1138	2.1071	2.1006	2.0944	2.0883	2.0825	2.0768	2.0713	2.066	2.0609	2.0559	2.051	2.0463	2.0416	2.0371	2.0328	2.0285	2.0243	2.0202	2.0162	2.0124	2.0085	2.0048	2.0012	1.9976	1.9941	1.9907	1.9873	1.984	1.9808	1.9776	1.9745	1.9715	1.9685	1.9655
2.2771	2.2584	2.2421	2.2274	2.2142	2.202	2.1907	2.1802	2.1703	2.161	2.1521	2.1438	2.1358	2.1281	2.1208	2.1138	2.1071	2.1006	2.0943	2.0883	2.0825	2.0768	2.0713	2.066	2.0608	2.0558	2.051	2.0462	2.0416	2.0371	2.0327	2.0285	2.0243	2.0202	2.0162	2.0123	2.0085	2.0048	2.0011	1.9976	1.9941	1.9907	1.9873	1.984	1.9808	1.9776	1.9745	1.9715	1.9685	1.9655
2.2771	2.2584	2.242	2.2274	2.2142	2.202	2.1907	2.1802	2.1703	2.161	2.1521	2.1437	2.1358	2.1281	2.1208	2.1138	2.1071	2.1006	2.0943	2.0883	2.0824	2.0768	2.0713	2.066	2.0608	2.0558	2.0509	2.0462	2.0416	2.0371	2.0327	2.0284	2.0243	2.0202	2.0162	2.0123	2.0085	2.0048	2.0011	1.9975	1.9941	1.9906	1.9873	1.984	1.9807	1.9776	1.9745	1.9714	1.9684	1.9655
2.2771	2.2584	2.242	2.2274	2.2141	2.202	2.1907	2.1801	2.1703	2.1609	2.1521	2.1437	2.1357	2.1281	2.1208	2.1138	2.107	2.1006	2.0943	2.0883	2.0824	2.0768	2.0713	2.066	2.0608	2.0558	2.0509	2.0462	2.0416	2.0371	2.0327	2.0284	2.0242	2.0201	2.0162	2.0123	2.0085	2.0047	2.0011	1.9975	1.994	1.9906	1.9872	1.9839	1.9807	1.9775	1.9744	1.9714	1.9684	1.9654
2.2771	2.2584	2.242	2.2274	2.2141	2.2019	2.1907	2.1801	2.1702	2.1609	2.1521	2.1437	2.1357	2.1281	2.1208	2.1138	2.107	2.1005	2.0943	2.0882	2.0824	2.0767	2.0713	2.0659	2.0608	2.0558	2.0509	2.0462	2.0415	2.037	2.0327	2.0284	2.0242	2.0201	2.0161	2.0122	2.0084	2.0047	2.0011	1.9975	1.994	1.9906	1.9872	1.9839	1.9807	1.9775	1.9744	1.9714	1.9684	1.9654
2.2771	2.2584	2.242	2.2274	2.2141	2.2019	2.1906	2.1801	2.1702	2.1609	2.1521	2.1437	2.1357	2.1281	2.1208	2.1137	2.107	2.1005	2.0943	2.0882	2.0824	2.0767	2.0712	2.0659	2.0608	2.0557	2.0509	2.0461	2.0415	2.037	2.0326	2.0283	2.0242	2.0201	2.0161	2.0122	2.0084	2.0047	2.001	1.9975	1.994	1.9905	1.9872	1.9839	1.9807	1.9775	1.9744	1.9713	1.9683	1.9654
2.2771	2.2584	2.242	2.2274	2.2141	2.2019	2.1906	2.1801	2.1702	2.1609	2.1521	2.1437	2.1357	2.128	2.1207	2.1137	2.107	2.1005	2.0942	2.0882	2.0823	2.0767	2.0712	2.0659	2.0607	2.0557	2.0508	2.0461	2.0415	2.037	2.0326	2.0283	2.0241	2.0201	2.0161	2.0122	2.0084	2.0046	2.001	1.9974	1.9939	1.9905	1.9871	1.9839	1.9806	1.9775	1.9743	1.9713	1.9683	1.9653
2.2771	2.2583	2.242	2.2274	2.2141	2.2019	2.1906	2.1801	2.1702	2.1609	2.152	2.1437	2.1357	2.128	2.1207	2.1137	2.107	2.1005	2.0942	2.0882	2.0823	2.0767	2.0712	2.0659	2.0607	2.0557	2.0508	2.0461	2.0415	2.037	2.0326	2.0283	2.0241	2.02	2.0161	2.0122	2.0083	2.0046	2.001	1.9974	1.9939	1.9905	1.9871	1.9838	1.9806	1.9774	1.9743	1.9713	1.9683	1.9653
2.2771	2.2583	2.242	2.2274	2.2141	2.2019	2.1906	2.1801	2.1702	2.1609	2.152	2.1436	2.1356	2.128	2.1207	2.1137	2.1069	2.1004	2.0942	2.0881	2.0823	2.0766	2.0712	2.0658	2.0607	2.0557	2.0508	2.0461	2.0414	2.0369	2.0325	2.0283	2.0241	2.02	2.016	2.0121	2.0083	2.0046	2.0009	1.9974	1.9939	1.9904	1.9871	1.9838	1.9806	1.9774	1.9743	1.9712	1.9682	1.9653
2.2771	2.2583	2.242	2.2273	2.2141	2.2019	2.1906	2.1801	2.1702	2.1608	2.152	2.1436	2.1356	2.128	2.1207	2.1137	2.1069	2.1004	2.0942	2.0881	2.0823	2.0766	2.0711	2.0658	2.0607	2.0556	2.0508	2.046	2.0414	2.0369	2.0325	2.0282	2.0241	2.02	2.016	2.0121	2.0083	2.0046	2.0009	1.9973	1.9938	1.9904	1.9871	1.9838	1.9805	1.9774	1.9742	1.9712	1.9682	1.9652
2.2771	2.2583	2.242	2.2273	2.2141	2.2019	2.1906	2.18	2.1701	2.1608	2.152	2.1436	2.1356	2.128	2.1207	2.1136	2.1069	2.1004	2.0941	2.0881	2.0823	2.0766	2.0711	2.0658	2.0606	2.0556	2.0507	2.046	2.0414	2.0369	2.0325	2.0282	2.024	2.02	2.016	2.0121	2.0083	2.0045	2.0009	1.9973	1.9938	1.9904	1.987	1.9837	1.9805	1.9773	1.9742	1.9712	1.9682	1.9652
2.2771	2.2583	2.2419	2.2273	2.214	2.2019	2.1906	2.18	2.1701	2.1608	2.152	2.1436	2.1356	2.128	2.1206	2.1136	2.1069	2.1004	2.0941	2.0881	2.0822	2.0766	2.0711	2.0658	2.0606	2.0556	2.0507	2.046	2.0414	2.0369	2.0325	2.0282	2.024	2.0199	2.0159	2.012	2.0082	2.0045	2.0009	1.9973	1.9938	1.9904	1.987	1.9837	1.9805	1.9773	1.9742	1.9711	1.9681	1.9652
2.277	2.2583	2.2419	2.2273	2.214	2.2018	2.1905	2.18	2.1701	2.1608	2.152	2.1436	2.1356	2.1279	2.1206	2.1136	2.1069	2.1004	2.0941	2.0881	2.0822	2.0766	2.0711	2.0658	2.0606	2.0556	2.0507	2.046	2.0413	2.0368	2.0324	2.0282	2.024	2.0199	2.0159	2.012	2.0082	2.0045	2.0008	1.9973	1.9938	1.9903	1.987	1.9837	1.9804	1.9773	1.9742	1.9711	1.9681	1.9651
2.277	2.2583	2.2419	2.2273	2.214	2.2018	2.1905	2.18	2.1701	2.1608	2.1519	2.1436	2.1356	2.1279	2.1206	2.1136	2.1068	2.1003	2.0941	2.088	2.0822	2.0765	2.071	2.0657	2.0606	2.0556	2.0507	2.0459	2.0413	2.0368	2.0324	2.0281	2.024	2.0199	2.0159	2.012	2.0082	2.0044	2.0008	1.9972	1.9937	1.9903	1.9869	1.9836	1.9804	1.9772	1.9741	1.9711	1.9681	1.9651
2.277	2.2583	2.2419	2.2273	2.214	2.2018	2.1905	2.18	2.1701	2.1608	2.1519	2.1435	2.1355	2.1279	2.1206	2.1136	2.1068	2.1003	2.0941	2.088	2.0822	2.0765	2.071	2.0657	2.0605	2.0555	2.0507	2.0459	2.0413	2.0368	2.0324	2.0281	2.0239	2.0198	2.0159	2.012	2.0081	2.0044	2.0008	1.9972	1.9937	1.9903	1.9869	1.9836	1.9804	1.9772	1.9741	1.971	1.968	1.9651
2.277	2.2583	2.2419	2.2273	2.214	2.2018	2.1905	2.18	2.1701	2.1607	2.1519	2.1435	2.1355	2.1279	2.1206	2.1136	2.1068	2.1003	2.094	2.088	2.0821	2.0765	2.071	2.0657	2.0605	2.0555	2.0506	2.0459	2.0413	2.0368	2.0324	2.0281	2.0239	2.0198	2.0158	2.0119	2.0081	2.0044	2.0007	1.9972	1.9937	1.9902	1.9869	1.9836	1.9803	1.9772	1.9741	1.971	1.968	1.9651
2.277	2.2583	2.2419	2.2273	2.214	2.2018	2.1905	2.1799	2.1701	2.1607	2.1519	2.1435	2.1355	2.1279	2.1206	2.1135	2.1068	2.1003	2.094	2.088	2.0821	2.0765	2.071	2.0657	2.0605	2.0555	2.0506	2.0459	2.0412	2.0367	2.0323	2.0281	2.0239	2.0198	2.0158	2.0119	2.0081	2.0044	2.0007	1.9971	1.9936	1.9902	1.9868	1.9835	1.9803	1.9771	1.974	1.971	1.968	1.965
2.277	2.2582	2.2419	2.2272	2.214	2.2018	2.1905	2.1799	2.17	2.1607	2.1519	2.1435	2.1355	2.1278	2.1205	2.1135	2.1068	2.1003	2.094	2.088	2.0821	2.0764	2.071	2.0656	2.0605	2.0555	2.0506	2.0458	2.0412	2.0367	2.0323	2.028	2.0239	2.0198	2.0158	2.0119	2.0081	2.0043	2.0007	1.9971	1.9936	1.9902	1.9868	1.9835	1.9803	1.9771	1.974	1.9709	1.9679	1.965
2.277	2.2582	2.2419	2.2272	2.214	2.2018	2.1905	2.1799	2.17	2.1607	2.1519	2.1435	2.1355	2.1278	2.1205	2.1135	2.1067	2.1002	2.094	2.0879	2.0821	2.0764	2.0709	2.0656	2.0605	2.0554	2.0506	2.0458	2.0412	2.0367	2.0323	2.028	2.0238	2.0197	2.0158	2.0119	2.008	2.0043	2.0007	1.9971	1.9936	1.9901	1.9868	1.9835	1.9803	1.9771	1.974	1.9709	1.9679	1.965
2.277	2.2582	2.2419	2.2272	2.2139	2.2017	2.1904	2.1799	2.17	2.1607	2.1518	2.1435	2.1355	2.1278	2.1205	2.1135	2.1067	2.1002	2.094	2.0879	2.0821	2.0764	2.0709	2.0656	2.0604	2.0554	2.0505	2.0458	2.0412	2.0367	2.0323	2.028	2.0238	2.0197	2.0157	2.0118	2.008	2.0043	2.0006	1.9971	1.9935	1.9901	1.9868	1.9835	1.9802	1.977	1.9739	1.9709	1.9679	1.9649
2.277	2.2582	2.2418	2.2272	2.2139	2.2017	2.1904	2.1799	2.17	2.1607	2.1518	2.1434	2.1354	2.1278	2.1205	2.1135	2.1067	2.1002	2.0939	2.0879	2.082	2.0764	2.0709	2.0656	2.0604	2.0554	2.0505	2.0458	2.0411	2.0366	2.0322	2.028	2.0238	2.0197	2.0157	2.0118	2.008	2.0043	2.0006	1.997	1.9935	1.9901	1.9867	1.9834	1.9802	1.977	1.9739	1.9708	1.9678	1.9649
2.277	2.2582	2.2418	2.2272	2.2139	2.2017	2.1904	2.1799	2.17	2.1606	2.1518	2.1434	2.1354	2.1278	2.1205	2.1134	2.1067	2.1002	2.0939	2.0879	2.082	2.0764	2.0709	2.0655	2.0604	2.0554	2.0505	2.0457	2.0411	2.0366	2.0322	2.0279	2.0237	2.0197	2.0157	2.0118	2.008	2.0042	2.0006	1.997	1.9935	1.9901	1.9867	1.9834	1.9802	1.977	1.9739	1.9708	1.9678	1.9649
2.277	2.2582	2.2418	2.2272	2.2139	2.2017	2.1904	2.1799	2.17	2.1606	2.1518	2.1434	2.1354	2.1278	2.1204	2.1134	2.1067	2.1002	2.0939	2.0879	2.082	2.0763	2.0708	2.0655	2.0604	2.0553	2.0505	2.0457	2.0411	2.0366	2.0322	2.0279	2.0237	2.0196	2.0156	2.0117	2.0079	2.0042	2.0005	1.997	1.9935	1.99	1.9867	1.9834	1.9801	1.977	1.9738	1.9708	1.9678	1.9648
2.277	2.2582	2.2418	2.2272	2.2139	2.2017	2.1904	2.1798	2.1699	2.1606	2.1518	2.1434	2.1354	2.1277	2.1204	2.1134	2.1066	2.1002	2.0939	2.0878	2.082	2.0763	2.0708	2.0655	2.0603	2.0553	2.0504	2.0457	2.0411	2.0366	2.0322	2.0279	2.0237	2.0196	2.0156	2.0117	2.0079	2.0042	2.0005	1.9969	1.9934	1.99	1.9866	1.9833	1.9801	1.9769	1.9738	1.9707	1.9677	1.9648
2.2769	2.2582	2.2418	2.2272	2.2139	2.2017	2.1904	2.1798	2.1699	2.1606	2.1518	2.1434	2.1354	2.1277	2.1204	2.1134	2.1066	2.1001	2.0939	2.0878	2.082	2.0763	2.0708	2.0655	2.0603	2.0553	2.0504	2.0457	2.041	2.0365	2.0321	2.0279	2.0237	2.0196	2.0156	2.0117	2.0079	2.0041	2.0005	1.9969	1.9934	1.99	1.9866	1.9833	1.9801	1.9769	1.9738	1.9707	1.9677	1.9648
2.2769	2.2582	2.2418	2.2271	2.2139	2.2017	2.1904	2.1798	2.1699	2.1606	2.1517	2.1433	2.1353	2.1277	2.1204	2.1134	2.1066	2.1001	2.0938	2.0878	2.0819	2.0763	2.0708	2.0655	2.0603	2.0553	2.0504	2.0456	2.041	2.0365	2.0321	2.0278	2.0236	2.0196	2.0156	2.0117	2.0078	2.0041	2.0005	1.9969	1.9934	1.9899	1.9866	1.9833	1.98	1.9769	1.9737	1.9707	1.9677	1.9647
2.2769	2.2582	2.2418	2.2271	2.2139	2.2017	2.1903	2.1798	2.1699	2.1606	2.1517	2.1433	2.1353	2.1277	2.1204	2.1133	2.1066	2.1001	2.0938	2.0878	2.0819	2.0763	2.0708	2.0654	2.0603	2.0552	2.0504	2.0456	2.041	2.0365	2.0321	2.0278	2.0236	2.0195	2.0155	2.0116	2.0078	2.0041	2.0004	1.9969	1.9933	1.9899	1.9865	1.9832	1.98	1.9768	1.9737	1.9707	1.9677	1.9647
2.2769	2.2582	2.2418	2.2271	2.2138	2.2016	2.1903	2.1798	2.1699	2.1606	2.1517	2.1433	2.1353	2.1277	2.1203	2.1133	2.1066	2.1001	2.0938	2.0877	2.0819	2.0762	2.0707	2.0654	2.0602	2.0552	2.0503	2.0456	2.041	2.0365	2.0321	2.0278	2.0236	2.0195	2.0155	2.0116	2.0078	2.0041	2.0004	1.9968	1.9933	1.9899	1.9865	1.9832	1.98	1.9768	1.9737	1.9706	1.9676	1.9647
2.2769	2.2581	2.2418	2.2271	2.2138	2.2016	2.1903	2.1798	2.1699	2.1605	2.1517	2.1433	2.1353	2.1277	2.1203	2.1133	2.1066	2.1001	2.0938	2.0877	2.0819	2.0762	2.0707	2.0654	2.0602	2.0552	2.0503	2.0456	2.0409	2.0364	2.032	2.0278	2.0236	2.0195	2.0155	2.0116	2.0078	2.004	2.0004	1.9968	1.9933	1.9899	1.9865	1.9832	1.9799	1.9768	1.9737	1.9706	1.9676	1.9646
2.2769	2.2581	2.2417	2.2271	2.2138	2.2016	2.1903	2.1798	2.1699	2.1605	2.1517	2.1433	2.1353	2.1276	2.1203	2.1133	2.1065	2.1	2.0938	2.0877	2.0819	2.0762	2.0707	2.0654	2.0602	2.0552	2.0503	2.0455	2.0409	2.0364	2.032	2.0277	2.0235	2.0195	2.0155	2.0116	2.0077	2.004	2.0003	1.9968	1.9933	1.9898	1.9865	1.9832	1.9799	1.9767	1.9736	1.9706	1.9676	1.9646
2.2769	2.2581	2.2417	2.2271	2.2138	2.2016	2.1903	2.1797	2.1698	2.1605	2.1517	2.1433	2.1353	2.1276	2.1203	2.1133	2.1065	2.1	2.0937	2.0877	2.0818	2.0762	2.0707	2.0654	2.0602	2.0552	2.0503	2.0455	2.0409	2.0364	2.032	2.0277	2.0235	2.0194	2.0154	2.0115	2.0077	2.004	2.0003	1.9967	1.9932	1.9898	1.9864	1.9831	1.9799	1.9767	1.9736	1.9705	1.9675	1.9646
2.2769	2.2581	2.2417	2.2271	2.2138	2.2016	2.1903	2.1797	2.1698	2.1605	2.1516	2.1433	2.1352	2.1276	2.1203	2.1133	2.1065	2.1	2.0937	2.0877	2.0818	2.0761	2.0707	2.0653	2.0602	2.0551	2.0503	2.0455	2.0409	2.0364	2.032	2.0277	2.0235	2.0194	2.0154	2.0115	2.0077	2.0039	2.0003	1.9967	1.9932	1.9898	1.9864	1.9831	1.9799	1.9767	1.9736	1.9705	1.9675	1.9645
2.2769	2.2581	2.2417	2.2271	2.2138	2.2016	2.1903	2.1797	2.1698	2.1605	2.1516	2.1432	2.1352	2.1276	2.1203	2.1132	2.1065	2.1	2.0937	2.0876	2.0818	2.0761	2.0706	2.0653	2.0601	2.0551	2.0502	2.0455	2.0408	2.0363	2.0319	2.0277	2.0235	2.0194	2.0154	2.0115	2.0077	2.0039	2.0003	1.9967	1.9932	1.9897	1.9864	1.9831	1.9798	1.9767	1.9735	1.9705	1.9675	1.9645
2.2769	2.2581	2.2417	2.2271	2.2138	2.2016	2.1903	2.1797	2.1698	2.1605	2.1516	2.1432	2.1352	2.1276	2.1202	2.1132	2.1065	2.1	2.0937	2.0876	2.0818	2.0761	2.0706	2.0653	2.0601	2.0551	2.0502	2.0455	2.0408	2.0363	2.0319	2.0276	2.0234	2.0194	2.0154	2.0115	2.0076	2.0039	2.0002	1.9967	1.9931	1.9897	1.9863	1.983	1.9798	1.9766	1.9735	1.9704	1.9674	1.9645
2.2769	2.2581	2.2417	2.227	2.2138	2.2015	2.1902	2.1797	2.1698	2.1604	2.1516	2.1432	2.1352	2.1275	2.1202	2.1132	2.1064	2.0999	2.0937	2.0876	2.0818	2.0761	2.0706	2.0653	2.0601	2.0551	2.0502	2.0454	2.0408	2.0363	2.0319	2.0276	2.0234	2.0193	2.0153	2.0114	2.0076	2.0039	2.0002	1.9966	1.9931	1.9897	1.9863	1.983	1.9798	1.9766	1.9735	1.9704	1.9674	1.9644
2.2769	2.2581	2.2417	2.227	2.2137	2.2015	2.1902	2.1797	2.1698	2.1604	2.1516	2.1432	2.1352	2.1275	2.1202	2.1132	2.1064	2.0999	2.0936	2.0876	2.0817	2.0761	2.0706	2.0652	2.0601	2.055	2.0502	2.0454	2.0408	2.0363	2.0319	2.0276	2.0234	2.0193	2.0153	2.0114	2.0076	2.0038	2.0002	1.9966	1.9931	1.9897	1.9863	1.983	1.9797	1.9766	1.9734	1.9704	1.9674	1.9644
2.2768	2.2581	2.2417	2.227	2.2137	2.2015	2.1902	2.1797	2.1698	2.1604	2.1516	2.1432	2.1352	2.1275	2.1202	2.1132	2.1064	2.0999	2.0936	2.0876	2.0817	2.076	2.0705	2.0652	2.06	2.055	2.0501	2.0454	2.0408	2.0362	2.0318	2.0276	2.0234	2.0193	2.0153	2.0114	2.0076	2.0038	2.0002	1.9966	1.9931	1.9896	1.9863	1.983	1.9797	1.9765	1.9734	1.9703	1.9673	1.9644
[truncated: 950 more columns]

## Sheet: Figure 3F
A	0.0012579	0.044193	0.22576	0.58148	0.69812	0.72211	0.7505	0.8523	0.92969	0.97421	0.98754	0.99174	0.99446	0.99257	0.9907	0.99274	0.9934	0.99287
B	0.0021774	0.0011455	0.0013674	0.00054825	0.040543	0.29342	0.47131	0.75596	0.88843	0.96358	0.98374	0.99014	0.99361	0.99504	0.99464	0.99407	0.99501	0.9937
C	0.00066934	0.002604	0.00044209	0	0.00031686	0.00072047	0.10989	0.70599	0.86739	0.95308	0.981	0.99057	0.99266	0.99386	0.99395	0.99396	0.9944	0.99428
D	0.00063939	0.0010672	0.00086099	0.0024096	0.0003201	0	0	0.2246	0.81921	0.95168	0.98104	0.98812	0.99511	0.99582	0.99513	0.99669	0.99652	0.9944
E	0.004588	0.0021633	0.0017351	0.0058824	0	0.00025867	0	0.00029138	0.0014313	0.7539	0.96123	0.98065	0.98834	0.99246	0.9951	0.99471	0.99466	0.99432
Response time
	2.8822	2.3014	1.7771	1.222	0.8423

[truncated: 59 more sheets: Figure 4A, Figure 4B, Figure 4C, Figure 4D, Data S2A top, Data S2B top, Figure S4A, Figure S4B, Figure S4C, Figure 6B_top_left, Figure_6B_top_right, FigureS6B_bottom_left, FigureS6B_bottom_right, FigureS6C_top_left, FigureS6C_bottom_left, FigureS6C_right, Figure S7A, Figure S7B, Figure S7C, Figure S7D …]
