# Supplementary material for: Population Diversification in a Yeast Metabolic Program Promotes Anticipation of Environmental Shifts
Source: PLoS Biol. 2015 Jan 27;13(1):e1002042. doi: 10.1371/journal.pbio.1002042 (PMC4307983; doi:10.1371/journal.pbio.1002042)
Supplement: S2 Data — (ZIP) [file pbio.1002042.s002.zip]

Archive with 20 entries (16 files):
- S2_Data/
- S2_Data/__MACOSX/
- __MACOSX/
- __MACOSX/S2_Data/
- __MACOSX/S2_Data/.___MACOSX
- S2_Data/Figure1A.mat
- __MACOSX/S2_Data/._Figure1A.mat
- S2_Data/Figure3B.m
- __MACOSX/S2_Data/._Figure3B.m
- S2_Data/Figure3B.txt
- __MACOSX/S2_Data/._Figure3B.txt
- S2_Data/FigureS13B.m
- __MACOSX/S2_Data/._FigureS13B.m
- S2_Data/FigureS13B.txt
- __MACOSX/S2_Data/._FigureS13B.txt
- S2_Data/FigureS2B_bottom.mat
- __MACOSX/S2_Data/._FigureS2B_bottom.mat
- S2_Data/FigureS3.mat
- __MACOSX/S2_Data/._FigureS3.mat
- __MACOSX/._S2_Data
