# Supplementary material for: Population Diversification in a Yeast Metabolic Program Promotes Anticipation of Environmental Shifts
Source: PLoS Biol. 2015 Jan 27;13(1):e1002042. doi: 10.1371/journal.pbio.1002042 (PMC4307983; doi:10.1371/journal.pbio.1002042)
Supplement: S2 Data — (ZIP) [file pbio.1002042.s002.zip › S2_Data/Figure3B.m]

close all
clear all
clc

kf = 70.3148;
kft = 95.1900;
kfM = 56.2008;
kfs = 41.0654;
krt = 1.2369e+03;
krs = 700.1359;
kr = 3.3906e+03;
krM = 3.5636e+03;
KA = 41.6353;
KM = 67.3568;
KT = 33.8374;
KR = 14.0325;
aM = 0.7501;
alphaR = 2;
alphaA = 16.4882;
aT = 1.9644;
aoR = 0.7128;
gamA = 0.005;
gamAs = 0.0087;
gamM = 0.009;
gamMs = 0.009;
gamCA = 0.0150;
gamCT = 0.0235;
gamT = 0.0040;
gamR = 0.005;
alphao = 0.9267;

range1=linspace(0.01,200,1000);
range2=linspace(0.01,200,1000);
i = 1;
for glu = range1
    j=1;
    for g =range2
        p0 = kfs/(gamCA + krs);
        p1 = kft/(gamCT + krt);
        p2 = (glu*kfM)/(gamMs+krM);
        p3 =  g*kf;
        p4 = gamAs + kr;
        p5 = kfs - krs*p0;
        p6 = aM/(gamM+glu*kfM-krM*p2);
        p7 = (aT*KT)/(KT + p2*p6);
        p8 = kft - krt*p1;
        p9 = gamT^3*KA^3*KM^2+gamT^3*KA^3*p2^2*p6^2+KM^2*p7^3+p2^2*p6^2*p7^3;
        p10 = 3*gamT^2*KA^3*KM^2*p8+3*gamT^2*KA^3*p2^2*p6^2*p8;
        p11 = 3*gamT*KA^3*KM^2*p8^2+3*gamT*KA^3*p2^2*p6^2*p8^2;
        p12 = KA^3*KM^2*p8^3+KA^3*p2^2*p6^2*p8^3;
        p13 = alphaA*KM^2*p7^3;
        p14 = -p13*p4-alphao*p4*p9;
        p15 = -alphao*p10*p4-p13*p5-alphao*p5*p9;
        p16 = -alphao*p11*p4-alphao*p10*p5;
        p17 = -alphao*p12*p4-alphao*p11*p5;
        p18 = -alphao*p12*p5;
        p19 = kr*p3*p9-gamA*p4*p9-g*kf*p4*p9;
        p20 = kr*p10*p3-gamA*p10*p4-g*kf*p10*p4-gamA*p5*p9-g*kf*p5*p9;
        p21 = kr*p11*p3-gamA*p11*p4-g*kf*p11*p4-gamA*p10*p5-g*kf*p10*p5;
        p22 = kr*p12*p3-gamA*p12*p4-g*kf*p12*p4-gamA*p11*p5-g*kf*p11*p5;
        p23 = -gamA*p12*p5-g*kf*p12*p5;
    
        a0 = aoR*gamT^3*KR^2*p19*p4+alphaR*gamT*p19*p4*p7^2+aoR*gamT*p19*p4*p7^2;
        a1 = gamT^3*KR^2*(-kfs+krs*p0)*p14*p3-gamR*gamT^3*KR^2*p19*p4+aoR*gamT^3*KR^2*p20*p4+aoR*gamT^3*KR^2*p19*p5+gamT^2*KR^2*(-kft+krt*p1)*p19*p4*p7+gamT*(-kfs+krs*p0)*p14*p3*p7^2-gamR*gamT*p19*p4*p7^2+alphaR*gamT*p20*p4*p7^2+aoR*gamT*p20*p4*p7^2+alphaR*gamT*p19*p5*p7^2+aoR*gamT*p19*p5*p7^2+(-kft+krt*p1)*p19*p4*p7^3+3*aoR*gamT^2*KR^2*p19*p4*p8+alphaR*p19*p4*p7^2*p8+aoR*p19*p4*p7^2*p8;
        a2 = gamT^3*KR^2*(-kfs+krs*p0)*p15*p3-gamR*gamT^3*KR^2*p20*p4+aoR*gamT^3*KR^2*p21*p4-gamR*gamT^3*KR^2*p19*p5+aoR*gamT^3*KR^2*p20*p5+gamT^2*KR^2*(-kft+krt*p1)*p20*p4*p7+gamT^2*KR^2*(-kft+krt*p1)*p19*p5*p7+gamT*(-kfs+krs*p0)*p15*p3*p7^2-gamR*gamT*p20*p4*p7^2+alphaR*gamT*p21*p4*p7^2+aoR*gamT*p21*p4*p7^2-gamR*gamT*p19*p5*p7^2+alphaR*gamT*p20*p5*p7^2+aoR*gamT*p20*p5*p7^2+(-kft+krt*p1)*p20*p4*p7^3+(-kft+krt*p1)*p19*p5*p7^3+3*gamT^2*KR^2*(-kfs+krs*p0)*p14*p3*p8-3*gamR*gamT^2*KR^2*p19*p4*p8+3*aoR*gamT^2*KR^2*p20*p4*p8+3*aoR*gamT^2*KR^2*p19*p5*p8+2*gamT*KR^2*(-kft+krt*p1)*p19*p4*p7*p8+(-kfs+krs*p0)*p14*p3*p7^2*p8-gamR*p19*p4*p7^2*p8+alphaR*p20*p4*p7^2*p8+aoR*p20*p4*p7^2*p8+alphaR*p19*p5*p7^2*p8+aoR*p19*p5*p7^2*p8+3*aoR*gamT*KR^2*p19*p4*p8^2;
        a3 = gamT^3*KR^2*(-kfs+krs*p0)*p16*p3-gamR*gamT^3*KR^2*p21*p4+aoR*gamT^3*KR^2*p22*p4-gamR*gamT^3*KR^2*p20*p5+aoR*gamT^3*KR^2*p21*p5+gamT^2*KR^2*(-kft+krt*p1)*p21*p4*p7+gamT^2*KR^2*(-kft+krt*p1)*p20*p5*p7+gamT*(-kfs+krs*p0)*p16*p3*p7^2-gamR*gamT*p21*p4*p7^2+alphaR*gamT*p22*p4*p7^2+aoR*gamT*p22*p4*p7^2-gamR*gamT*p20*p5*p7^2+alphaR*gamT*p21*p5*p7^2+aoR*gamT*p21*p5*p7^2+(-kft+krt*p1)*p21*p4*p7^3+(-kft+krt*p1)*p20*p5*p7^3+3*gamT^2*KR^2*(-kfs+krs*p0)*p15*p3*p8-3*gamR*gamT^2*KR^2*p20*p4*p8+3*aoR*gamT^2*KR^2*p21*p4*p8-3*gamR*gamT^2*KR^2*p19*p5*p8+3*aoR*gamT^2*KR^2*p20*p5*p8+2*gamT*KR^2*(-kft+krt*p1)*p20*p4*p7*p8+2*gamT*KR^2*(-kft+krt*p1)*p19*p5*p7*p8+(-kfs+krs*p0)*p15*p3*p7^2*p8-gamR*p20*p4*p7^2*p8+alphaR*p21*p4*p7^2*p8+aoR*p21*p4*p7^2*p8-gamR*p19*p5*p7^2*p8+alphaR*p20*p5*p7^2*p8+aoR*p20*p5*p7^2*p8+3*gamT*KR^2*(-kfs+krs*p0)*p14*p3*p8^2-3*gamR*gamT*KR^2*p19*p4*p8^2+3*aoR*gamT*KR^2*p20*p4*p8^2+3*aoR*gamT*KR^2*p19*p5*p8^2+KR^2*(-kft+krt*p1)*p19*p4*p7*p8^2+aoR*KR^2*p19*p4*p8^3;
        a4 = gamT^3*KR^2*(-kfs+krs*p0)*p17*p3-gamR*gamT^3*KR^2*p22*p4+aoR*gamT^3*KR^2*p23*p4-gamR*gamT^3*KR^2*p21*p5+aoR*gamT^3*KR^2*p22*p5+gamT^2*KR^2*(-kft+krt*p1)*p22*p4*p7+gamT^2*KR^2*(-kft+krt*p1)*p21*p5*p7+gamT*(-kfs+krs*p0)*p17*p3*p7^2-gamR*gamT*p22*p4*p7^2+alphaR*gamT*p23*p4*p7^2+aoR*gamT*p23*p4*p7^2-gamR*gamT*p21*p5*p7^2+alphaR*gamT*p22*p5*p7^2+aoR*gamT*p22*p5*p7^2+(-kft+krt*p1)*p22*p4*p7^3+(-kft+krt*p1)*p21*p5*p7^3+3*gamT^2*KR^2*(-kfs+krs*p0)*p16*p3*p8-3*gamR*gamT^2*KR^2*p21*p4*p8+3*aoR*gamT^2*KR^2*p22*p4*p8-3*gamR*gamT^2*KR^2*p20*p5*p8+3*aoR*gamT^2*KR^2*p21*p5*p8+2*gamT*KR^2*(-kft+krt*p1)*p21*p4*p7*p8+2*gamT*KR^2*(-kft+krt*p1)*p20*p5*p7*p8+(-kfs+krs*p0)*p16*p3*p7^2*p8-gamR*p21*p4*p7^2*p8+alphaR*p22*p4*p7^2*p8+aoR*p22*p4*p7^2*p8-gamR*p20*p5*p7^2*p8+alphaR*p21*p5*p7^2*p8+aoR*p21*p5*p7^2*p8+3*gamT*KR^2*(-kfs+krs*p0)*p15*p3*p8^2-3*gamR*gamT*KR^2*p20*p4*p8^2+3*aoR*gamT*KR^2*p21*p4*p8^2-3*gamR*gamT*KR^2*p19*p5*p8^2+3*aoR*gamT*KR^2*p20*p5*p8^2+KR^2*(-kft+krt*p1)*p20*p4*p7*p8^2+KR^2*(-kft+krt*p1)*p19*p5*p7*p8^2+KR^2*(-kfs+krs*p0)*p14*p3*p8^3-gamR*KR^2*p19*p4*p8^3+aoR*KR^2*p20*p4*p8^3+aoR*KR^2*p19*p5*p8^3;
        a5 = gamT^3*KR^2*(-kfs+krs*p0)*p18*p3-gamR*gamT^3*KR^2*p23*p4-gamR*gamT^3*KR^2*p22*p5+aoR*gamT^3*KR^2*p23*p5+gamT^2*KR^2*(-kft+krt*p1)*p23*p4*p7+gamT^2*KR^2*(-kft+krt*p1)*p22*p5*p7+gamT*(-kfs+krs*p0)*p18*p3*p7^2-gamR*gamT*p23*p4*p7^2-gamR*gamT*p22*p5*p7^2+alphaR*gamT*p23*p5*p7^2+aoR*gamT*p23*p5*p7^2+(-kft+krt*p1)*p23*p4*p7^3+(-kft+krt*p1)*p22*p5*p7^3+3*gamT^2*KR^2*(-kfs+krs*p0)*p17*p3*p8-3*gamR*gamT^2*KR^2*p22*p4*p8+3*aoR*gamT^2*KR^2*p23*p4*p8-3*gamR*gamT^2*KR^2*p21*p5*p8+3*aoR*gamT^2*KR^2*p22*p5*p8+2*gamT*KR^2*(-kft+krt*p1)*p22*p4*p7*p8+2*gamT*KR^2*(-kft+krt*p1)*p21*p5*p7*p8+(-kfs+krs*p0)*p17*p3*p7^2*p8-gamR*p22*p4*p7^2*p8+alphaR*p23*p4*p7^2*p8+aoR*p23*p4*p7^2*p8-gamR*p21*p5*p7^2*p8+alphaR*p22*p5*p7^2*p8+aoR*p22*p5*p7^2*p8+3*gamT*KR^2*(-kfs+krs*p0)*p16*p3*p8^2-3*gamR*gamT*KR^2*p21*p4*p8^2+3*aoR*gamT*KR^2*p22*p4*p8^2-3*gamR*gamT*KR^2*p20*p5*p8^2+3*aoR*gamT*KR^2*p21*p5*p8^2+KR^2*(-kft+krt*p1)*p21*p4*p7*p8^2+KR^2*(-kft+krt*p1)*p20*p5*p7*p8^2+KR^2*(-kfs+krs*p0)*p15*p3*p8^3-gamR*KR^2*p20*p4*p8^3+aoR*KR^2*p21*p4*p8^3-gamR*KR^2*p19*p5*p8^3+aoR*KR^2*p20*p5*p8^3;
        a6 = -gamR*gamT^3*KR^2*p23*p5+gamT^2*KR^2*(-kft+krt*p1)*p23*p5*p7-gamR*gamT*p23*p5*p7^2+(-kft+krt*p1)*p23*p5*p7^3+3*gamT^2*KR^2*(-kfs+krs*p0)*p18*p3*p8-3*gamR*gamT^2*KR^2*p23*p4*p8-3*gamR*gamT^2*KR^2*p22*p5*p8+3*aoR*gamT^2*KR^2*p23*p5*p8+2*gamT*KR^2*(-kft+krt*p1)*p23*p4*p7*p8+2*gamT*KR^2*(-kft+krt*p1)*p22*p5*p7*p8+(-kfs+krs*p0)*p18*p3*p7^2*p8-gamR*p23*p4*p7^2*p8-gamR*p22*p5*p7^2*p8+alphaR*p23*p5*p7^2*p8+aoR*p23*p5*p7^2*p8+3*gamT*KR^2*(-kfs+krs*p0)*p17*p3*p8^2-3*gamR*gamT*KR^2*p22*p4*p8^2+3*aoR*gamT*KR^2*p23*p4*p8^2-3*gamR*gamT*KR^2*p21*p5*p8^2+3*aoR*gamT*KR^2*p22*p5*p8^2+KR^2*(-kft+krt*p1)*p22*p4*p7*p8^2+KR^2*(-kft+krt*p1)*p21*p5*p7*p8^2+KR^2*(-kfs+krs*p0)*p16*p3*p8^3-gamR*KR^2*p21*p4*p8^3+aoR*KR^2*p22*p4*p8^3-gamR*KR^2*p20*p5*p8^3+aoR*KR^2*p21*p5*p8^3;
        a7 = -3*gamR*gamT^2*KR^2*p23*p5*p8+2*gamT*KR^2*(-kft+krt*p1)*p23*p5*p7*p8-gamR*p23*p5*p7^2*p8+3*gamT*KR^2*(-kfs+krs*p0)*p18*p3*p8^2-3*gamR*gamT*KR^2*p23*p4*p8^2-3*gamR*gamT*KR^2*p22*p5*p8^2+3*aoR*gamT*KR^2*p23*p5*p8^2+KR^2*(-kft+krt*p1)*p23*p4*p7*p8^2+KR^2*(-kft+krt*p1)*p22*p5*p7*p8^2+KR^2*(-kfs+krs*p0)*p17*p3*p8^3-gamR*KR^2*p22*p4*p8^3+aoR*KR^2*p23*p4*p8^3-gamR*KR^2*p21*p5*p8^3+aoR*KR^2*p22*p5*p8^3;
        a8 = -3*gamR*gamT*KR^2*p23*p5*p8^2+KR^2*(-kft+krt*p1)*p23*p5*p7*p8^2+KR^2*(-kfs+krs*p0)*p18*p3*p8^3-gamR*KR^2*p23*p4*p8^3-gamR*KR^2*p22*p5*p8^3+aoR*KR^2*p23*p5*p8^3;
        a9 = -gamR*KR^2*p23*p5*p8^3;
        pp=[a9 a8 a7 a6 a5 a4 a3 a2 a1 a0];
        rts{i,j,:}=roots(pp);
        j=j+1;
    end
    i=i+1;
end


 for i = 1:length(range1)
     for j=1:length(range2)
        aa=rts{i,j};
        ind=and(imag(aa)==0,aa>=0);
        vRe{i,j}=aa(ind);
        g=range2(j);
        glu=range1(i);      
        p0 = kfs/(gamCA + krs);
        p1 = kft/(gamCT + krt);
        p2 = (glu*kfM)/(gamMs+krM);
        p3 =  g*kf;
        p4 = gamAs + kr;
        p5 = kfs - krs*p0;
        p6 = aM/(gamM+glu*kfM-krM*p2);
        p7 = (aT*KT)/(KT + p2*p6);
        p8 = kft - krt*p1;
        p9 = gamT^3*KA^3*KM^2+gamT^3*KA^3*p2^2*p6^2+KM^2*p7^3+p2^2*p6^2*p7^3;
        p10 = 3*gamT^2*KA^3*KM^2*p8+3*gamT^2*KA^3*p2^2*p6^2*p8;
        p11 = 3*gamT*KA^3*KM^2*p8^2+3*gamT*KA^3*p2^2*p6^2*p8^2;
        p12 = KA^3*KM^2*p8^3+KA^3*p2^2*p6^2*p8^3;
        p13 = alphaA*KM^2*p7^3;
        p14 = -p13*p4-alphao*p4*p9;
        p15 = -alphao*p10*p4-p13*p5-alphao*p5*p9;
        p16 = -alphao*p11*p4-alphao*p10*p5;
        p17 = -alphao*p12*p4-alphao*p11*p5;
        p18 = -alphao*p12*p5;
        p19 = kr*p3*p9-gamA*p4*p9-g*kf*p4*p9;
        p20 = kr*p10*p3-gamA*p10*p4-g*kf*p10*p4-gamA*p5*p9-g*kf*p5*p9;
        p21 = kr*p11*p3-gamA*p11*p4-g*kf*p11*p4-gamA*p10*p5-g*kf*p10*p5;
        p22 = kr*p12*p3-gamA*p12*p4-g*kf*p12*p4-gamA*p11*p5-g*kf*p11*p5;
        p23 = -gamA*p12*p5-g*kf*p12*p5;
        rr=0;
        for m = 1:length(vRe{i,j})
            R=vRe{i,j}(m);
            me = p6;
            A = (p14 + p15*R + p16*R^2 + p17*R^3 + p18*R^4)/(p19 + p20*R + p21*R^2 + p22*R^3 + p23*R^4);
            T = p7/(gamT + p8*R);
            
            soln=[A me R T];
            if (sum(soln>0)==4)
                rr=rr+1;
            end
            
        end
        
        numeqpts(i,j)=rr;

        if rr == 1
            Out(i,j) = (p3*A)/(p4 + p5*R) + A;
        else
            Out(i,j) = nan;
        end
        
     end
 end
 
figure
bb = log10(Out);
imagesc(range1,range2,bb',[nanmin(bb(:))-1, nanmax(bb(:))]);
colordata=colormap;
colordata(1,:)=[1 1 1];
colormap(colordata);
colormap(colordata);
set(gca,'YDir','normal');
set(gca,'FontSize',20);
set(gca,'FontWeight','bold');
colorbar
