# Supplementary material for: Population Diversification in a Yeast Metabolic Program Promotes Anticipation of Environmental Shifts
Source: PLoS Biol. 2015 Jan 27;13(1):e1002042. doi: 10.1371/journal.pbio.1002042 (PMC4307983; doi:10.1371/journal.pbio.1002042)
Supplement: S2 Data — (ZIP) [file pbio.1002042.s002.zip › S2_Data/FigureS13B.m]

close all
clear all
clc

kfg = 82.0466;
kf84 = 115.3922;
kf81 = 95.6088;
kr84 = 4.0901e+03;
kr81 = 102.2762;
krg = 3.2169e+03;
KG1 = 98.4861;
KG80 = 39.1730;
aG80 = 3.5629;
aG1 = 29.6799;
aG4 = 0.7449;
aoG1 = 0.3710;
aoG80 = 0.9640;
cG1 = 1.9315;
cG1s = 1.9617;
cC81 = 0.2327;
cC84 = 1.8447;
cG4 = 0.3299;

range1=linspace(0.001,0.04,1000);
range2=linspace(0.01,200,1000);
i = 1;
for gamG80 = range1
    j=1;
    for gal =range2
        
    gamG1 = cG1*gamG80;
    gamG1s = cG1s*gamG80;
    gamC81 = cC81*gamG80;
    gamC84 = cC84*gamG80;
    gamG4 = cG4*gamG80;

    a1 = gal*kfg*(gamC81+kr81);
    a2 = gamC81*gamG1s+gamG1s*kr81+gamC81*krg+kr81*krg;
    a3 = gamC81*kf81;
    a4 = gamC81 + kr81;
    a5 = gamC84 + kr84;
    b1 = a5*gamG4;
    b2 = a5*kf84-kf84*kr84;
    b3 = -a2*a5^3*aG1*aG4^3-a2*a5^3*aG4^3*aoG1-a2*aoG1*b1^3*KG1^3;
    b4 = -a3*a5^3*aG1*aG4^3-a3*a5^3*aG4^3*aoG1-a3*aoG1*b1^3*KG1^3-3*a2*aoG1*b1^2*b2*KG1^3;
    b5 = -3*a3*aoG1*b1^2*b2*KG1^3-3*a2*aoG1*b1*b2^2*KG1^3;
    b6 = -3*a3*aoG1*b1*b2^2*KG1^3-a2*aoG1*b2^3*KG1^3;
    b7 = -a3*aoG1*b2^3*KG1^3;
    b8 = a2*a5^3*aG4^3*(-gamG1-gal*kfg)+a2*b1^3*(-gamG1-gal*kfg)*KG1^3+a1*a5^3*aG4^3*krg+a1*b1^3*KG1^3*krg;
    b9 = a3*a5^3*aG4^3*(-gamG1-gal*kfg)+a3*b1^3*(-gamG1-gal*kfg)*KG1^3+3*a2*b1^2*b2*(-gamG1-gal*kfg)*KG1^3+3*a1*b1^2*b2*KG1^3*krg;
    b10 = 3*a3*b1^2*b2*(-gamG1-gal*kfg)*KG1^3+3*a2*b1*b2^2*(-gamG1-gal*kfg)*KG1^3+3*a1*b1*b2^2*KG1^3*krg;
    b11 = 3*a3*b1*b2^2*(-gamG1-gal*kfg)*KG1^3+a2*b2^3*(-gamG1-gal*kfg)*KG1^3+a1*b2^3*KG1^3*krg;
    b12 = a3*b2^3*(-gamG1-gal*kfg)*KG1^3;
    
    p0 = a2*a4*a5^2*aG4^2*aG80*b1*b8+a2*a4*a5^2*aG4^2*aoG80*b1*b8+a2*a4*aoG80*b1^3*b8*KG80^2;
    p1 = a3*a4*a5^2*aG4^2*aG80*b1*b8+a3*a4*a5^2*aG4^2*aoG80*b1*b8+a2*a4*a5^2*aG4^2*aG80*b2*b8+a2*a4*a5^2*aG4^2*aoG80*b2*b8+a2*a4*a5^2*aG4^2*aG80*b1*b9+a2*a4*a5^2*aG4^2*aoG80*b1*b9-a2*a4*a5^2*aG4^2*b1*b8*gamG80+a3*a4*aoG80*b1^3*b8*KG80^2+3*a2*a4*aoG80*b1^2*b2*b8*KG80^2+a2*a4*aoG80*b1^3*b9*KG80^2-a2*a4*b1^3*b8*gamG80*KG80^2+a1*a5^2*aG4^2*b1*b3*kf81*(-a4+kr81)+a1*b1^3*b3*kf81*KG80^2*(-a4+kr81)+a2*a4*a5^2*aG4^3*b8*kf84*(-a5+kr84)+a2*a4*aG4*b1^2*b8*kf84*KG80^2*(-a5+kr84);
    p2 = a2*a4*a5^2*aG4^2*aG80*b1*b10+a2*a4*a5^2*aG4^2*aoG80*b1*b10+a3*a4*a5^2*aG4^2*aG80*b2*b8+a3*a4*a5^2*aG4^2*aoG80*b2*b8+a3*a4*a5^2*aG4^2*aG80*b1*b9+a3*a4*a5^2*aG4^2*aoG80*b1*b9+a2*a4*a5^2*aG4^2*aG80*b2*b9+a2*a4*a5^2*aG4^2*aoG80*b2*b9-a3*a4*a5^2*aG4^2*b1*b8*gamG80-a2*a4*a5^2*aG4^2*b2*b8*gamG80-a2*a4*a5^2*aG4^2*b1*b9*gamG80+a2*a4*aoG80*b1^3*b10*KG80^2+3*a3*a4*aoG80*b1^2*b2*b8*KG80^2+3*a2*a4*aoG80*b1*b2^2*b8*KG80^2+a3*a4*aoG80*b1^3*b9*KG80^2+3*a2*a4*aoG80*b1^2*b2*b9*KG80^2-a3*a4*b1^3*b8*gamG80*KG80^2-3*a2*a4*b1^2*b2*b8*gamG80*KG80^2-a2*a4*b1^3*b9*gamG80*KG80^2+a1*a5^2*aG4^2*b2*b3*kf81*(-a4+kr81)+a1*a5^2*aG4^2*b1*b4*kf81*(-a4+kr81)+3*a1*b1^2*b2*b3*kf81*KG80^2*(-a4+kr81)+a1*b1^3*b4*kf81*KG80^2*(-a4+kr81)+a3*a4*a5^2*aG4^3*b8*kf84*(-a5+kr84)+a2*a4*a5^2*aG4^3*b9*kf84*(-a5+kr84)+a3*a4*aG4*b1^2*b8*kf84*KG80^2*(-a5+kr84)+2*a2*a4*aG4*b1*b2*b8*kf84*KG80^2*(-a5+kr84)+a2*a4*aG4*b1^2*b9*kf84*KG80^2*(-a5+kr84);
    p3 = a3*a4*a5^2*aG4^2*aG80*b1*b10+a3*a4*a5^2*aG4^2*aoG80*b1*b10+a2*a4*a5^2*aG4^2*aG80*b1*b11+a2*a4*a5^2*aG4^2*aoG80*b1*b11+a2*a4*a5^2*aG4^2*aG80*b10*b2+a2*a4*a5^2*aG4^2*aoG80*b10*b2+a3*a4*a5^2*aG4^2*aG80*b2*b9+a3*a4*a5^2*aG4^2*aoG80*b2*b9-a2*a4*a5^2*aG4^2*b1*b10*gamG80-a3*a4*a5^2*aG4^2*b2*b8*gamG80-a3*a4*a5^2*aG4^2*b1*b9*gamG80-a2*a4*a5^2*aG4^2*b2*b9*gamG80+a3*a4*aoG80*b1^3*b10*KG80^2+a2*a4*aoG80*b1^3*b11*KG80^2+3*a2*a4*aoG80*b1^2*b10*b2*KG80^2+3*a3*a4*aoG80*b1*b2^2*b8*KG80^2+a2*a4*aoG80*b2^3*b8*KG80^2+3*a3*a4*aoG80*b1^2*b2*b9*KG80^2+3*a2*a4*aoG80*b1*b2^2*b9*KG80^2-a2*a4*b1^3*b10*gamG80*KG80^2-3*a3*a4*b1^2*b2*b8*gamG80*KG80^2-3*a2*a4*b1*b2^2*b8*gamG80*KG80^2-a3*a4*b1^3*b9*gamG80*KG80^2-3*a2*a4*b1^2*b2*b9*gamG80*KG80^2+a1*a5^2*aG4^2*b2*b4*kf81*(-a4+kr81)+a1*a5^2*aG4^2*b1*b5*kf81*(-a4+kr81)+3*a1*b1*b2^2*b3*kf81*KG80^2*(-a4+kr81)+3*a1*b1^2*b2*b4*kf81*KG80^2*(-a4+kr81)+a1*b1^3*b5*kf81*KG80^2*(-a4+kr81)+a2*a4*a5^2*aG4^3*b10*kf84*(-a5+kr84)+a3*a4*a5^2*aG4^3*b9*kf84*(-a5+kr84)+a2*a4*aG4*b1^2*b10*kf84*KG80^2*(-a5+kr84)+2*a3*a4*aG4*b1*b2*b8*kf84*KG80^2*(-a5+kr84)+a2*a4*aG4*b2^2*b8*kf84*KG80^2*(-a5+kr84)+a3*a4*aG4*b1^2*b9*kf84*KG80^2*(-a5+kr84)+2*a2*a4*aG4*b1*b2*b9*kf84*KG80^2*(-a5+kr84);
    p4 = a3*a4*a5^2*aG4^2*aG80*b1*b11+a3*a4*a5^2*aG4^2*aoG80*b1*b11+a2*a4*a5^2*aG4^2*aG80*b1*b12+a2*a4*a5^2*aG4^2*aoG80*b1*b12+a3*a4*a5^2*aG4^2*aG80*b10*b2+a3*a4*a5^2*aG4^2*aoG80*b10*b2+a2*a4*a5^2*aG4^2*aG80*b11*b2+a2*a4*a5^2*aG4^2*aoG80*b11*b2-a3*a4*a5^2*aG4^2*b1*b10*gamG80-a2*a4*a5^2*aG4^2*b1*b11*gamG80-a2*a4*a5^2*aG4^2*b10*b2*gamG80-a3*a4*a5^2*aG4^2*b2*b9*gamG80+a3*a4*aoG80*b1^3*b11*KG80^2+a2*a4*aoG80*b1^3*b12*KG80^2+3*a3*a4*aoG80*b1^2*b10*b2*KG80^2+3*a2*a4*aoG80*b1^2*b11*b2*KG80^2+3*a2*a4*aoG80*b1*b10*b2^2*KG80^2+a3*a4*aoG80*b2^3*b8*KG80^2+3*a3*a4*aoG80*b1*b2^2*b9*KG80^2+a2*a4*aoG80*b2^3*b9*KG80^2-a3*a4*b1^3*b10*gamG80*KG80^2-a2*a4*b1^3*b11*gamG80*KG80^2-3*a2*a4*b1^2*b10*b2*gamG80*KG80^2-3*a3*a4*b1*b2^2*b8*gamG80*KG80^2-a2*a4*b2^3*b8*gamG80*KG80^2-3*a3*a4*b1^2*b2*b9*gamG80*KG80^2-3*a2*a4*b1*b2^2*b9*gamG80*KG80^2+a1*a5^2*aG4^2*b2*b5*kf81*(-a4+kr81)+a1*a5^2*aG4^2*b1*b6*kf81*(-a4+kr81)+a1*b2^3*b3*kf81*KG80^2*(-a4+kr81)+3*a1*b1*b2^2*b4*kf81*KG80^2*(-a4+kr81)+3*a1*b1^2*b2*b5*kf81*KG80^2*(-a4+kr81)+a1*b1^3*b6*kf81*KG80^2*(-a4+kr81)+a3*a4*a5^2*aG4^3*b10*kf84*(-a5+kr84)+a2*a4*a5^2*aG4^3*b11*kf84*(-a5+kr84)+a3*a4*aG4*b1^2*b10*kf84*KG80^2*(-a5+kr84)+a2*a4*aG4*b1^2*b11*kf84*KG80^2*(-a5+kr84)+2*a2*a4*aG4*b1*b10*b2*kf84*KG80^2*(-a5+kr84)+a3*a4*aG4*b2^2*b8*kf84*KG80^2*(-a5+kr84)+2*a3*a4*aG4*b1*b2*b9*kf84*KG80^2*(-a5+kr84)+a2*a4*aG4*b2^2*b9*kf84*KG80^2*(-a5+kr84);
    p5 = a3*a4*a5^2*aG4^2*aG80*b1*b12+a3*a4*a5^2*aG4^2*aoG80*b1*b12+a3*a4*a5^2*aG4^2*aG80*b11*b2+a3*a4*a5^2*aG4^2*aoG80*b11*b2+a2*a4*a5^2*aG4^2*aG80*b12*b2+a2*a4*a5^2*aG4^2*aoG80*b12*b2-a3*a4*a5^2*aG4^2*b1*b11*gamG80-a2*a4*a5^2*aG4^2*b1*b12*gamG80-a3*a4*a5^2*aG4^2*b10*b2*gamG80-a2*a4*a5^2*aG4^2*b11*b2*gamG80+a3*a4*aoG80*b1^3*b12*KG80^2+3*a3*a4*aoG80*b1^2*b11*b2*KG80^2+3*a2*a4*aoG80*b1^2*b12*b2*KG80^2+3*a3*a4*aoG80*b1*b10*b2^2*KG80^2+3*a2*a4*aoG80*b1*b11*b2^2*KG80^2+a2*a4*aoG80*b10*b2^3*KG80^2+a3*a4*aoG80*b2^3*b9*KG80^2-a3*a4*b1^3*b11*gamG80*KG80^2-a2*a4*b1^3*b12*gamG80*KG80^2-3*a3*a4*b1^2*b10*b2*gamG80*KG80^2-3*a2*a4*b1^2*b11*b2*gamG80*KG80^2-3*a2*a4*b1*b10*b2^2*gamG80*KG80^2-a3*a4*b2^3*b8*gamG80*KG80^2-3*a3*a4*b1*b2^2*b9*gamG80*KG80^2-a2*a4*b2^3*b9*gamG80*KG80^2+a1*a5^2*aG4^2*b2*b6*kf81*(-a4+kr81)+a1*a5^2*aG4^2*b1*b7*kf81*(-a4+kr81)+a1*b2^3*b4*kf81*KG80^2*(-a4+kr81)+3*a1*b1*b2^2*b5*kf81*KG80^2*(-a4+kr81)+3*a1*b1^2*b2*b6*kf81*KG80^2*(-a4+kr81)+a1*b1^3*b7*kf81*KG80^2*(-a4+kr81)+a3*a4*a5^2*aG4^3*b11*kf84*(-a5+kr84)+a2*a4*a5^2*aG4^3*b12*kf84*(-a5+kr84)+a3*a4*aG4*b1^2*b11*kf84*KG80^2*(-a5+kr84)+a2*a4*aG4*b1^2*b12*kf84*KG80^2*(-a5+kr84)+2*a3*a4*aG4*b1*b10*b2*kf84*KG80^2*(-a5+kr84)+2*a2*a4*aG4*b1*b11*b2*kf84*KG80^2*(-a5+kr84)+a2*a4*aG4*b10*b2^2*kf84*KG80^2*(-a5+kr84)+a3*a4*aG4*b2^2*b9*kf84*KG80^2*(-a5+kr84);
    p6 = a3*a4*a5^2*aG4^2*aG80*b12*b2+a3*a4*a5^2*aG4^2*aoG80*b12*b2-a3*a4*a5^2*aG4^2*b1*b12*gamG80-a3*a4*a5^2*aG4^2*b11*b2*gamG80-a2*a4*a5^2*aG4^2*b12*b2*gamG80+3*a3*a4*aoG80*b1^2*b12*b2*KG80^2+3*a3*a4*aoG80*b1*b11*b2^2*KG80^2+3*a2*a4*aoG80*b1*b12*b2^2*KG80^2+a3*a4*aoG80*b10*b2^3*KG80^2+a2*a4*aoG80*b11*b2^3*KG80^2-a3*a4*b1^3*b12*gamG80*KG80^2-3*a3*a4*b1^2*b11*b2*gamG80*KG80^2-3*a2*a4*b1^2*b12*b2*gamG80*KG80^2-3*a3*a4*b1*b10*b2^2*gamG80*KG80^2-3*a2*a4*b1*b11*b2^2*gamG80*KG80^2-a2*a4*b10*b2^3*gamG80*KG80^2-a3*a4*b2^3*b9*gamG80*KG80^2+a1*a5^2*aG4^2*b2*b7*kf81*(-a4+kr81)+a1*b2^3*b5*kf81*KG80^2*(-a4+kr81)+3*a1*b1*b2^2*b6*kf81*KG80^2*(-a4+kr81)+3*a1*b1^2*b2*b7*kf81*KG80^2*(-a4+kr81)+a3*a4*a5^2*aG4^3*b12*kf84*(-a5+kr84)+a3*a4*aG4*b1^2*b12*kf84*KG80^2*(-a5+kr84)+2*a3*a4*aG4*b1*b11*b2*kf84*KG80^2*(-a5+kr84)+2*a2*a4*aG4*b1*b12*b2*kf84*KG80^2*(-a5+kr84)+a3*a4*aG4*b10*b2^2*kf84*KG80^2*(-a5+kr84)+a2*a4*aG4*b11*b2^2*kf84*KG80^2*(-a5+kr84);
    p7 = -a3*a4*a5^2*aG4^2*b12*b2*gamG80+3*a3*a4*aoG80*b1*b12*b2^2*KG80^2+a3*a4*aoG80*b11*b2^3*KG80^2+a2*a4*aoG80*b12*b2^3*KG80^2-3*a3*a4*b1^2*b12*b2*gamG80*KG80^2-3*a3*a4*b1*b11*b2^2*gamG80*KG80^2-3*a2*a4*b1*b12*b2^2*gamG80*KG80^2-a3*a4*b10*b2^3*gamG80*KG80^2-a2*a4*b11*b2^3*gamG80*KG80^2+a1*b2^3*b6*kf81*KG80^2*(-a4+kr81)+3*a1*b1*b2^2*b7*kf81*KG80^2*(-a4+kr81)+2*a3*a4*aG4*b1*b12*b2*kf84*KG80^2*(-a5+kr84)+a3*a4*aG4*b11*b2^2*kf84*KG80^2*(-a5+kr84)+a2*a4*aG4*b12*b2^2*kf84*KG80^2*(-a5+kr84);
    p8 = a3*a4*aoG80*b12*b2^3*KG80^2-3*a3*a4*b1*b12*b2^2*gamG80*KG80^2-a3*a4*b11*b2^3*gamG80*KG80^2-a2*a4*b12*b2^3*gamG80*KG80^2+a1*b2^3*b7*kf81*KG80^2*(-a4+kr81)+a3*a4*aG4*b12*b2^2*kf84*KG80^2*(-a5+kr84);
    p9 = -a3*a4*b12*b2^3*gamG80*KG80^2;
    
    pp=[p9 p8 p7 p6 p5 p4 p3 p2 p1 p0];
    rts{i,j,:}=roots(pp);
    j=j+1;
    end
    i=i+1;
end


 for i = 1:length(range1)
     for j=1:length(range2)
       
        aa=rts{i,j};
        ind=and(imag(aa)==0,aa>=0);
        vRe{i,j}=aa(ind);
        g=range2(j);
        glu=range1(i);
        
        a1 = gal*kfg*(gamC81+kr81);
        a2 = gamC81*gamG1s+gamG1s*kr81+gamC81*krg+kr81*krg;
        a3 = gamC81*kf81;
        a4 = gamC81 + kr81;
        a5 = gamC84 + kr84;
        b1 = a5*gamG4;
        b2 = a5*kf84-kf84*kr84;
        b3 = -a2*a5^3*aG1*aG4^3-a2*a5^3*aG4^3*aoG1-a2*aoG1*b1^3*KG1^3;
        b4 = -a3*a5^3*aG1*aG4^3-a3*a5^3*aG4^3*aoG1-a3*aoG1*b1^3*KG1^3-3*a2*aoG1*b1^2*b2*KG1^3;
        b5 = -3*a3*aoG1*b1^2*b2*KG1^3-3*a2*aoG1*b1*b2^2*KG1^3;
        b6 = -3*a3*aoG1*b1*b2^2*KG1^3-a2*aoG1*b2^3*KG1^3;
        b7 = -a3*aoG1*b2^3*KG1^3;
        b8 = a2*a5^3*aG4^3*(-gamG1-gal*kfg)+a2*b1^3*(-gamG1-gal*kfg)*KG1^3+a1*a5^3*aG4^3*krg+a1*b1^3*KG1^3*krg;
        b9 = a3*a5^3*aG4^3*(-gamG1-gal*kfg)+a3*b1^3*(-gamG1-gal*kfg)*KG1^3+3*a2*b1^2*b2*(-gamG1-gal*kfg)*KG1^3+3*a1*b1^2*b2*KG1^3*krg;
        b10 = 3*a3*b1^2*b2*(-gamG1-gal*kfg)*KG1^3+3*a2*b1*b2^2*(-gamG1-gal*kfg)*KG1^3+3*a1*b1*b2^2*KG1^3*krg;
        b11 = 3*a3*b1*b2^2*(-gamG1-gal*kfg)*KG1^3+a2*b2^3*(-gamG1-gal*kfg)*KG1^3+a1*b2^3*KG1^3*krg;
        b12 = a3*b2^3*(-gamG1-gal*kfg)*KG1^3;
    
        p0 = a2*a4*a5^2*aG4^2*aG80*b1*b8+a2*a4*a5^2*aG4^2*aoG80*b1*b8+a2*a4*aoG80*b1^3*b8*KG80^2;
        p1 = a3*a4*a5^2*aG4^2*aG80*b1*b8+a3*a4*a5^2*aG4^2*aoG80*b1*b8+a2*a4*a5^2*aG4^2*aG80*b2*b8+a2*a4*a5^2*aG4^2*aoG80*b2*b8+a2*a4*a5^2*aG4^2*aG80*b1*b9+a2*a4*a5^2*aG4^2*aoG80*b1*b9-a2*a4*a5^2*aG4^2*b1*b8*gamG80+a3*a4*aoG80*b1^3*b8*KG80^2+3*a2*a4*aoG80*b1^2*b2*b8*KG80^2+a2*a4*aoG80*b1^3*b9*KG80^2-a2*a4*b1^3*b8*gamG80*KG80^2+a1*a5^2*aG4^2*b1*b3*kf81*(-a4+kr81)+a1*b1^3*b3*kf81*KG80^2*(-a4+kr81)+a2*a4*a5^2*aG4^3*b8*kf84*(-a5+kr84)+a2*a4*aG4*b1^2*b8*kf84*KG80^2*(-a5+kr84);
        p2 = a2*a4*a5^2*aG4^2*aG80*b1*b10+a2*a4*a5^2*aG4^2*aoG80*b1*b10+a3*a4*a5^2*aG4^2*aG80*b2*b8+a3*a4*a5^2*aG4^2*aoG80*b2*b8+a3*a4*a5^2*aG4^2*aG80*b1*b9+a3*a4*a5^2*aG4^2*aoG80*b1*b9+a2*a4*a5^2*aG4^2*aG80*b2*b9+a2*a4*a5^2*aG4^2*aoG80*b2*b9-a3*a4*a5^2*aG4^2*b1*b8*gamG80-a2*a4*a5^2*aG4^2*b2*b8*gamG80-a2*a4*a5^2*aG4^2*b1*b9*gamG80+a2*a4*aoG80*b1^3*b10*KG80^2+3*a3*a4*aoG80*b1^2*b2*b8*KG80^2+3*a2*a4*aoG80*b1*b2^2*b8*KG80^2+a3*a4*aoG80*b1^3*b9*KG80^2+3*a2*a4*aoG80*b1^2*b2*b9*KG80^2-a3*a4*b1^3*b8*gamG80*KG80^2-3*a2*a4*b1^2*b2*b8*gamG80*KG80^2-a2*a4*b1^3*b9*gamG80*KG80^2+a1*a5^2*aG4^2*b2*b3*kf81*(-a4+kr81)+a1*a5^2*aG4^2*b1*b4*kf81*(-a4+kr81)+3*a1*b1^2*b2*b3*kf81*KG80^2*(-a4+kr81)+a1*b1^3*b4*kf81*KG80^2*(-a4+kr81)+a3*a4*a5^2*aG4^3*b8*kf84*(-a5+kr84)+a2*a4*a5^2*aG4^3*b9*kf84*(-a5+kr84)+a3*a4*aG4*b1^2*b8*kf84*KG80^2*(-a5+kr84)+2*a2*a4*aG4*b1*b2*b8*kf84*KG80^2*(-a5+kr84)+a2*a4*aG4*b1^2*b9*kf84*KG80^2*(-a5+kr84);
        p3 = a3*a4*a5^2*aG4^2*aG80*b1*b10+a3*a4*a5^2*aG4^2*aoG80*b1*b10+a2*a4*a5^2*aG4^2*aG80*b1*b11+a2*a4*a5^2*aG4^2*aoG80*b1*b11+a2*a4*a5^2*aG4^2*aG80*b10*b2+a2*a4*a5^2*aG4^2*aoG80*b10*b2+a3*a4*a5^2*aG4^2*aG80*b2*b9+a3*a4*a5^2*aG4^2*aoG80*b2*b9-a2*a4*a5^2*aG4^2*b1*b10*gamG80-a3*a4*a5^2*aG4^2*b2*b8*gamG80-a3*a4*a5^2*aG4^2*b1*b9*gamG80-a2*a4*a5^2*aG4^2*b2*b9*gamG80+a3*a4*aoG80*b1^3*b10*KG80^2+a2*a4*aoG80*b1^3*b11*KG80^2+3*a2*a4*aoG80*b1^2*b10*b2*KG80^2+3*a3*a4*aoG80*b1*b2^2*b8*KG80^2+a2*a4*aoG80*b2^3*b8*KG80^2+3*a3*a4*aoG80*b1^2*b2*b9*KG80^2+3*a2*a4*aoG80*b1*b2^2*b9*KG80^2-a2*a4*b1^3*b10*gamG80*KG80^2-3*a3*a4*b1^2*b2*b8*gamG80*KG80^2-3*a2*a4*b1*b2^2*b8*gamG80*KG80^2-a3*a4*b1^3*b9*gamG80*KG80^2-3*a2*a4*b1^2*b2*b9*gamG80*KG80^2+a1*a5^2*aG4^2*b2*b4*kf81*(-a4+kr81)+a1*a5^2*aG4^2*b1*b5*kf81*(-a4+kr81)+3*a1*b1*b2^2*b3*kf81*KG80^2*(-a4+kr81)+3*a1*b1^2*b2*b4*kf81*KG80^2*(-a4+kr81)+a1*b1^3*b5*kf81*KG80^2*(-a4+kr81)+a2*a4*a5^2*aG4^3*b10*kf84*(-a5+kr84)+a3*a4*a5^2*aG4^3*b9*kf84*(-a5+kr84)+a2*a4*aG4*b1^2*b10*kf84*KG80^2*(-a5+kr84)+2*a3*a4*aG4*b1*b2*b8*kf84*KG80^2*(-a5+kr84)+a2*a4*aG4*b2^2*b8*kf84*KG80^2*(-a5+kr84)+a3*a4*aG4*b1^2*b9*kf84*KG80^2*(-a5+kr84)+2*a2*a4*aG4*b1*b2*b9*kf84*KG80^2*(-a5+kr84);
        p4 = a3*a4*a5^2*aG4^2*aG80*b1*b11+a3*a4*a5^2*aG4^2*aoG80*b1*b11+a2*a4*a5^2*aG4^2*aG80*b1*b12+a2*a4*a5^2*aG4^2*aoG80*b1*b12+a3*a4*a5^2*aG4^2*aG80*b10*b2+a3*a4*a5^2*aG4^2*aoG80*b10*b2+a2*a4*a5^2*aG4^2*aG80*b11*b2+a2*a4*a5^2*aG4^2*aoG80*b11*b2-a3*a4*a5^2*aG4^2*b1*b10*gamG80-a2*a4*a5^2*aG4^2*b1*b11*gamG80-a2*a4*a5^2*aG4^2*b10*b2*gamG80-a3*a4*a5^2*aG4^2*b2*b9*gamG80+a3*a4*aoG80*b1^3*b11*KG80^2+a2*a4*aoG80*b1^3*b12*KG80^2+3*a3*a4*aoG80*b1^2*b10*b2*KG80^2+3*a2*a4*aoG80*b1^2*b11*b2*KG80^2+3*a2*a4*aoG80*b1*b10*b2^2*KG80^2+a3*a4*aoG80*b2^3*b8*KG80^2+3*a3*a4*aoG80*b1*b2^2*b9*KG80^2+a2*a4*aoG80*b2^3*b9*KG80^2-a3*a4*b1^3*b10*gamG80*KG80^2-a2*a4*b1^3*b11*gamG80*KG80^2-3*a2*a4*b1^2*b10*b2*gamG80*KG80^2-3*a3*a4*b1*b2^2*b8*gamG80*KG80^2-a2*a4*b2^3*b8*gamG80*KG80^2-3*a3*a4*b1^2*b2*b9*gamG80*KG80^2-3*a2*a4*b1*b2^2*b9*gamG80*KG80^2+a1*a5^2*aG4^2*b2*b5*kf81*(-a4+kr81)+a1*a5^2*aG4^2*b1*b6*kf81*(-a4+kr81)+a1*b2^3*b3*kf81*KG80^2*(-a4+kr81)+3*a1*b1*b2^2*b4*kf81*KG80^2*(-a4+kr81)+3*a1*b1^2*b2*b5*kf81*KG80^2*(-a4+kr81)+a1*b1^3*b6*kf81*KG80^2*(-a4+kr81)+a3*a4*a5^2*aG4^3*b10*kf84*(-a5+kr84)+a2*a4*a5^2*aG4^3*b11*kf84*(-a5+kr84)+a3*a4*aG4*b1^2*b10*kf84*KG80^2*(-a5+kr84)+a2*a4*aG4*b1^2*b11*kf84*KG80^2*(-a5+kr84)+2*a2*a4*aG4*b1*b10*b2*kf84*KG80^2*(-a5+kr84)+a3*a4*aG4*b2^2*b8*kf84*KG80^2*(-a5+kr84)+2*a3*a4*aG4*b1*b2*b9*kf84*KG80^2*(-a5+kr84)+a2*a4*aG4*b2^2*b9*kf84*KG80^2*(-a5+kr84);
        p5 = a3*a4*a5^2*aG4^2*aG80*b1*b12+a3*a4*a5^2*aG4^2*aoG80*b1*b12+a3*a4*a5^2*aG4^2*aG80*b11*b2+a3*a4*a5^2*aG4^2*aoG80*b11*b2+a2*a4*a5^2*aG4^2*aG80*b12*b2+a2*a4*a5^2*aG4^2*aoG80*b12*b2-a3*a4*a5^2*aG4^2*b1*b11*gamG80-a2*a4*a5^2*aG4^2*b1*b12*gamG80-a3*a4*a5^2*aG4^2*b10*b2*gamG80-a2*a4*a5^2*aG4^2*b11*b2*gamG80+a3*a4*aoG80*b1^3*b12*KG80^2+3*a3*a4*aoG80*b1^2*b11*b2*KG80^2+3*a2*a4*aoG80*b1^2*b12*b2*KG80^2+3*a3*a4*aoG80*b1*b10*b2^2*KG80^2+3*a2*a4*aoG80*b1*b11*b2^2*KG80^2+a2*a4*aoG80*b10*b2^3*KG80^2+a3*a4*aoG80*b2^3*b9*KG80^2-a3*a4*b1^3*b11*gamG80*KG80^2-a2*a4*b1^3*b12*gamG80*KG80^2-3*a3*a4*b1^2*b10*b2*gamG80*KG80^2-3*a2*a4*b1^2*b11*b2*gamG80*KG80^2-3*a2*a4*b1*b10*b2^2*gamG80*KG80^2-a3*a4*b2^3*b8*gamG80*KG80^2-3*a3*a4*b1*b2^2*b9*gamG80*KG80^2-a2*a4*b2^3*b9*gamG80*KG80^2+a1*a5^2*aG4^2*b2*b6*kf81*(-a4+kr81)+a1*a5^2*aG4^2*b1*b7*kf81*(-a4+kr81)+a1*b2^3*b4*kf81*KG80^2*(-a4+kr81)+3*a1*b1*b2^2*b5*kf81*KG80^2*(-a4+kr81)+3*a1*b1^2*b2*b6*kf81*KG80^2*(-a4+kr81)+a1*b1^3*b7*kf81*KG80^2*(-a4+kr81)+a3*a4*a5^2*aG4^3*b11*kf84*(-a5+kr84)+a2*a4*a5^2*aG4^3*b12*kf84*(-a5+kr84)+a3*a4*aG4*b1^2*b11*kf84*KG80^2*(-a5+kr84)+a2*a4*aG4*b1^2*b12*kf84*KG80^2*(-a5+kr84)+2*a3*a4*aG4*b1*b10*b2*kf84*KG80^2*(-a5+kr84)+2*a2*a4*aG4*b1*b11*b2*kf84*KG80^2*(-a5+kr84)+a2*a4*aG4*b10*b2^2*kf84*KG80^2*(-a5+kr84)+a3*a4*aG4*b2^2*b9*kf84*KG80^2*(-a5+kr84);
        p6 = a3*a4*a5^2*aG4^2*aG80*b12*b2+a3*a4*a5^2*aG4^2*aoG80*b12*b2-a3*a4*a5^2*aG4^2*b1*b12*gamG80-a3*a4*a5^2*aG4^2*b11*b2*gamG80-a2*a4*a5^2*aG4^2*b12*b2*gamG80+3*a3*a4*aoG80*b1^2*b12*b2*KG80^2+3*a3*a4*aoG80*b1*b11*b2^2*KG80^2+3*a2*a4*aoG80*b1*b12*b2^2*KG80^2+a3*a4*aoG80*b10*b2^3*KG80^2+a2*a4*aoG80*b11*b2^3*KG80^2-a3*a4*b1^3*b12*gamG80*KG80^2-3*a3*a4*b1^2*b11*b2*gamG80*KG80^2-3*a2*a4*b1^2*b12*b2*gamG80*KG80^2-3*a3*a4*b1*b10*b2^2*gamG80*KG80^2-3*a2*a4*b1*b11*b2^2*gamG80*KG80^2-a2*a4*b10*b2^3*gamG80*KG80^2-a3*a4*b2^3*b9*gamG80*KG80^2+a1*a5^2*aG4^2*b2*b7*kf81*(-a4+kr81)+a1*b2^3*b5*kf81*KG80^2*(-a4+kr81)+3*a1*b1*b2^2*b6*kf81*KG80^2*(-a4+kr81)+3*a1*b1^2*b2*b7*kf81*KG80^2*(-a4+kr81)+a3*a4*a5^2*aG4^3*b12*kf84*(-a5+kr84)+a3*a4*aG4*b1^2*b12*kf84*KG80^2*(-a5+kr84)+2*a3*a4*aG4*b1*b11*b2*kf84*KG80^2*(-a5+kr84)+2*a2*a4*aG4*b1*b12*b2*kf84*KG80^2*(-a5+kr84)+a3*a4*aG4*b10*b2^2*kf84*KG80^2*(-a5+kr84)+a2*a4*aG4*b11*b2^2*kf84*KG80^2*(-a5+kr84);
        p7 = -a3*a4*a5^2*aG4^2*b12*b2*gamG80+3*a3*a4*aoG80*b1*b12*b2^2*KG80^2+a3*a4*aoG80*b11*b2^3*KG80^2+a2*a4*aoG80*b12*b2^3*KG80^2-3*a3*a4*b1^2*b12*b2*gamG80*KG80^2-3*a3*a4*b1*b11*b2^2*gamG80*KG80^2-3*a2*a4*b1*b12*b2^2*gamG80*KG80^2-a3*a4*b10*b2^3*gamG80*KG80^2-a2*a4*b11*b2^3*gamG80*KG80^2+a1*b2^3*b6*kf81*KG80^2*(-a4+kr81)+3*a1*b1*b2^2*b7*kf81*KG80^2*(-a4+kr81)+2*a3*a4*aG4*b1*b12*b2*kf84*KG80^2*(-a5+kr84)+a3*a4*aG4*b11*b2^2*kf84*KG80^2*(-a5+kr84)+a2*a4*aG4*b12*b2^2*kf84*KG80^2*(-a5+kr84);
        p8 = a3*a4*aoG80*b12*b2^3*KG80^2-3*a3*a4*b1*b12*b2^2*gamG80*KG80^2-a3*a4*b11*b2^3*gamG80*KG80^2-a2*a4*b12*b2^3*gamG80*KG80^2+a1*b2^3*b7*kf81*KG80^2*(-a4+kr81)+a3*a4*aG4*b12*b2^2*kf84*KG80^2*(-a5+kr84);
        p9 = -a3*a4*b12*b2^3*gamG80*KG80^2;

        rr=0;
        for m = 1:length(vRe{i,j})
            G80=vRe{i,j}(m);
            G4 = (a5*aG4)/(b1+b2*G80);
            G1 = (b3+b4*G80+b5*G80^2+b6*G80^3+b7*G80^4)/(b8+b9*G80+b10*G80^2+b11*G80^3+b12*G80^4);
            
            soln=[G1 G4 G80];
            if (sum(soln>0)==3)
                rr=rr+1;
            end
            
        end
        
        numeqpts(i,j)=rr;

        if rr == 1
            Out(i,j) = (G1*a1)/(a2+a3*G80) + G1;
        else
            Out(i,j) = nan;
        end
        
     end
 end


figure
bb = log10(Out);
imagesc(range1,range2,bb',[nanmin(bb(:))-1, nanmax(bb(:))]);
colordata=colormap;
colordata(1,:)=[1 1 1];
colormap(colordata);
colormap(colordata);
set(gca,'YDir','normal');
set(gca,'FontSize',20);
set(gca,'FontWeight','bold');
colorbar


 
