# Supplementary material for: Population Diversification in a Yeast Metabolic Program Promotes Anticipation of Environmental Shifts
Source: PLoS Biol. 2015 Jan 27;13(1):e1002042. doi: 10.1371/journal.pbio.1002042 (PMC4307983; doi:10.1371/journal.pbio.1002042)
Supplement: S1 Table — (XLS) [file pbio.1002042.s025.xls]

## Sheet: Table_S1.txt
Parameter	Description	Units	Parameter Value
k_{fg}	forward binding rate of galactose to Gal1p	(nM min)^{-1}	70.3
k_{rg}	unbinding rate of galactose to Gal1p	min^{-1}	3391
k_{fR}	forward binding rate of glucose to R	(nM min)^{-1}	56.2
k_{rR}	unbinding rate of glucose to R	min^{-1}	3564
k_{f81}	forward binding rate of Gal1p to Gal80p	(nM min)^{-1}	41.1
k_{r81}	unbinding rate of Gal1p from Gal80p	min^{-1}	700.1
k_{f84}	forward binding rate of Gal4p to Gal80p	(nM min)^{-1}	95.2
k_{r84}	unbinding rate of Gal4p from Gal80p	min^{-1}	1237
alpha_{oG1}	Basal Gal1p production rate	nM min^{-1}	0.93
alpha_{G1}	Gal1p production rate	nM min^{-1}	16.5
alpha_{G4}	Gal4p production rate	nM min^{-1}	2
alpha_{oG80}	Basal Gal80p production rate	nM min^{-1}	0.71
alpha_{G80}	Gal80p production rate	nM min^{-1}	2
alpha_{R}	R production rate	nM min^{-1}	0.75
K_{G1}	GAL1 transcriptional activation threshold	nM	41.6
K_{R1}	GAL1 transcriptional repression threshold	nM	67.4
K_{R4}	GAL4 transcriptional repression threshold	nM	33.8
K_{G80}	GAL80 transcriptional activation threshold	nM	14
n_{1}	GAL1 activation Hill coefficient	dimensionless	3
n_{R1}	GAL1 repression Hill coefficient	dimensionless	2
n_{R4}	GAL4 repression Hill coefficient	dimensionless	1
n_{80}	GAL80 Hill coefficient	dimensionless	2
gamma_{G1}	Gal1p degradation rate	min^{-1}	0.005
gamma_{G1s}	Gal1p^* degradation rate	min^{-1}	0.0087
gamma_{G4}	Gal4p degradation rate	min^{-1}	0.004
gamma_{G80}	Gal80p degradation rate	min^{-1}	0.005
gamma_{R}	R degradation rate	min^{-1}	0.009
gamma_{Rs}	R degradation rate	min^{-1}	0.009
gamma_{C81}	Gal1p-Gal80p (C81) degradation rate	min^{-1}	0.015
gamma_{C84}	Gal4p-Gal80p (C84) degradation rate	min^{-1}	0.024
alpha_{G80s}	constant Gal80p production rate	nM min^{-1}	2.5
