# Supplementary material for: Population Diversification in a Yeast Metabolic Program Promotes Anticipation of Environmental Shifts
Source: PLoS Biol. 2015 Jan 27;13(1):e1002042. doi: 10.1371/journal.pbio.1002042 (PMC4307983; doi:10.1371/journal.pbio.1002042)
Supplement: S2 Table — (XLS) [file pbio.1002042.s026.xls]

## Sheet: Table_S2.txt
Parameter	Description	Units	Parameter Value
k_{fg}	forward binding rate of galactose to Gal1p	(nM min)^{-1}	82
k_{rg}	unbinding rate of galactose to Gal1p	min^{-1}	3217
k_{f81}	forward binding rate of Gal1p to Gal80p	(nM min)^{-1}	95.6
k_{r81}	unbinding rate of Gal1p from Gal80p	min^{-1}	102.3
k_{f84}	forward binding rate of Gal4p to Gal80p	(nM min)^{-1}	115.4
k_{r84}	unbinding rate of Gal4p from Gal80p	min^{-1}	4090
alpha_{oG1}	Basal Gal1p production rate	nM min^{-1}	0.37
alpha_{G1}	Gal1p production rate	nM min^{-1}	29.7
alpha_{G4}	Gal4p production rate	nM min^{-1}	0.74
alpha_{oG80}	Basal Gal80p production rate	nM min^{-1}	0.96
alpha_{G80}	Gal80p production rate	nM min^{-1}	3.6
K_{G1}	{GAL1} transcriptional activation threshold	nM	98.5
K_{G80}	{GAL80} transcriptional activation threshold	nM	39.2
n_{1}	{GAL1} activation Hill coefficient	dimensionless	3
n_{80}	{GAL80} Hill coefficient	dimensionless	2
c_{G1}	scaling constant for Gal1p degradation rate	dimensionless	1.9
c_{G1s}	scaling constant for Gal1p^* degradation rate	dimensionless	2
c_{G4}	scaling constant for Gal4p degradation rate	dimensionless	0.33
c_{C81}	scaling constant for Gal1p-Gal80p (C81) degradation rate	dimensionless	0.23
c_{C84}	scaling constant for Gal4p-Gal80p (C84) degradation rate	dimensionless	1.84
