# Supplementary material for: Population Diversification in a Yeast Metabolic Program Promotes Anticipation of Environmental Shifts
Source: PLoS Biol. 2015 Jan 27;13(1):e1002042. doi: 10.1371/journal.pbio.1002042 (PMC4307983; doi:10.1371/journal.pbio.1002042)
Supplement: S3 Table — All strains were W303. *These strains have been described previously [14]. (XLSX) [file pbio.1002042.s027.xlsx]

## Sheet: test.txt
Strain name	Genotype
Wild-type (WT) P_{GAL1}Venus	MATa leu2::LEU2, trp1::TRP1-P_{GAL1}Venus, ura3::URA3, ade2::ADE2, his3::HIS3
WT P_{GAL2}Venus	MATa leu2::LEU2, trp1::TRP1-P_{GAL2}Venus, ura3::URA3, ade2::ADE2, his3::HIS3
WT P_{GAL7}Venus	MATa leu2::LEU2, trp1::TRP1-P_{GAL7}Venus, ura3::URA3, ade2::ADE2, his3::HIS3
WT P_{GAL10}Venus	MATa leu2::LEU2, trp1::TRP1-P_{GAL10}Venus, ura3::URA3, ade2::ADE2, his3::HIS3
WT P_{GAL2}Gal2-Venus, P_{GAL10}mCherry	MATa leu2, trp1, ura3::URA3-P_{GAL10}mCherry, ade2::ADE2, his3::HIS3-P_{GAL2}Gal2-Venus
Gal4-C14Y P_{GAL10}Venus	MATa leu2::LEU2, trp1::TRP1-P_{GAL10}Venus, ura3::URA3-P_{GAL4}Gal4-C14Y, ade2::ADE2, his3::HIS3, GAL4::HPH
Gal4-ER P_{GAL10}Venus	MATa leu2, trp1::TRP1-P_{GAL10}Venus, ura3::URA3-P_{ADH1}GAL4DBD-ER-MSN2AD, ade2::ADE2, his3, GAL4::HPH
HXK2Δ	MATa leu2, trp1::TRP1-P_{GAL10}Venus, ura3, ade2::ADE2, his3, HXK2::NAT
CTI6Δ	MATa leu2, trp1::TRP1-P_{GAL10}Venus, ura3, ade2::ADE2, his3, CTI6::NAT
Mig1_{4m}	MATa leu2::LEU2-P_{MIG1}MIG1-L490A, L493A, L496A, L498A, trp1::TRP1-P_{GAL10}Venus, ura3, ade2::ADE2, his3, MIG1::NAT
Gal4 F856C	MATa leu2, trp1::TRP1-P_{GAL10}Venus, ura3::URA3-P_{GAL4}GAL4-F856C, ade2::ADE2, his3, GAL4::HPH
Gal4 F861C	MATa leu2, trp1::TRP1-P_{GAL10}Venus, ura3::URA3-P_{GAL4}GAL4-F861C, ade2::ADE2, his3, GAL4::HPH
WT diploid	MATa/α leu2/leu2, trp1::TRP1-P_{GAL1}Venus/trp1, ura3/ura3::URA3, ade2::ADE2/ade2, his3/his3
Cyc8-Tup1 (+/-) diploid	MATa/α leu2/leu2, trp1::TRP1-P_{GAL1}Venus/trp1, ura3/ura3::URA3, ade2::ADE2/ade2, his3/his3, CYC8::NAT/CYC8, TUP1/TUP1::KAN
GAL3Δ fb*	MATa leu2::LEU2-P_{TEFm4}rtTA-M2, trp1::TRP1-P_{GAL10}Venus, ura3::URA3-P_{TET}GAL3, ade2::ADE2, his3, GAL3Δ::KAN
GAL80Δ fb*	MATa leu2::LEU2-P_{TEFm4}rtTA-M2, trp1::TRP1-P_{GAL10}Venus, ura3::URA3-P_{TET}GAL80, ade2::ADE2, his3, GAL80Δ::HPH
